# Supplementary material for: A proteomic adaptation of small intestinal mucosa in response to dietary protein limitation
Source: Sci Rep. 2016 Nov 14;6:36888. doi: 10.1038/srep36888 (PMC5107940; doi:10.1038/srep36888)
Supplement: Supplementary Data [file srep36888-s2.xls]

## Sheet: proteomics
A proteomic adaptation of small intestinal mucosa in response to dietary protein limitation Chunfu Qin, Kai Qiu, Wenjuan Sun, Ning Jiao, Xin Zhang, Lianqiang Che, Haiyi Zhao, Hexiao Shen &Jingdong Yin*
unused ProtScore	UniProtKB accession no.	Name	Protein Mass	Protein Length	#of Unique Peptides	Unique Pep. Seq.	#of Spectra	CV-CON (%)	CV-PL (%)	FC (PL/CON)
12.77	F8J302_PIG	MHC class II antigen OS=Sus scrofa GN=SLA-DQB PE=2 SV=1	29694.8	261	2	DSPQDFVYQFK;YIYNQEEYAR	27	42.1709	40.7078	36.5737
42.75	F1RR40_PIG	Gastrotropin (Fragment) OS=Sus scrofa GN=FABP6 PE=4 SV=2	15343.2	139	24	ECDIETIGGK;IISEVK;VVVNSPNYHHTAEIVDGKLVEVSTVGGVSYER;NYDEFMKR;AFTGKYEIESEKNYDEFMK;ECDIETIGGKK;SITNTFTIGK;IISEVKQDGQNFTWSQQYPGGHSITNTFTIGK;AFTGKYEIESEK;NYDEFMK;FKATVQMEGGK;LALPSDAIDK;LVEVSTVGGVSYER;RLALPSDAIDK;QDGQNFTWSQQYPGGHSITNTFTIGK;AFTGKYEIESEKNYDEFMKR;QDGQNFTWSQQYPGGH;LALPSDAIDKAR;VVVNSPNYHHTAEIVDGK;YEIESEK;SITNTFTIGKECDIETIGGK;YEIESEKNYDEFMK;RLALPSDAIDKAR;QDGQNFTWSQQYPGGHSITNTFTIGKECDIETIGGKK	277	5.99945	3.31957	24.5339
7.45	F1RM65_PIG	U2 small nuclear RNA auxiliary factor 1-like 4 OS=Sus scrofa GN=U2AF1L4 PE=4 SV=2	27186.2	232	5	AEYLASIFGTEKDK;VNCSFYFK;AEYLASIFGTEK;WFNGQAVHAELSPVTDFR;QYEMGECTR	15	23.7458	21.495	12.9326
6.01	WAP3_PIG	Protein WAP-3 OS=Sus scrofa PE=2 SV=1	15634.2	144	4	GQGQDPVEGQDQDEGQGPVKVEILDIGQDLVK;GQDPVEGQDPVK;IIFCPLVNPPIK;AQPPIQGGFLFPKPGVCPK	27	10.4666	4.09222	7.2609
42.42	FBN1_PIG	Fibrillin-1 OS=Sus scrofa GN=FBN1 PE=2 SV=1	312696	2871	25	TLPGGNQCIVPICR;GFSLDQSGASCEDVDECEGNHR;GFIPNIR;CLCPDGFSLSSTGR;CECPVGFFYNDK;CEININGATLK;TICIETIK;CECFPGLAVGLDGR;TCVDINECLLEPGK;CPPGFYTSPDGTR;YNAYCCPGWK;GTCWQTIIDGR;CSCSPGWIGDGIK;GQCVKPLFGAVTK;AWGHPCEMCPAQPHPCR;GYILQEDGR;TGCTDINECEIGAHNCDR;GFQLDLR;LETCFLR;CWSPGVTVTPEMCPIR;CECEIGYELDR;NTPEYEELCPR;YEDEECTLPVVGR;CPTGYYLNEDTR;GWGPHCEICPFQGTVAFK	38	9.04151	7.18089	6.39882
7.22	GILT_PIG	Gamma-interferon-inducible-lysosomal thiol reductase OS=Sus scrofa GN=IFI30 PE=2 SV=1	27614.1	246	5	ASPLQSLLQGAAPCK;LVCQLYEGEKPDVCQIL;VSPDSIMECAMGDR;WEFTCQHGEQECK;NLEPCLQIYAPK	19	26.1134	9.74989	5.61027
2	C6L245_PIG	Putative trypsinogen OS=Sus scrofa GN=TRY PE=3 SV=1	26177.3	247	1	YNSWTLDNDILLIK	3	44.0668	6.6324	5.5765
2.7	B5KN74_PIG	Cytochrome c oxidase subunit 1 OS=Sus scrofa GN=COX1 PE=3 SV=1	57015.9	514	2	WLYSTNHK;EVSAVELTSTNLEWLHGCPPPYHTFEEPTYINLK	20	9.54304	9.87016	5.35197
27.53	F1RLV1_PIG	Sodium/glucose cotransporter 1 OS=Sus scrofa GN=SGLT1 PE=3 SV=2	73041.6	662	13	AGVVTMPEYLR;MTDTSEKPLWR;VGCSNIAYPTLVVELMPNGLR;TYDLFCGLDQQKGPK;TYDLFCGLDQQK;IACTVPSECEKYCGTK;LCWSLR;RTYDLFCGLDQQK;AGCVMCGYFK;LLPMFVIVMPGMISR;IACTVPSECEK;AGVVTMPEYLRK;ADSFHIFR	73	16.183	6.43358	5.11218
6.01	F1SE75_PIG	Serine protease inhibitor Kazal-type 4 OS=Sus scrofa GN=SPINK4 PE=4 SV=1	9644.1	86	3	IENKQDIQIVKDGEC;MPICEHMTESPDCSR;IYDPVCGTDGVTYESECK	10	19.9406	8.46653	4.91774
17.01	L8AXK3_PIG	IgG heavy chain OS=Sus scrofa GN=IGHG PE=2 SV=1	51387.9	471	4	DDSQNTAYLQMDSLR;TKPPCPICPGCEVAGPSVFIFPPKPK;VVESGGGLVQPGGSLR;WDHGETFECAVMHEALHNHYTQK	150	12.3993	5.5507	4.57255
2	F1SRL9_PIG	Uncharacterized protein OS=Sus scrofa GN=LOC100522108 PE=4 SV=1	23087.4	228	1	ASEAEAAEPAALTK	2	33.2476	72.6039	4.52591
10.54	I3LKR2_PIG	Trefoil factor 3 OS=Sus scrofa GN=TFF3 PE=4 SV=1	8737.9	80	7	GCCFDSSIPGVPWCFKPLQETECTF;GEYVGLSANQCAVPAKDR;GEYVGLSANQCAVPAK;EYVGLSANQCAVPAK;VDCGYPQVTPEQCNNR;DRVDCGYPQVTPEQCNNR;EYVGLSANQCAVPAKDR	29	39.8438	31.6475	4.47498
2.16	I3L963_PIG	Uncharacterized protein OS=Sus scrofa PE=4 SV=1	24981.3	222	1	VLNDSLTPEIEADR	3	51.1718	51.5211	4.438
5.19	F1S6Z3_PIG	Uncharacterized protein OS=Sus scrofa GN=ABRACL PE=4 SV=1	9070.4	81	4	CANLFEALVGTLK;MNVDHEVNLLVEEIHR;FGVLFR;DDKCANLFEALVGTLK	46	10.8523	4.93662	4.35185
18.37	Q2EN74_PIG	Epidermal fatty acid-binding protein OS=Sus scrofa GN=FABP5 PE=2 SV=1	15209.4	135	9	KVENGKLVVVCVMNNVTCTR;GFDEYMK;TTQFSCNLGQKFEETTADGRK;LVVVCVMNNVTCTR;TQTVCDFTNGELVQHQEWDGK;FEETTADGR;EVGVGMALR;TQTVCDFTNGELVQHQEWDGKESTITR;TTQFSCNLGQK	25	9.19801	8.91605	4.33948
7.49	F1SL99_PIG	Uncharacterized protein OS=Sus scrofa GN=PTGES3 PE=4 SV=3	18697.2	160	4	LTFSCLGGSDNFK;HLNEIDLFHCIDPNDSK;SKLTFSCLGGSDNFK;SILCCLR	19	28.935	6.25152	4.30067
4.08	I3L670_PIG	Uncharacterized protein OS=Sus scrofa PE=4 SV=1	12654.3	111	3	GEVITTYCPANNEPIAR;STLLINQPQYAWLK;MSTLLINQPQYAWLK	7	29.4286	9.19972	4.11542
2	K7GQR1_PIG	Complement factor properdin OS=Sus scrofa GN=CFP PE=4 SV=1	50720.5	463	1	TCTAPEPSTKPPGNPCSGSANDQR	2	55.7264	18.8889	4.06202
36.14	Q9N2H7_PIG	Poly-Ig receptor OS=Sus scrofa GN=PIGR PE=2 SV=1	83154	758	19	GSVTFDCALGQEMANVAK;KEDEGWYWCGVK;CTTLISSEGYISK;ETENEVLLDPSLIAEDR;EDAGHYLCGAHPDGEPK;FTTTTENTMEDKEPK;LANAAPAPAEDAIEPR;DFGAHDNAGATLDTQETSLGGKDR;TCNVVINTLGK;KSPIFGPQDVSSVEGSSVSIR;ARETENEVLLDPSLIAEDR;ALPSQDEGQSQAFVNCDKK;CPQLVESSGLVNEQYEGR;AVKDGEGPASGSGVPAAPGSSVGQGGGSK;FYSYQK;DGEGPASGSGVPAAPGSSVGQGGGSK;GVVGGSVAVTCPYNPK;CYYPATSVNR;DAGFYWCLTNEDSR	52	11.9577	9.47975	3.91977
19.74	F1SFI5_PIG	Histidine-rich glycoprotein OS=Sus scrofa GN=HRG PE=4 SV=2	61536	553	10	SPTFGFCR;FGCPPPLGDK;VIATTCLDGSQDLR;ENSDFASFR;FFAHTFPK;VSPTGCDDAEPVAR;DSPVLIDFFEDTEPYRK;WDGYLFELLQVADAHLDKSESTAVYYLVLHVK;SHSDSPPFQAEASPSLA;TNYYVDFSVR	45	5.1614	3.0967	3.79124
14.01	Q53DY7_PIG	Histone H1.3-like protein (Fragment) OS=Sus scrofa GN=LOC595122 PE=2 SV=1	12830.9	128	3	SGVSLAALK;SGVSLAALKK;SETAPAAPAAAPPAEK	49	23.8886	49.7321	3.77575
6.9	L8B0S2_PIG	IgG heavy chain OS=Sus scrofa GN=IGHG PE=2 SV=1	51504.4	469	6	VNNEDLPGPITR;TTPPQEDEDGTYFLYSK;VTLTCLVK;SFFPPFIHVGWK;DNSQNTAYLQMNSLK;SPEVYTLPPPAEELSK	93	7.30827	3.25731	3.75935
18.04	Q9GJV4_PIG	Four and a half LIM domains 1 protein, isoform C OS=Sus scrofa GN=fhl1C PE=2 SV=1	33666.6	296	9	FCANTCVECR;CLHPLANETFMAK;NPITGFGK;GEDFYCVTCHETK;QVIGTGSFFPK;FTAVEDQYYCVDCYK;AITSGGITYQDQPWHAECFVCVTCSK;GCFKPIVAGDQNVEYK;FVFHQEQVYCPDCAK	14	9.52909	4.96529	3.66159
9.46	F2Z5E6_PIG	Ribosomal protein S5 OS=Sus scrofa GN=RPS5 PE=1 SV=1	22876.2	204	5	VNQAIWLLCTGAR;MTEWETAAPAVAETPDIK;QAVDVSPLR;TIAECLADELINAAK;TEWETAAPAVAETPDIK	84	17.1913	7.55055	3.5825
17.94	F1SIB1_PIG	Prothrombin OS=Sus scrofa GN=F2 PE=3 SV=2	70061.7	623	9	VTAELIPR;ELFESYIEGR;EACSIPVCGQGR;DQDFNPAVPLVENFCR;TTADDFQPFFNEK;ETWTTSASEVQPSVLQVVNLPIVER;SGIECQLWR;KSPQELLCGASLISDR;SGGSTVNVSPPLETCVPER	11	14.8413	10.6271	3.5649
2	F1SQ13_PIG	Uncharacterized protein OS=Sus scrofa GN=NUDT4 PE=3 SV=1	20457	181	1	SEQEDEVLLVSSSR	5	16.2177	8.68618	3.42424
2	GUC2A_PIG	Guanylin OS=Sus scrofa GN=GUCA2A PE=3 SV=1	11937.8	109	1	NLDGPIIPVLCNSPK	3	22.2837	2.51964	3.41623
6.51	SPAI_PIG	Sodium/potassium ATPase inhibitor SPAI-2 OS=Sus scrofa PE=1 SV=2	20471.4	187	4	CCEGFCGKDCLYPK;AELPDIGQDVVK;SQDPVKAELPDIGQDVVK;GHEPVEGQDPVNAQLPDKVQDPVK	11	6.24082	9.9624	3.39081
1.64	F1SKU1_PIG	Uncharacterized protein OS=Sus scrofa GN=CWC27 PE=4 SV=2	35070.8	313	1	SCEVLFNPFDDIIPR	5	16.2938	9.12102	3.36333
2.08	I3LCM3_PIG	Uncharacterized protein OS=Sus scrofa PE=4 SV=1	25728.4	238	2	AAEVDGPLKR;VLVPILLPEK	5	22.8776	7.6452	3.35275
2.43	J9JIL5_PIG	Protein S100 (Fragment) OS=Sus scrofa GN=LOC100620367 PE=3 SV=1	11048.5	98	2	CIESLIAIFQK;TEFLIFMNTELAAFTQNQK	30	25.1597	7.72651	3.33784
5.94	V9PRE5_PIG	MHC class I antigen 2 OS=Sus scrofa GN=SLA-2 PE=2 SV=1	40616.3	364	5	APWIEQEGQDYWDR;KFDAADVAER;MYGCDMGPDGLLLR;FDAADVAER;APWIEQEGQDYWDRETQISK	187	32.5716	50.6587	3.30422
19.29	PLMN_PIG	Plasminogen OS=Sus scrofa GN=PLG PE=1 SV=3	90614.4	809	10	GTYGAGLLK;ATTVAGVPCQEWAAQEPHR;CEAETNFICR;VIPACLPTPNYVVADR;FVTWIEEIMR;YGGHFCGGTLISPEWVLTAK;TACYITGWGETK;GHFCGGTLISPEWVLTAK;MRDVVLFEK;DQQCVVMAENSK	23	9.26469	3.83763	3.22128
8.01	I3L9C3_PIG	Uncharacterized protein OS=Sus scrofa GN=SEC24D PE=4 SV=1	22037.8	194	4	GLYGGSSYVDFLCCVHK;QKEQPEMVFR;VLPVYMNCLLK;QFLVEDK	4	7.62195	2.04469	3.22095
33.65	I3LAV8_PIG	Alpha-amylase OS=Sus scrofa GN=LOC100522672 PE=3 SV=1	57068.8	511	17	YQPVSYK;DCQLVGLLDLALEK;ALVFVDNHDNQR;WVDIALECER;VAVGFMLAHPYGFTR;NFVNGQDVNDWIGPPNNNGVIK;LIDIGVAGFR;EFPAVPYSAWDFNDGK;SMIADYLNK;NMVWFR;EVTINADTTCGNDWVCEHR;NVVDGQPFANWWDNGSNQVAFGR;DCQLVGLLDLALEKDYVR;GHGAGGASILTFWDAR;TASGGIESYNDPYQVR;TSIVHLFEWR;NWGEGWGFMPSDR	72	8.07089	0.474935	3.1763
19.91	E3VVJ2_PIG	Prosaposin variant 2 OS=Sus scrofa GN=PSAP PE=2 SV=1	58003.9	524	13	LGPGMADMCK;DICGLVGFCEE;IYCEVCEFVVK;GCSFLPDPYQK;TIYCEVCEFVVK;LVSYLDR;EIVDSYFPVILDMIK;EECDRLGPGMADMCK;GSAVWCQNVK;GDVCQDCIQMVTDLQNAVR;ATIYCEVCEFVVK;GQMSKPGEVCSALNLC;NYISQYSEIAIQMMMHMQPK	73	21.5041	14.4054	3.17622
4	F1RIU9_PIG	Coiled-coil-helix-coiled-coil-helix domain containing 2 OS=Sus scrofa GN=CHCHD2 PE=4 SV=2	15634.6	153	2	LCEGFSEVLK;QFLECAQNQGDLK	6	12.6622	7.64469	3.17165
19.36	LYSC2_PIG	Lysozyme C-2 OS=Sus scrofa PE=1 SV=2	16484	146	10	YWCNDGK;STDYGIFQINSR;AWVAWR;AINHNVGSTDYGIFQINSR;GVSLANWVCLAK;DVSQYIR;VLLDDDLSQDIECAK;VLLDDDLSQDIECAKR;WESDFNTK;NVGSTDYGIFQINSR	59	13.0498	10.5577	3.11253
6	I3LGI9_PIG	Uncharacterized protein OS=Sus scrofa PE=4 SV=1	31684.7	289	3	TVVEALDILCPSGPIK;AGATLDLLVENMGR;SFYPLTFIQVK	14	5.67346	2.03131	3.0827
14.75	F1RLH7_PIG	Uncharacterized protein OS=Sus scrofa GN=COX6B PE=4 SV=2	10156.4	86	7	SLCPISWVSAWDDRR;AEGTFPGKI;NCWQNYLDFHR;IKNYQTAPFDSR;NYQTAPFDSR;SLCPISWVSAWDDR;GGDVSVCEWYR	67	14.4479	17.6729	3.07577
19.27	F1SA98_PIG	Tyrosine 3-monooxygenase/tryptophan 5-monooxygenase activation protein, theta OS=Sus scrofa GN=YWHAQ PE=3 SV=2	28912.2	256	13	YLAEVACGDDRK;SICTTVLELLDKYLIANATNPESK;AVTEQGAELSNEER;QTIDNSQGAYQEAFDISKK;KQTIDNSQGAYQEAFDISK;YLIANATNPESK;YLAEVACGDDR;QTIDNSQGAYQEAFDISK;KQTIDNSQGAYQEAFDISKK;YDDMATCMK;MEKTELIQK;SICTTVLELLDK;TAFDEAIAELDTLNEDSYKDSTLIMQLLR	161	13.4373	4.56902	3.06348
6	F1RNK7_PIG	Uncharacterized protein OS=Sus scrofa GN=LOC100523440 PE=4 SV=2	68806	628	3	SLCNPISTTPTLK;SDQNPPASNFHTFDEHTSSAK;NESEIPTPHLNSFDLVVFGVNR	4	19.8982	9.5681	3.05463
8.06	I3LGN5_PIG	Uncharacterized protein (Fragment) OS=Sus scrofa PE=4 SV=1	29464.7	268	4	TCPKPEELPFAVVVPLK;YTTFEYPNTISFTCNR;VCPFAGILENGAVR;FICPLTGLWPINTLK	19	15.5612	4.05198	3.03267
14.52	F1RLE5_PIG	Uncharacterized protein OS=Sus scrofa GN=TMED7 PE=3 SV=1	25350.5	225	8	QYDSFTFTASK;LEDPDGNVLYK;SVIDYQTHFR;KQYDSFTFTASK;VSALTQMESACVSIHEALK;QCFYEDITQGTK;FCFSNEFSTFTHK;SEITFELPDNAK	38	19.5597	2.0295	3.02447
21.29	I3LLI8_PIG	Uncharacterized protein (Fragment) OS=Sus scrofa PE=4 SV=1	26671.4	232	13	ICCDILDVLDKHLIPAANTGESK;HLIPAANTGESK;NLLSVAYKNVIGAR;LICCDILDVLDK;QMVETELK;EALQDVEDENQ;AASDIAMTELPPTHPIR;YLAEFATGNDR;VAGMDVELTVEER;EAAENSLVAYK;YLAEFATGNDRK;SDIAMTELPPTHPIR;LICCDILDVLDKHLIPAANTGESK	252	10.7115	8.27618	2.98367
8.37	F1RZ04_PIG	Uncharacterized protein OS=Sus scrofa GN=MUC5B PE=4 SV=2	20153.6	181	5	NHGHNVCSTWGDFHYK;FPGLCDYNFASDCR;AGLALVWNR;TFDGDVFR;DAYKEFAVHLR	21	8.87082	2.7049	2.96909
19.85	DPEP1_PIG	Dipeptidase 1 OS=Sus scrofa GN=DPEP1 PE=1 SV=1	44699.5	409	11	VAGAAAVGFGGDYDGVSR;MCQAYPETFACVTSSTGIR;QWTEAEVR;NVPDDVLQLVK;LGVMIDLAHVSVATMR;AGFVGGQFWSAYVPCDTQNR;TLEQIDVIQR;GALADNLLR;ALYHLGMR;VFEAVEQASNHAQVPGEEPIPLGQLEASCR;VASLVGVEGGHSIDSSLGVLR	39	6.91934	0.593012	2.95677
16.19	F1SD90_PIG	Uncharacterized protein OS=Sus scrofa GN=SMEK1 PE=4 SV=2	93873.6	820	9	GMSLLVR;SLTAHVIENYWK;AGCDEIWEK;SFLFEPVVK;IIGLKDEFYNR;AESDGSLLLESK;FKEVIPISDPELK;ALEDVDYVQTFK;LEEIAELVASSLPSPLR	17	16.3814	1.31072	2.93967
4	I3LMK2_PIG	Trefoil factor 2 OS=Sus scrofa GN=TFF2 PE=4 SV=1	14225.2	131	2	KNCGYPGISPEDCAAR;NCGYPGISPEDCAAR	3	33.9991	5.33801	2.90329
2.19	I3LI52_PIG	Peptide YY OS=Sus scrofa GN=PYY PE=3 SV=1	9780.1	87	1	YPAKPEAPGEDASPEELSR	2	23.9851	22.9276	2.899
12.79	F1ST98_PIG	Uncharacterized protein OS=Sus scrofa GN=CBX3 PE=4 SV=2	20781.2	183	5	KVEEAEPEEFVVEK;WKDSDEADLVLAK;VEYFLK;LTWHSCPEDEAQ;VVNGKVEYFLK	66	15.8078	5.97954	2.87479
18.94	E0YLM4_PIG	Mesencephalic astrocyte-derived neurotrophic factor OS=Sus scrofa GN=MANF PE=4 SV=1	20359.4	179	9	DVTFSPASIEKELTK;LRPGDCEVCISYLGR;QIDLSTVDLK;QIDLSTVDLKK;LCYYIGATDDAATK;DSQICELKYDK;IINEVSKPLAHHIPVEK;ILDDWGETCKGCAEK;ILDDWGETCK	24	11.1528	4.13765	2.86037
43.73	K7ZJP7_PIG	IgM heavy chain constant region (Fragment) OS=Sus scrofa GN=IGHM PE=4 SV=1	49282.3	455	23	AIAPSFAGIFLTK;GEASVCVEDWESGDR;SVSISGPVVEEQPPVLNIFVPTR;APASYFVQSVLTVSAK;GEPVSADKYVTSAPVPEPEPK;DFLPSSVTFSWNYK;GEASVCVEDWESGDRFTCTVTHTDLPSPLK;ASYFVQSVLTVSAK;VLLPSVSIPQDPEAFLVCEVQHPSGTK;VVSGVSTGPVETLQSSPVTYR;DWSDGETYTCVVGHEALPHTVTER;GEPVSADK;QISMAWFR;FTCTVTHTDLPSPLK;SGPVVEEQPPVLNIFVPTR;LHSMLTVTESEWLSQSVFTCQVEHK;YVTSAPVPEPEPK;LICQASDFSPK;SVSISGPVVEEQPPV;GFSPADVFVQWLQK;LSCLVTGLVTR;HMPSVYVLPPAPEELSLQEWA…	256	4.85998	1.66068	2.85034
14	I3LL97_PIG	Uncharacterized protein OS=Sus scrofa GN=CSRP1 PE=4 SV=1	20644.4	193	7	GYGYGQGAGTLSMDKGESLGIK;GLESTTLADKDGEIYCK;NLDSTTVAVHGEEIYCK;GFGFGQGAGALVH;GFGFGQGAGALVHSE;TVYFAEEVQCEGSSFHK;SCFLCMVCK	26	2.84434	5.17487	2.84875
10.51	F1S6Y3_PIG	Uncharacterized protein OS=Sus scrofa GN=FAM20B PE=4 SV=1	46442.1	409	7	SILAPLYQCCIIR;EVYPEETPELGAIMHAMATK;DYVVEGEPYAGYDR;HNAEVAAFHLDR;LDHTLQSPWEIAAQWVVPR;SAMAHDPISPVLSDPHLDALDQR;SFGNPSLDER	11	17.1144	7.46026	2.81687
13.89	F1S4T6_PIG	Uncharacterized protein OS=Sus scrofa GN=PNLIPRP2 PE=3 SV=2	53183.8	471	8	QYNIFK;LTGLDPAQPCFQNTPEEVR;YTHDIDVDLNVGK;IALYGSNANSK;VVGAEIAFLIQGLSTK;KEICYQPFGCFSDETPWAR;VNCICVDWR;VGHLDFYPNGGK	17	13.8683	13.6367	2.80682
16.01	MGST1_PIG	Microsomal glutathione S-transferase 1 OS=Sus scrofa GN=MGST1 PE=2 SV=3	17649.5	155	8	ADLTELMK;VFANPEDCSSFGK;MMFMSTATAFYR;VFANPEDCSSFGKGENAKK;KVFANPEDCSSFGK;IYHTIAYLTPLPQPNR;KVFANPEDCSSFGKGENAK;VFANPEDCSSFGKGENAK	30	26.3866	4.60528	2.80548
45.69	RINI_PIG	Ribonuclease inhibitor OS=Sus scrofa GN=RNH1 PE=1 SV=1	49022.6	456	23	VLCLGDCEVTNSGCSSLASLLLANR;LLCESLLQPGCQLESLWVK;LGDSGIQELCQALSQPGTTLR;ANPSLTELCLR;TNELGDAGVHLVLQGLQSPTCK;LDDCGLTEEHCK;ETLKELSLAGNK;HLLELQLSSNK;LTAASCEPLASVLR;ELSLAGNKLGDEGAR;WTELLPLLQQYEVVR;LQLEYCR;VLGQGLADSACQLETLR;ELTVSNNDIGEAGAR;DLCGIVASQASLR;ELHLSDNPLGDAGLR;TLWLWECDITASGCR;ELDLGSNGLGDAGIAELCPGLLSPASR;ALKELTVSNNDIGEAGAR;LLCEGLLDPQCHLEK;VLGQGLADSACQLETLRLENCGLTPANCK;MNLDIHCEQLSDAR;LSLQNCSLTEAGCGV…	94	8.76859	6.29922	2.7827
6.1	F1RPD7_PIG	Uncharacterized protein OS=Sus scrofa GN=SMTNL1 PE=4 SV=1	98934.5	912	3	TTTVESSFVR;AQEIEAATLAGR;DVTTVTLLLR	5	17.769	2.02045	2.78015
20.81	F1S0C1_PIG	Uncharacterized protein OS=Sus scrofa GN=ADH5 PE=4 SV=1	39688.8	374	10	IDPLAPLDKVCLLGCGVSTGYGAAVNTAK;VDEFVTHNLPFDQINEAFELMHAGK;VCLLGCGVSTGYGAAVNTAK;GTAFGGWK;VEPGSTCAVFGLGGVGLAVIMGCK;LKAGDTVIPLYIPQCGECK;AGDTVIPLYIPQCGECK;IKVDEFVTHNLPFDQINEAFELMHAGK;IDPLAPLDK;AAVAWEAGKPLSIEEIEVAPPK	52	14.1175	4.45713	2.77472
17.78	F1RRV7_PIG	CMP-N-acetylneuraminate-beta-galactosamide-alpha-2,3-sialyltransferase 1 OS=Sus scrofa GN=ST3GAL1 PE=4 SV=2	39713.5	343	9	TTHHFVYPESFR;ELFQVVPGNVDPLLEKR;TTDLEWVISATTTGTISHTYVPVPAK;ELAQEVSMILVPFK;ELFQVVPGNVDPLLEK;MNKAPTEGFEADVGSK;APTEGFEADVGSK;VSAWFDER;ESYYGPQIDSHDFVLR	37	6.71425	2.36517	2.75186
6.27	F2Z4Z1_PIG	Uncharacterized protein OS=Sus scrofa GN=YWHAG PE=3 SV=1	28302.3	247	5	NVTELNEPLSNEER;DNLTLWTSDQQDDDGGEGNN;LGLALNYSVFYYEIQNAPEQACHLAK;VDREQLVQK;YLAEVATGEK	150	4.7839	2.90139	2.74878
4.08	F1SSS9_PIG	Uncharacterized protein OS=Sus scrofa GN=GCHFR PE=4 SV=1	9605.1	84	2	SVLGNNFCEYYVNDPPR;VLSMTGVGQTLVWCLHKE	4	13.7368	12.4091	2.74407
6	X5I0V6_PIG	Regenerating islet-derived 3 OS=Sus scrofa GN=Reg 3 PE=2 SV=1	19437	176	3	DYNCYVNLPYVCK;TWMDADMACQK;NPSTSSYPGYCGSLSR	3	6.14196	2.99052	2.74217
6	Q007T3_PIG	Tetraspanin OS=Sus scrofa PE=2 SV=1	25704.1	236	3	TFHETLNCCGSNTLTTLTTSVLK;QFYDQALQQAIVDDDANNAK;NSLCPSGGNIISNLMK	14	5.12146	1.40633	2.72569
4	I3LAI3_PIG	Uncharacterized protein (Fragment) OS=Sus scrofa PE=4 SV=1	10614	88	2	IYEALDISLIER;AYQCVVLLQSK	6	21.7365	7.49914	2.72084
27.96	F1RMN7_PIG	Hemopexin OS=Sus scrofa GN=HPX PE=4 SV=2	51291.3	459	14	VFLIQGDK;SLGPNSCSASGLGLYIVHGPHVYCYK;FDPVTGHVDPK;NAPSSVDAAFR;VFLIQGDKVWVYPPEK;NAPSSVDAAFRR;DYFMSCPDR;AGYTLVDNYPK;WKNAPSSVDAAFR;ELGSPHGISLDAVDATFVCPGTSR;SLQEEFPGVPSPLDAAVECHR;CSPDLVLTALLSDNHGATYAFR;ALPQPQSVNSLLGCHR;QLEKELGSPHGISLDAVDATFVCPGTSR	61	15.4876	12.3374	2.7124
2.28	F2Z5C0_PIG	Uncharacterized protein OS=Sus scrofa GN=OSTC PE=4 SV=1	16815.1	149	1	VPFLVLECPNLK	9	7.59224	2.25086	2.71021
41.4	K9LQR2_PIG	MHC class I antigen 2 (Fragment) OS=Sus scrofa GN=SLA-2 PE=2 SV=1	40573	364	3	EYLEMGKDTLQR;WEAADEAER;SYLQGLCVESLR	191	12.1506	10.2117	2.70827
3.4	ISK1_PIG	Pancreatic secretory trypsin inhibitor OS=Sus scrofa GN=SPINK1 PE=1 SV=1	6022.8	56	2	QTPVLIQK;IYNPVCGTDGITYSNECVLCSENK	3	19.2107	27.6457	2.70623
5.03	K7GNY9_PIG	Uncharacterized protein OS=Sus scrofa GN=VBP1 PE=4 SV=1	22489.5	197	3	FLLADNLYCK;VYNWDVK;DGCGLGEVAAGNGR	8	15.1812	2.20257	2.70293
22.9	K7GL57_PIG	Uncharacterized protein OS=Sus scrofa PE=4 SV=1	57762.4	509	14	WALGVCSK;AMAVTLDPNTAHR;ELYQQDWR;HYWEVEVK;IGVFLDWDAK;SKPSEPVYVYR;AEIYADWR;GWFPQPEVQWK;GSYYEEASLELK;AELLKDYINEGK;IPIHEPLYPYFSLR;VIGLGSGPHTFMVGPEDEGIR;DGVEQPGEQMVDFK;KGWFVESPEKK	35	13.7237	6.65995	2.6688
3.63	D6MT50_PIG	CD205 OS=Sus scrofa GN=Ly75 PE=2 SV=1	198233	1723	2	LEWICQIPK;CITPLNDWIVAK	21	6.79046	10.2639	2.62943
4.83	F1SFQ4_PIG	Uncharacterized protein OS=Sus scrofa GN=PCBP2 PE=4 SV=2	37230.3	353	6	QVTITGSAASISLAQYLINVR;QICVVMLETLSQSPPK;IANPVEGSTDR;AITIAGIPQSIIECVK;LVVPASQCGSLIGK;IITLAGPTNAIFK	88	11.0376	1.86891	2.62221
2.05	F1S3W0_PIG	Cytochrome b-c1 complex subunit 6 OS=Sus scrofa GN=UQCRH PE=3 SV=1	10670.7	91	2	LFNSLK;SQTEEDCTEELFDFLHAR	18	20.2218	11.759	2.6186
12.88	RS12_PIG	40S ribosomal protein S12 OS=Sus scrofa GN=RPS12 PE=2 SV=2	14514.8	132	7	KLGEWVGLCK;DVIEEYFK;LVEALCAEHQINLIK;ESQAKDVIEEYFK;QAHLCVLASNCDEPMYVK;LGEWVGLCK;TALIHDGLAR	59	11.7836	1.47676	2.61763
8.6	B2ZI35_PIG	F11 receptor OS=Sus scrofa GN=F11R PE=2 SV=1	32287.4	298	5	FTHGDITSLVCYNNK;LSCSYSGFSSPR;VTFSASGITFHSVTR;AVYTSEPEVR;DGVLMPTEPK	10	14.2146	11.376	2.59275
4.83	I3LR64_PIG	Uncharacterized protein (Fragment) OS=Sus scrofa GN=LOC100621691 PE=4 SV=1	17960.8	168	3	TVEEALTIK;ELCLPPVK;NVGTGLVGAPACGDVMK	3	20.5755	20.8703	2.57697
40.7	F1RQW6_PIG	Complement factor B OS=Sus scrofa GN=CFB PE=3 SV=1	85878.1	765	20	WDGQTAICDDGAGYCPNPGIPIGTR;SADADWVTEQLDKISYDDHK;YGLVTYATDPK;EGLVLEYVCPSGFYPYPVQIR;GGTFHLLK;VLPWLK;LPLTTTCQQQMQELLPAKDVK;LEDSVTYYCSR;TPLPEARPQSPCSLEGIEIK;KQEWEIDQVLFHPNYDLNAK;DALQAQGYEK;FLCTGGVIPYADPNTCKGDSGGPLIIHKK;SSGSWSTLQTQDR;ALFVSELTK;DIPEFYDYDVALIR;DFHINLYK;DLLNIGR;SSGSWSTLQTQDRK;HVIVLLTDGLHNMGGDPVTVIHDIR;PQSPCSLEGIEIK	61	8.40232	4.48248	2.5682
19.98	I3LVS7_PIG	Ras homolog family member A OS=Sus scrofa GN=RHOA PE=3 SV=1	21767.9	193	3	DGVREVFEMATR;DQFPEVYVPTVFENYVADIEVDGK;IGAFGYMECSAK	59	20.8566	3.72728	2.54953
4.78	I3LHA4_PIG	Uncharacterized protein OS=Sus scrofa GN=ABI1 PE=4 SV=1	11732.8	103	3	VTGLFPGNYVESIMHYTD;KNDDGWYEGVCNR;NDDGWYEGVCNR	3	21.4	14.1199	2.54437
16.26	Q29014_PIG	Alpha-1 acid glycoprotein (Fragment) OS=Sus scrofa PE=2 SV=1	20898.4	183	9	SIQAAFFFFDPKPAEDKINLR;DLCGPLEK;WYYIGSAFR;TFMLINSLHDK;EFHDAIECTGIHK;EHVADLLLTK;SIQAAFFFFDPK;NNVGLSFYADK;SIQAAFFFFDPKPAEDK	44	2.71636	2.90342	2.54423
14	F1STC5_PIG	Uncharacterized protein (Fragment) OS=Sus scrofa GN=LOC100736878 PE=4 SV=3	11988.3	109	7	TLASPLVK;EQLETQTVSVVCLLNSFFPR;WKVDGVVQSSGILDSVTEQDSK;WKVDGVVQSSGILDSVTEQDSKDSTYSLSSTLSLPTSQYLSHNLYSCEVTHK;DSTYSLSSTLSLPTSQYLSHNLYSCEVTHK;VDGVVQSSGILDSVTEQDSK;ADAKPSVFIFPPSK	36	16.178	30.009	2.54206
2.03	F1SNC1_PIG	Sperm flagellar protein 2 (Fragment) OS=Sus scrofa GN=SPEF2 PE=4 SV=2	159114	1377	1	QTDVSLMR	1	32.8703	83.5883	2.52721
125.46	I3LUR7_PIG	Uncharacterized protein OS=Sus scrofa GN=COL6A3 PE=4 SV=1	342389	3170	71	SVQNGAPTPVSGEKDVVFLIDGSEGVR;SDDEVDDSAAELKQFGVAPLTIAR;ALNLGYALDFAQR;SFGDLQDQLLPYIVGIAHR;LNQFVPEAGSR;SLDDVSQPAQELK;VAVVTYNNEVITEIR;SGFPLLK;SLDDVSQPAQELKR;NADPGELELIVPSPAFILAAESLPK;IAVAQYSDNVR;QQIIDAINK;ASPLQGVLSSLLAPLR;ALEFVAR;TELQTITNDPR;INIGGALEYVSK;LLVLITGGK;DSFQEVLR;DVVFLIDGSQTAGPEFQYIR;YSQVMGSSGIVR;SDDEVDDSAAELK;LNLLDLDYELAEQLDNIAEK;NADPEELVK;NIDRTELQTITNDPR;GDSVDQCALVQSIK;IAEGIPQLLIVLTADR;NLQ…	326	3.58228	2.83691	2.52689
1.39	I3L5W4_PIG	Uncharacterized protein OS=Sus scrofa GN=LOC100621816 PE=4 SV=1	32988.5	306	1	GHSLGTASTAPHLDPR	1	30.023	39.405	2.50557
29.17	F1SU03_PIG	Uncharacterized protein OS=Sus scrofa GN=HSPG2 PE=4 SV=2	195010	1848	16	EMLLFEPAAPEDSGR;SPLPWQHQLEGDTLIIPR;AQILGGILR;LYQVSPADSGEYVCR;LNQVSPADSGEYSCR;LYIFQASPADAGEYVCR;VVPYFTQTPHSFLPLPTIK;IQVVVLPASGASSPPPVR;AITLECVSAGEPR;AAGVPSATITWR;KEMLLFEPAAPEDSGR;IETSSSHVAEGQTLDLK;AGETVHLQCLAHGTPPLTFQWSR;LHQMSVADSGEYVCR;AFAHLQVPER;LYQLSPADSGEYVCR	24	6.6203	6.57445	2.49444
2.06	F2Z5K4_PIG	Ras homolog family member C OS=Sus scrofa GN=RHOC PE=3 SV=1	22006.2	193	3	ISAFGYLECSAK;DQFPEVYVPTVFENYIADIEVDGK;EGVREVFEMATR	58	16.531	2.75208	2.47389
93.48	K9J6H8_PIG	Alpha-2-macroglobulin OS=Sus scrofa GN=A2M PE=2 SV=1	163988	1478	40	LLIYAILPDGEVVGDSAKYEVENCLPNK;SVSGKPQYLVLVPSLLHTGTPEK;LPPNVVEDSAR;KYSNPSTCFGGESQAICEK;ICSPLPLYEMQTSR;LLIYAILPDGEVVGDSAK;YEVENCLPNK;SLLVEPEGLEK;SFVHLEPVPQELPCGQTQTVQAHYVLNGQILR;IKEEGTEVELTGK;KEDFPFALEVQTLPPTCEPK;SLFTNIPAEKDLFNCVSFTVPR;ALLAYAFALAGNQEK;TEVSSNHVLIYLDKVTDR;HYDGSYSTFGEHYGR;SALFCLETAWK;AFFSVLGDLLGSAMR;ISEPLATETVR;VIFITANEAK;MVSGFIPLKPTVK;LLASPALAEMDR;SEGNTWLTAFVMK;QQNSQGGFSSTQDTVVALHALSK…	212	6.91683	2.72105	2.45375
30.8	F1RX35_PIG	Uncharacterized protein OS=Sus scrofa GN=LOC100627396 PE=4 SV=2	49618.3	438	16	IHLITTQSAIPYVLR;FLQEIYNSNNQK;SSTPNGYDNGIIWATWK;TSTADYSTFR;EGFGHLSPTGTTEFWLGNEK;CHAGHLNGVYYPGGTYSK;IAIEDGQQHSLGGAK;MLEEIMK;ESGLYFIKPLK;NWIQYK;MLEEIMKYENLITTHDSTIR;VQLEDWSGK;IAIEDGQQHSLG;KFLVYCEIDGSGNGWTVFQK;AIQISYNPEDLSKPDR;ENCCILDER	84	10.9132	8.80041	2.44502
11.79	F1SFI7_PIG	Alpha-2-HS-glycoprotein (Fragment) OS=Sus scrofa GN=AHSG PE=4 SV=2	38430.4	362	9	HSFSGVASVESASGEAFHVGK;VPHGPILGYREPACDDVETEQAALAAVDYINK;QLTEHAVEGDCDFHVLK;AQLVPLSASVSVEFAVAVTDCVAK;QYGFCK;VPHGPILGYR;EVIDPTKCNLLVEK;VVGPMVVAVPPGIPPVHR;QDGQFSVLFAK	42	3.99203	0.783798	2.4449
21.36	AT1B1_PIG	Sodium/potassium-transporting ATPase subunit beta-1 OS=Sus scrofa GN=ATP1B1 PE=1 SV=2	35158.2	303	12	FIWNSEK;YKDLAQKDDMIFEDCGNVPSELKER;YNPYVLPVHCTGK;YNPYVLPVHCTGKR;AYGENIGYSEK;AYGENIGYSEKDR;YNPYVLPVH;TEISFRPNDPQSYESYVVSIVR;VGTMEYFGLGGYPGFPLQYYPYYGK;VAPPGLTQIPQSQK;KFIWNSEK;FIWNSEKK	52	23.5128	7.5192	2.44426
2.17	F1RLC9_PIG	Uncharacterized protein (Fragment) OS=Sus scrofa GN=TNFAIP8 PE=4 SV=2	21783.1	188	1	NNQFNQDELALMEK	1	22.8453	27.2175	2.4259
10.3	K7GM88_PIG	Uncharacterized protein OS=Sus scrofa GN=VPS28 PE=4 SV=1	25470	221	5	AMDEIQPDLR;QVQGSEVSSIDEFCR;DCVTPNEYTAACSR;QMLFDLESAYNAFNR;YDNMAELFAVVK	10	11.3772	14.7129	2.42561
17.4	K7GKE7_PIG	Haptoglobin OS=Sus scrofa GN=HP PE=3 SV=1	33699.2	301	9	NANLNFTEHLK;YVMLPVADQEK;GSFPWQAK;TAEYGVYVR;TAGDGVYTLDSNKQWTNK;DYVNVGLVGYVSGWGR;SPVGVQPILNEHTFCAGLSK;VMPICLPSK;TAGDGVYTLDSNK	29	12.9833	4.74285	2.42048
3.59	Q2NNM9_PIG	ATP synthase protein 8 OS=Sus scrofa GN=ATP8 PE=3 SV=1	7905.3	67	1	IYLPLSLPLR	9	15.4954	9.23052	2.4173
110.63	TRFE_PIG	Serotransferrin OS=Sus scrofa GN=TF PE=1 SV=2	76967.2	696	57	LLEACTFHSAK;VTCVAEELLK;VGKTTYESYLGADYITAVANLRK;DLLFRDDTQCLAR;INSCKFDQFFGEGCAPGSQR;DLLFKDSANGFLK;DDKVTCVAEELLK;TEGENCVNTPEKGYLAVAVVK;CGLVPVLAENYK;DSANGFLK;GYLAVAVVKK;SPDFQLFSSSHGKDLLFK;NGPLVSCVK;LLEACTFHSAKNPR;SSYLDCIK;CDAWSINSGGK;CACSNHEPYFGYAGAFNCLK;TTYESYLGADYITAVANLRK;MDSSLYLGYQYVTALR;DNPQTHYYAVAVVKK;SVDGQEDSIWELLNQAQEHFGRDK;DKEADAVTLDAGLVFEAGLAPYNLKPVVAEFYGQK;AVASFFSSSCVPCADPVNFPK;CDAWSINSGGK…	583	11.7749	6.36456	2.41644
18.53	F1S070_PIG	Uncharacterized protein OS=Sus scrofa GN=GCNT3 PE=4 SV=1	51234	440	9	AIISCFPNVFMVSK;GDQEAVITAVLDNLEVK;TNAEMVLALK;AVYAPQNIYCIHVDEK;YLLNTCGTDFPIK;VVYASWSR;NSMESEIPTEYKK;DTYSPDEHLWATLQR;APWMPGSVPYHPK	12	10.4901	1.41453	2.40267
6.1	F1RPU6_PIG	Uncharacterized protein OS=Sus scrofa GN=MPZL1 PE=4 SV=1	29241.2	269	4	EIFVANGTQGK;DYTGCNTSENVSPVK;SESVVYADIR;NPPDIVVQPGHIR	5	18.5639	15.7098	2.39761
4	F1SKJ2_PIG	Uncharacterized protein OS=Sus scrofa GN=TXN2 PE=4 SV=1	18381.1	166	2	VVNSETPVVVDFHAQWCGPCK;TTFNIQDGPDFQDR	12	14.1852	3.07217	2.39444
4	F1RYM5_PIG	Uncharacterized protein (Fragment) OS=Sus scrofa GN=SPPL2A PE=4 SV=2	59441.9	531	2	ILVAFINHK;AVVVQWGTCQFLEK	5	13.9323	1.41228	2.38012
8.42	I3LV61_PIG	Uncharacterized protein OS=Sus scrofa GN=LOC100739611 PE=4 SV=1	25128.8	224	7	SLPFVCSI;NQAQVWIGGFLGPLTR;FQWSDGSHWNFQYWAPGQPR;GNLASIHDYR;INSFIQNAICLR;SHFYLLVR;VSHFYLLVR	50	14.9684	9.63273	2.37836
84.05	I7HD36_PIG	Sodium/potassium-transporting ATPase subunit alpha-1 (Fragment) OS=Sus scrofa GN=atp1a1 PE=2 SV=1	112623	1020	47	KADIGVAMGIAGSDVSK;NMVPQQALVIRNGEK;IMESFK;SPDFTNENPLETR;NIAFFSTNCVEGTAR;EVSMDDHKLSLDELHR;DMTSEQLDDILK;AIAKGVGIISEGNETVEDIAAR;AVFQANQENLPILKRA;MSINAEEVVVGDLVEVK;DGPNALTPPPTTPEWVK;MTVAHMWFDNQIHEADTTENQSGVSFDK;NMVPQQALVIR;IMESFKNMVPQQALVIR;LIFDNLKK;AVFQANQENLPILKR;VIMVTGDHPITAK;YHTEIVFAR;GVGIISEGNETVEDIAAR;NSVFQQGMK;EADTTENQSGVSFDK;QGAIVAVTGDGVNDSPALK;IISANGCKVDNSSLTGESEPQTR;NLEAVETLGSTSTICSDK;LIFDNL…	465	14.4723	5.8614	2.37125
28.56	DESM_PIG	Desmin OS=Sus scrofa GN=DES PE=1 SV=4	53628.5	471	18	TFGGAPSFPLGSPLSSPVFPR;MALDVEIATYR;FASEASGYQDNIAR;HQIQSYTCEIDALKGTNDSLMR;VAEIYEEELR;DGEVVSEATQQQHEVL;FLEQQNAALAAEVNR;HQIQSYTCEIDALK;RIESLNEEIAFLK;LQEEIQLKEEAENNLAAFR;IESLNEEIAFLK;NISEAEEWYK;EIYEEELR;ADVDAATLAR;INLPIQTFSALNFR;FANYIEK;QEMMEYR;DNLLDDLQR	108	8.07454	3.61268	2.36733
2.26	I3LGQ1_PIG	Uncharacterized protein (Fragment) OS=Sus scrofa PE=4 SV=1	28590.7	249	1	IYFAAEDTDCCTR	2	28.3156	9.82388	2.35867
4.01	F1SFV0_PIG	Uncharacterized protein OS=Sus scrofa GN=SNAPIN PE=4 SV=1	14859.8	136	2	VVLVNNILQNAQER;EQIDNLATELCR	6	15.9585	7.79621	2.3558
31.1	F1SJS8_PIG	Uncharacterized protein OS=Sus scrofa GN=TAGLN PE=4 SV=2	22580.8	201	18	QMEQVAQFLK;LVNSLYPDGSKPVK;TLMALGSLAVTK;LGFQVWLK;HVIGLQMGSN;TDMFQTVDLFEGKDLAAVQR;AAEDYGVTK;YDEELEER;AAEDYGVTKTDMFQTVDLFEGKDLAAVQR;EFTESQLQEGK;NDGHYRGDPNWFMK;AAEDYGVTKTDMFQTVDLFEGK;HVIGLQMGSNR;LVNSLYPDGSKPVKVPENPPSMVFK;GDPNWFMK;TDMFQTVDLFEGK;VPENPPSMVFK;LVEWIIVQCGPDVGRPDR	167	1.88116	4.26435	2.35566
12	I3LD01_PIG	Uncharacterized protein OS=Sus scrofa GN=FIS1 PE=4 SV=1	18682.2	166	6	ELEGLIDK;GLALLEELLPK;GLLQTEPQNNQAKELEGLIDK;GLLQTEPQNNQAK;STQFEYAWCLVR;DYVFYLAVGNYR	31	9.05505	7.71914	2.35407
51.69	F1RX37_PIG	Fibrinogen beta chain OS=Sus scrofa GN=FGB PE=4 SV=2	56458.6	495	26	EDGGGWWYNR;ECEEIIR;YQISLSK;DNENVINEFSSELEK;DNENVINEFSSELEKHQLYIDETVNSNIPTNLR;HGTDDGVVWMNWK;YCGIPGEYWLGNDK;KPPDAGGCLHADPDLGVLCPTGCQLQDTLLK;TSIEELNSNIDSVSQSSSSTFQYMTLLKR;GSWYSMK;LLIEMEDWEGGKVK;LESDVLAQMEYCR;AIYEGFTVQNEANKYQISLSK;LLIEMEDWEGGK;GGWTVIQNR;YCGIPGEYWLGNDKISQLTR;IQKLESDVLAQMEYCR;QGFGNIATSADGK;YYWGGSYSWDMAK;IRPFFPEQ;AIYEGFTVQNEANK;TSIEELNSNIDSVSQSSSSTFQYMTLLK;AILENLR;NGGETSEMYLIQPSDSIEPYR;…	108	3.82172	1.81083	2.35092
2	PPAC_PIG	Low molecular weight phosphotyrosine protein phosphatase OS=Sus scrofa GN=ACP1 PE=1 SV=2	18035.3	158	1	SVLFVCLGNICR	22	9.18327	8.9643	2.34601
4	D0G6R9_PIG	CCHC-type zinc finger, nucleic acid binding protein (Fragment) OS=Sus scrofa GN=CNBP PE=2 SV=1	15187.8	137	2	GFQFVSSSLPDICYR;CYSCGEFGHIQK	5	11.1351	6.9774	2.34238
16.44	PGS2_PIG	Decorin OS=Sus scrofa GN=DCN PE=2 SV=1	39898.8	360	8	NLHTLILINNK;KASYSGVSLFSNPVQYWEIQPSTFR;ISPGAFAPLVK;AVFNGLNQMIVVELGTNPLK;VVQCSDLGLDKVPK;SSGIENGAFQGMK;DLPPDTALLDLQNNK;KAVFNGLNQMIVVELGTNPLK	27	3.75412	3.70809	2.333
4.01	F1SMQ7_PIG	Nuclear factor 1 OS=Sus scrofa GN=NFIB PE=3 SV=1	63533.3	570	2	SGVFNVSELVR;GIPLESTDGER	2	2.52453	17.0437	2.32979
15.54	K9IVV3_PIG	Transmembrane 9 superfamily member 2 OS=Sus scrofa GN=TM9SF2 PE=2 SV=1	75834.9	663	8	YNQMDSTEDAQEEFGWK;DACVINSEFHER;YCNPGFPIGCYITDKGHAK;PSENLGQVLFGER;FYLPGLAPVNFCDVEK;YCNPGFPIGCYITDK;FNKEETCTLVCTK;DTFYIFNHVDIK	37	11.2293	7.2119	2.32096
4.77	IL18_PIG	Interleukin-18 OS=Sus scrofa GN=IL18 PE=2 SV=2	22025.7	192	3	SIMFTVQNKN;SVPGHDDKIQFESSLYK;GYFLACK	3	21.4205	6.25672	2.31993
5.81	G1ARD6_PIG	Chymotrypsin C OS=Sus scrofa PE=2 SV=1	28919.5	268	4	GIVSFGSGLGCNTYK;DWWGSTVR;WNSLLIR;VSAYIDWIDQK	6	6.08624	4.46113	2.316
6	C560_PIG	Succinate dehydrogenase cytochrome b560 subunit, mitochondrial OS=Sus scrofa GN=SDHC PE=1 SV=2	18517.9	169	3	WSLPMAMSICHR;HLIWDLGK;SLCLGPTLIYTAK	11	12.2965	10.0842	2.31023
2	I3LB48_PIG	Uncharacterized protein (Fragment) OS=Sus scrofa GN=TYMS PE=3 SV=1	18503.4	163	1	IILCAWNPK	1	21.4446	16.0021	2.30194
2.01	F1S8I4_PIG	Uncharacterized protein OS=Sus scrofa GN=MOB3A PE=4 SV=2	20648.6	178	1	INLIYGTISDGCTER	4	4.41653	8.36597	2.29241
8.36	F2Z545_PIG	Uncharacterized protein OS=Sus scrofa GN=TCEB1 PE=4 SV=1	12473.1	112	4	TYGGCEGPDAMYVK;LISSDGHEFIVKR;AMLSGPGQFAENETNEVNFR;VCMYFTYK	8	21.0444	7.31979	2.28665
12.04	D0G0C7_PIG	Antioxidant protein 1 homolog (Yeast) OS=Sus scrofa GN=ATOX1 PE=2 SV=1	7366.4	68	7	LGGVQFDIDLPNK;PKHEFSVDMTCEGCSNAVTR;HEFSVDMTCEGCSNAVTR;AVSYLGPK;LGGVQFDIDLPNKK;VCIDSEHSVDTLLETLGK;TGKAVSYLGPK	60	14.9838	13.8926	2.27974
6.22	F1SCH1_PIG	Uncharacterized protein (Fragment) OS=Sus scrofa GN=NDUFB7 PE=4 SV=2	12808.5	106	4	EMVATQQEMNDAQLMLQQR;DSFPNFLACK;DYCAHYLIQLLK;GQGPGEVAPEMAL	24	10.7457	2.72538	2.27952
28.61	F1RX66_PIG	Uncharacterized protein (Fragment) OS=Sus scrofa GN=GSR PE=3 SV=2	53337.7	493	15	SDFDNTVAIHPTSSEELVTLR;KPTFSTISGVDCLLWAIGR;ALLTPVAIAAGRK;ALLTPVAIAAGR;VVGIHMQGIGCDEMLQGFAVAVK;GLNLSQLGIQTDDKGHIIVDEFQNTNVK;LNTIYQNNLTK;IYSTTFTPMYHAVTK;VATSFDYLVIGGGSGGLASAR;SVATSFDYLVIGGGSGGLASAR;QESQPQCWPPAR;TSSGLELCMVTSVPGR;GIYAVGDVCGR;SFDSIISSNCTEELENAGIEVLK;LGGTCVNVGCVPK	133	0.957078	4.41791	2.2779
42.3	DPP4_PIG	Dipeptidyl peptidase 4 OS=Sus scrofa GN=DPP4 PE=1 SV=3	88241.7	766	22	KYPLLIEVYAGPCSQK;IQLNDYTK;LAYVWNNDIYVK;ISLQWIR;AGAENPTVKFFVVDTR;VLEDNSALDKMLQDVQMPSK;FWYQMILPPHFDK;WEYYDSVYTER;CQYYSASFSNK;QFILFEYNYVK;LDVINLHGTK;QHIEISTTGWVGR;ITWTGK;TYTLTDYLK;YMGLPTPEDNLDYYR;HSYTASYDIYDLNKR;MGFVDDKR;LGTFEVEDQIEATR;FFVVDTR;RLGTFEVEDQIEATR;VTCLSCELNPER;MLQDVQMPSK	106	5.43849	1.51115	2.25443
7.2	F1S2Z5_PIG	Uncharacterized protein OS=Sus scrofa PE=4 SV=2	21828.3	192	4	SVNDADVPQGVIR;LLWTIPK;VSMAIQLTEELK;NGEVSLYEIGGNIGER	8	7.8197	1.04799	2.24437
4.1	C3VPJ4_PIG	Claudin 7 OS=Sus scrofa GN=CLDN7 PE=2 SV=1	22319.1	211	2	TYDSVLALSAALQATR;GLWMDCVTQSTGMMSCK	23	5.98827	4.44826	2.24051
16.83	D0G7F7_PIG	Tropomyosin 4 OS=Sus scrofa GN=TPM4 PE=2 SV=1	28521.5	248	11	AGLNSLEAVKR;MEIQEMQLK;IQALQQQADEAEDR;CGDLEEELKNVTNNLK;EENVGLHQTLDQTLNELNCI;TIDDLEEK;AEVSELK;AGLNSLEAVK;KIQALQQQADEAEDR;TIDDLEEKLAQAK;AMKDEEKMEIQEMQLK	88	20.4046	2.09301	2.23894
2	F1RMX8_PIG	Uncharacterized protein OS=Sus scrofa GN=POP7 PE=4 SV=1	15742.9	140	1	GAVEAELDPVEYTLR	2	81.8785	60.3447	2.23868
36.36	K7ZRK0_PIG	IgA heavy chian constant region (Fragment) OS=Sus scrofa GN=IGHA PE=4 SV=1	36613.6	341	19	IFPLTLGSSEPAGYVVIACLVR;GETFSCTAAHSELK;SSQSVNVPCK;KSEGVSFTWQPSGGK;YLVWESLPEPGQAIPTYAVTSVLR;QGDTFSCMVGHEALPL;WLQGGQELPR;KSEGVSFTWQPSGGKDAVQASPTR;SEGVSFTWQPSGGK;SALTATITKPK;SEGVSFTWQPSGGKDAVQASPTR;VNTFRPQVHLLPPPSEELALNELVTLTCLVR;VDAEDWK;DSCGCYSVSSILPGCADPWNKGETFSCTAAHSELK;NFPPAQAGGLYTMSSQLTLPVEQCPADQILK;WLQGGQELPRDK;DKYLVWESLPEPGQAIPTYAVTSVLR;QGDTFSCMVGHEALPLAFTQK;DFFPSEPLTVTWSPSR	211	7.55576	6.10683	2.22565
14.23	F2Z553_PIG	Uncharacterized protein OS=Sus scrofa GN=EIF1 PE=4 SV=1	12732.4	113	3	NICQFLVEIGLAK;NICQFLVEIGLAKDDQLK;SAIQNLHSFDPFADASK	19	19.944	13.9499	2.2177
18.98	F1SRS2_PIG	Uncharacterized protein OS=Sus scrofa GN=LOC100302368 PE=3 SV=1	25895.1	246	13	FNGNTLDNDIMLIKLSSPATLNSR;IITHPNFNGNTLDNDIMLIKLSSPATLNSR;IITHPNFNGNTLDNDIMLIK;LGEHNIDVLEGNEQFIN;VCNYVNWIQQTIAAN;SSGSSYPSLLQCLK;LGEHNIDVLEGNEQFINAAKIITHPN;TLDNDIMLIKLSSPATLNSR;SCAAAGTECLISGWGNTK;LGEHNIDVLEGNEQFINAAK;LGEHNIDVLEGNEQFINAAKIITHPNFNGNTLDNDIMLIKLSSPATLNSR;LGEHNIDVLEGNEQ;VATVSLPR	183	4.17776	4.73226	2.2168
22.74	Q8MI72_PIG	Complement regulator factor H OS=Sus scrofa GN=FH PE=2 SV=1	138630	1234	12	DVSCVNPPSVENAVILDKR;TCGDIPDLDHGYVR;CENGQWSEPPK;NGWSAEVPCLR;SYLDAEPK;YSVCINGVWDPR;WTQLPQCFATDK;ISILCQENYIIQDGEEIVCKDGR;TLGSIVMVCK;TDDTIEFR;EGFYPEIQGNVAR;SCDAPLPENAR	24	3.8851	6.06233	2.21588
24.61	F1SV90_PIG	Eukaryotic translation initiation factor 3 subunit I OS=Sus scrofa GN=EIF3I PE=3 SV=2	36444.6	325	15	ITSAVWGPLGECIIAGHEGGELNQYSAK;MKPILLQGHER;EGDLLFTVAK;SYSSGGEDGYVR;QLALLK;SGEVLVNVK;TERPVNSAALSPNYDHVVLGGGQEAMDVTTTSTR;LFDSTTLEHQK;QINDIQLSR;GHFGPINSVAFHPDGK;LWDCETGK;TCGFDFGGNIIMFSTDK;FFHLAFEEEFGR;DPIVNVWYSVNGER;DMTMFVTASK	29	15.4336	14.3961	2.21147
2	F1RJI8_PIG	Uncharacterized protein OS=Sus scrofa GN=TRIAP1 PE=4 SV=1	9017.2	78	1	FLKGEGSGDPCTDLFKR	1	32.4523	23.1183	2.20358
4	K7GP35_PIG	Uncharacterized protein OS=Sus scrofa GN=PLP2 PE=4 SV=1	7443.4	69	2	LSAPGCWAACTNFSR;HTAAPTDPADGPV	14	25.2022	11.3361	2.19415
8	I3LJU1_PIG	Uncharacterized protein (Fragment) OS=Sus scrofa GN=SURF4 PE=4 SV=1	22888.5	205	4	MWFQWSEQR;NLALGGGLLLLLAESR;LCLISTFLEDGIR;SMFAGVPTMR	23	3.76039	8.61242	2.1911
15.86	Q9GMA6_PIG	Alpha-1-antichymotrypsin 2 OS=Sus scrofa GN=SERPINA3-2 PE=3 SV=1	46644.4	415	8	FSISSDYR;LGNAMFIDEQLELLDK;VVLVNYIYFK;DIQSIIFLGK;FVQDAHELYHSEAFPTNFQDLEAAR;WIVELYLPK;TPEAEIHQGFQHLLSTLDR;LHEILPQLGIEEIFGDNANLSGITNTK	51	5.64137	3.45527	2.19078
1.42	MSMB_PIG	Beta-microseminoprotein OS=Sus scrofa GN=MSMB PE=1 SV=1	12246.2	111	1	GVSHPLNSVWK	1	92.0762	9.13471	2.1892
6.43	I3LEF9_PIG	Uncharacterized protein OS=Sus scrofa GN=LOC100625180 PE=4 SV=1	25908.9	224	4	FWIGGFIR;RLPFVCSI;FQWSDGSCWNFQYWAPGHPR;GNLISIHNYR	33	3.35419	4.53977	2.18085
1.46	F1RFB9_PIG	Sulfhydryl oxidase OS=Sus scrofa GN=GFER PE=4 SV=1	23366.8	205	1	FYPCEECAEDIR	1	53.1369	8.55578	2.16451
57.62	I3LT38_PIG	Uncharacterized protein (Fragment) OS=Sus scrofa GN=FCGBP PE=4 SV=1	202277	1914	33	DFCPLQCPAHSHYK;AEAVGLVHLFFQDGLVTVTR;RPDFCPLQCPAHSHYK;YYPLGEAFYPGPECGR;SAVHSPGVYELSHR;LQDGVQACYPIGCGR;GVWVNGLQVSLPAEVLTSVFVHR;LVALPFQLDTR;LVVTVADQVVSLAPGPQVTVDGEAVALPVAVGHVR;NPDGSVLVQQKAGVR;VNGVLTALPVSEAGGR;VRVNGVLTALPVSEAGGR;QCVYDLCAHK;AEAVGLVHLFFQDGLVTVTRK;LLFDGDAHILISIPSPFHGR;NPDGSVLVQQK;GMACQDHSCEPGQVCQPSEGVLSCITK;YYPLGEAFYPGPECGRR;FDFMGTCVYALAR;ATLEDWR;SCQGSCAALGLTGCTTR;GNPAVSFVR;LCGDSCPVSCPS…	197	4.14965	2.94278	2.1621
10.75	Q09HS4_PIG	Glutathione peroxidase OS=Sus scrofa GN=GPX2 PE=2 SV=3	22003.8	190	6	SDVSWNFEK;SFYDLSAISLDGEK;AVLIENVASLUGTTTR;TFPTINIEPDIKR;FIIWSPVR;DFTQLNELQCR	12	3.5053	6.66181	2.16019
28.39	I3LN42_PIG	Uncharacterized protein (Fragment) OS=Sus scrofa GN=GC PE=4 SV=1	53468.3	476	14	VPTANLEDVLPLAEDVATILSK;SCESDSPFPVHPGTAECCTK;ELSSFIEK;LAQKVPTANLEDVLPLAEDVATILSK;THIPEVFLSK;GQELCADYSENTFTEYK;LCSQYAAYGK;VLDQYIFELSR;ELASLGKDDFTSLSMVLYSR;HQPQEFPTYVEPTNDEICEAFR;SLDECCHSEDSTACFK;SYLSMVGSCCTSPSPTVCFLK;ELPEYTVK;ILEPTLK	45	6.11812	2.46711	2.14913
38.02	F2Z558_PIG	Uncharacterized protein (Fragment) OS=Sus scrofa GN=YWHAZ PE=3 SV=2	28078.2	248	17	YLAEVAAGDDKKGIVDQSQQAYQEAFEISKK;FLIPNASQAESKVFYLK;FLIPNASQAESK;GIVDQSQQAYQEAFEISK;YDDMAACMK;GIVDQSQQAYQEAFEISKK;YLAEVAAGDDKK;LAEQAERYDDMAACMK;KGIVDQSQQAYQEAFEISK;YLAEVAAGDDKKGIVDQSQQAYQEAFEISK;TAFDEAIAELDTLSEESYK;YLAEVAAGDDK;MDKNELVQK;TAFDEAIAELDTLSEESYKDSTLIMQLLR;SVTEQGAELSNEER;DICNDVLSLLEK;KGIVDQSQQAYQEAFEISKK	330	9.41278	4.72496	2.14617
10.03	F1SFH7_PIG	Uncharacterized protein OS=Sus scrofa GN=LOC100738983 PE=4 SV=2	27204.4	259	6	SDSDPAYGQQGHPNAWK;MVIPNQPPLTATK;KTYITDPVSAPCAPPLQPK;EQGYAPSGTVNQNPAGMYPVAGPK;GGQTGPLGPPAAPPSFRPEDELEHLTK;YYEAYCPAGPGYGGK	8	5.00759	6.10637	2.14418
48.67	I3LIM2_PIG	UDP-glucose 6-dehydrogenase OS=Sus scrofa GN=UGDH PE=2 SV=1	55068.6	494	24	LAANAFLAQR;IFDANTKPNLNLQVLSNPEFLAEGTAIQDLKYPDR;VLIGGDETPEGQR;NLFFSTNIDDAIK;IPYAPSGEIPK;VTVVDVNESR;INAWNSPTLPIYEPGLKEVVESCR;AVQALCAVYEHWVPK;EQIVVDLSHPGVSEDDQVAR;ILTTNTWSSELSK;YWQQVIDMNDYQR;ASVGFGGSCFQK;IFDANTKPNLNLQVLSNPEFLAEGTAIQDLK;RIPYAPSGEIPK;MLKPAFIFDGR;VLDGLHNELQTIGFQIETIGKK;FSLQDLPNK;VLDGLHNELQTIGFQIETIGK;IIDSLFNTVTDKK;IAILGFAFK;IIDSLFNTVTDK;YLMDEGAHLHIYDPK;INAWNSPTLPIYEPGLK;ICCIGAGYVGGPTCS…	103	5.2593	2.64704	2.14395
6.58	I3LFI0_PIG	Ras-related C3 botulinum toxin substrate 1 OS=Sus scrofa GN=RAC1 PE=3 SV=1	18698.6	166	4	LTPITYPQGLAMAK;KLTPITYPQGLAMAK;EIGAVK;AVLCPPPVK	35	12.8375	6.56792	2.13231
2	F1RVJ5_PIG	Uncharacterized protein OS=Sus scrofa PE=4 SV=2	16241.5	143	1	FCADLVEHLK	1	24.9418	7.18919	2.13147
31.72	F1S9K3_PIG	Uncharacterized protein OS=Sus scrofa GN=BPNT1 PE=4 SV=1	33430.2	308	17	LTDIHGNALQYNK;IIQLIEGK;RVIAEGDLGIVEK;ASAYVFASPGCKK;HMNSAGVLATLR;WDTCAPEVILHAVGGK;VIAEGDLGIVEK;TIWGVLGLGAFGFQLK;NYDYYASR;EYTEGLLDNVTVLIGIAYEGK;VGGAGNKIIQLIEGK;LVQMSICSSLAR;ASAYVFASPGCK;AIAGVINQPYYNYQAGPDAVLGR;LVASAYAVAQK;KWDTCAPEVILHAVGGK;SHSNQLVMDCVTAMNPDDVLR	60	15.1575	9.62249	2.12962
3.86	F1SUK5_PIG	Unconventional myosin-VIIa OS=Sus scrofa GN=MYO7A PE=4 SV=2	250399	2176	5	YSGMMETIRIR;LGDLNEAGILRNLLIR;DQCCIISGESGAGKTESTK;IEQYLLEK;DQCCIISGESGAGK	21	34.3097	34.753	2.12227
11.29	B1A3A0_PIG	Beta-enolase 3 transcript variant 1 OS=Sus scrofa GN=ENO3 PE=2 SV=1	47129.7	434	11	HIADLAGNPDLVLPVPAFNVINGGSHAGNK;GNPTVEVDLHTAKGR;GNPTVEVDLHTAKGRFR;VNQIGSVTESIQACK;YGKDATNVGDEGGFAPNILENNEALELLK;TLGPALLEK;LAMQEFMILPVGASSFR;SGETEDTFIADLVVGLCTGQIK;LAQSNGWGVMVSHR;DATNVGDEGGFAPNILENNEALELLK;ACNCLLLK	287	20.8562	4.13196	2.12168
6	F1RNH0_PIG	Uncharacterized protein OS=Sus scrofa GN=MBOAT7 PE=4 SV=2	52752.4	474	3	NIDCYGTDFCVR;AGGGPTLQCPPPSSPEK;AASLEYDYETVR	7	4.59963	5.80457	2.11624
36.52	SDHA_PIG	Succinate dehydrogenase [ubiquinone] flavoprotein subunit, mitochondrial OS=Sus scrofa GN=SDHA PE=1 SV=2	72831.1	664	19	TYFSCTSAHTSTGDGTAMVTR;VGSVLQEGCEKILRL;LGANSLLDLVVFGR;SMTLEIR;LPGISETAMIFAGVDVTKEPIPVLPTVHYNMGGIPTNYK;LYGDLQHLK;VSLEYRPVIDK;GEGGILINSQGER;AGLPCQDLEFVQFHPTGIYGAGCLITEGCR;AAFGLSEAGFNTACVTK;HVNGQDQVVPGLYACGEAACASVHGANR;VGSVLQEGCEK;WHFYDTVK;TGHSLLHTLYGR;VSDAISTQYPVVDHEFDAVVVGAGGAGLR;GVIALCIEDGSIHR;VDEYDYSKPIQGQQK;TLNEADCATVPPAIR;SLLDLVVFGR	144	9.5014	4.9383	2.10422
2	I3LL95_PIG	Uncharacterized protein OS=Sus scrofa GN=LOC100525274 PE=4 SV=1	32300.1	297	1	ELCAQPGQVVVPGAVLVR	1	22.1724	5.9827	2.10135
16.9	H6TBN0_PIG	Thioredoxin OS=Sus scrofa GN=TRX1 PE=2 SV=1	11828.5	105	9	CMPTFQFFKK;YAFQEALNSAGEK;LEATINELI;MIKPFFHSLSEK;VGEFSGANK;LVVVDFSATWCGPCK;EKLEATINELI;CMPTFQFFK;VGEFSGANKEKLEATINELI	81	7.00397	1.66673	2.09857
18.17	I3LCX2_PIG	Uncharacterized protein (Fragment) OS=Sus scrofa PE=4 SV=1	50417.6	438	9	SKLQEMEGAVR;LEVNMQALK;IAQLEEQVEQEAR;LKEVLLQVEEER;DLELQADSAIK;ALETQMEEMK;EVLLQVEEER;ASRDEIFATAK;ELDEATESNEAMGR	31	8.35179	19.3055	2.08784
9.58	B8XX91_PIG	DNA-dependent activator of IFN-regulatory factor OS=Sus scrofa GN=DAI PE=2 SV=1	46573.9	439	6	GGLTLVGPATWCLGDAGTDGTR;MSVSPGTAGPGGVSGPEEGR;QTEIYGLLK;MESEQATVPK;ALHIAQALGLK;SCFLEDTTVGNSNR	9	13.7634	11.7804	2.08666
22.36	I3LEC2_PIG	Uncharacterized protein OS=Sus scrofa GN=PCBP1 PE=4 SV=1	37501.5	356	8	QVTITGSAASISLAQYLINAR;QICLVMLETLSQSPQGR;CSDAAGYPHATHDLEGTPLDAYSIQGQHTISPLDLAK;VMTIPYQPMPASSPVICAGGQDR;LVVPATQCGSLIGK;IITLTGPTNAIFK;QQSHFAMMHGGTGFAGIDSSSPEVK;AITIAGVPQSVTECVK	127	8.0813	4.10053	2.08418
19.21	M3V7X9_PIG	Lectin, galactoside-binding, soluble, 3 binding protein OS=Sus scrofa GN=LGALS3BP PE=2 SV=1	61047.6	552	11	TSSLDPTIGYENK;SLGWMQSDCGHNEDASVICTK;LILSANPEAHGLWK;ALMLCEGSFVADIAAFKDTK;VTMEVDAECVPVVR;IFESQTGCDLFIQ;KTLQALEFHTVPFQLLAQYR;ALMLCEGSFVADIAAFK;GVHTLDLSGELPEALER;APLDLYAYALASR;TLQALEFHTVPFQLLAQYR	42	1.74397	7.73617	2.07142
19.76	B2CNZ7_PIG	Cathepsin B OS=Sus scrofa GN=CTSB PE=3 SV=1	36870.3	335	10	ICEPGYTPSYKEDKHFGCSSYSISR;ICEPGYTPSYKEDK;GQDHCGIESEIVAGIPCTPH;DQGSCGSCWAFGAVEAISDR;EIMAEIYK;SGVYQHVTGDLMGGHAIR;EQWPNCPTIK;NEKEIMAEIYK;NGPVEGAFTVYSDFLQYK;AAFAADMILPK	44	21.7264	6.281	2.0712
16.86	F1RNW4_PIG	Uncharacterized protein OS=Sus scrofa GN=LOC100739263 PE=3 SV=2	28386.2	258	9	VHLEELTR;AIYEAVLR;ACFFNCEVLQR;TVEEIEACMAGR;LADRVHLEELTR;DKAFVPFSGPK;AFVPFSGPK;IEEDVVVTNSGMELLTCVPR;AVMNSMKPGVWWPDMHR	70	10.2908	1.38953	2.06908
18.6	F1RHN3_PIG	Catechol O-methyltransferase OS=Sus scrofa GN=COMT PE=4 SV=1	30042.8	270	11	GTVLLADNVICPGAPDFLAHVR;ILQYVLQHAVAGDPESVLDTIDTYSSQK;FECTHFSSYLEYSQMVDGLEK;YLPDTLLLEECGLLRK;KGTVLLADNVICPGAPDFLAHVR;YLPDTLLLEECGLLR;VTVVVGASQDIIPQLKK;AVYKGPGSPAQP;VTVVVGASQDIIPQLK;LLLPSAR;LRKGTVLLADNVICPGAPDFLAHVR	104	7.89453	2.19729	2.06723
13.24	K7GPW1_PIG	Uncharacterized protein OS=Sus scrofa GN=CFI PE=3 SV=1	66660.9	598	6	VVGGQPAEVGDFPWQVAIKEGEK;GSETSLAECTFTK;SVPACVPWSPHLFQPNDK;VVGGQPAEVGDFPWQVAIK;CIVSGWGR;SWSLTQANVACLDLGFK	14	11.7717	8.8407	2.06511
2.4	I3LN63_PIG	Uncharacterized protein OS=Sus scrofa GN=MRPL54 PE=4 SV=1	16275.8	142	2	GAVVGEALKDPEVCTDPFR;LTTHAMGVNIYK	2	17.1634	18.9348	2.06377
14	Q2YHQ3_PIG	Filamin-A (Fragment) OS=Sus scrofa GN=FLNA PE=1 SV=1	17751.2	167	7	AGNNMLLVGVHGPR;VTYTPMAPGSYLISIK;DKGEYTLVVK;TPCEEILVK;WGDEHIPGSPYR;YGGPYHIGGSPFK;LYSVSYLLK	28	4.10029	2.28346	2.05538
2	ADX_PIG	Adrenodoxin, mitochondrial OS=Sus scrofa GN=FDX1 PE=1 SV=2	19931.4	186	1	LGCQICLTK	1	39.4818	20.1743	2.05139
12.23	F1S9T2_PIG	Uncharacterized protein OS=Sus scrofa GN=IFI44 PE=4 SV=1	48294.8	428	7	GDLIDIYK;LCLDDILSVLK;SSFFNAVK;ESLMSAIR;GHVTNQALVGSDITGVSEK;SMDGIIELK;LGLPQCCMSFK	20	13.1452	2.23942	2.04909
45.77	F1RII7_PIG	Hemoglobin subunit beta OS=Sus scrofa GN=HBB PE=3 SV=1	16166.5	147	32	LSELHCDQLHVDPENFR;VNVDEVGGEALGR;ESFGDLSNADAVMGNPK;FFESFGDLSNADAVMGNPK;LGHDFNPDVQAAFQKV;VIVVVLAR;VVAGVANALAHK;LLGNVIVVVLAR;ELHCDQLHVDPENFR;LGHDFNPDVQAAF;KVLQSFSDGLK;VLQSFSDGLK;LGHDFNPDVQAAFQKVV;GTFAKLSELHCDQLHVDPENFR;RLGHDFNPDVQAAFQK;VVAGVANALAH;FFESFGDLSNADAVMGNPKVK;FFESFGDLSNADAVMGN;VLQSFSDGLKHLDNLK;VVAGVANALAHKYH;LGHDFNPDVQAAFQKVVAGVANALAHK;AKLSELHCDQLHVDPENFR;GKVNVDEVGGEALGR;HLDNLKGTFAK;VHLSAE…	1318	4.03284	1.32534	2.04559
33.37	A5A8X2_PIG	Novel protein similar to butyrophilin family proteins OS=Sus scrofa GN=SBAB-649D6.8-001 PE=4 SV=1	61797.8	559	7	QEQKEEQLAGYAGR;VAGVGSAPEVR;KGVFYEEASLELK;IGQVQVSDNGLYTCFFR;ITGPEEDGIR;DFLSQGEAAVR;FQPRPVTLDPGSAASSLVVTHEK	47	10.5945	3.69998	2.03205
8.04	F1RKI3_PIG	Uncharacterized protein OS=Sus scrofa GN=HINT1 PE=4 SV=1	13724.7	126	5	MVVNEGSDGGQSVYHVHLHVLGGR;PGGDTIFGK;CAADLGLK;AQAARPGGDTIFGK;IIYEDDQCLAFHDISPQAPTHFLVIPK	40	15.7727	11.6351	2.02795
1.69	I3LRZ6_PIG	Uncharacterized protein OS=Sus scrofa GN=LOC100737732 PE=4 SV=1	51061.6	436	1	AYPLGDIPEDLVPLVK	1	21.8992	16.1987	2.01743
6	F1RGG8_PIG	Uncharacterized protein OS=Sus scrofa GN=MZB1 PE=4 SV=1	20576.1	188	3	AVVYQMQQHLTK;QGAEALEALLCGGPR;LATTCWHYVGEFGEDQIYEAHR	14	14.2685	9.71185	2.01403
2.38	I3L8X2_PIG	Uncharacterized protein OS=Sus scrofa GN=ZBTB7A PE=4 SV=1	61641.7	589	2	LLEIPAVSHVCADLLDR;SVLAACSQYFK	6	21.0022	14.6851	2.01343
17.16	F1S253_PIG	Uncharacterized protein OS=Sus scrofa GN=GPA33 PE=4 SV=1	34285.2	310	11	LLVLVPPSNPDCGIQGETVIGNDIQLTCESK;NYIYGDLYLNR;GESVTLPCTYQTSSLNR;SYDVLNQER;HQVTPVTGQIFSLK;HQVTPVTGQIF;EGFIQWDK;VITWIFTTK;ISVETPKDVLR;EGSPAPQYSWK;AAYQEPPEQMIELSR	60	15.9989	4.73811	2.01033
133.25	CO3_PIG	Complement C3 OS=Sus scrofa GN=C3 PE=1 SV=2	186806	1661	73	VSVTVHDFPAKR;SDLDEEIIPEEDIISR;TGLQEVEVK;EGGHYLVWGVSSDLWGEKPNISYIIGK;AAVYNHFISDGVK;GICVADPYEVVVK;FYHPEKEDGMLNK;VSVTVHDFPAK;DFDSVPPIVR;GYTQQLAFR;LVAYYTLIAANGQR;HLIQTPSGCGE;AQFIQHGDACVK;KGYTQQLAFR;VGLVAVDKGVFVLNK;QKPDGVFEENGPVIHQEMIGGFK;VYSYYNLDESCTR;HIPVVTEDFK;NTLIIYLDK;ILLQGTPVAQMVEDAIDGDRLK;QDFFIDLR;DSITTWEILAVSLSDKK;SSMVLDICTR;ISHTLEDCISFK;QVLSSETTTLNNANNYLSTVNIK;YYGGGYGSTQATFMVFQALAQYQK;VELKPGE…	369	6.58465	2.63359	2.00614
18.83	F1SGN8_PIG	GMP reductase OS=Sus scrofa GN=GMPR2 PE=3 SV=1	37962.2	348	9	AFGAGADFVMLGGMLAGHSESGGELIER;DILGGIR;TVEVPFK;TGVGYPQLSAVMECADAAHGLK;QMYTGIPIIAANMDTVGTFEMAK;VGIGPGSVCTTR;FSLFTAVHK;YAGGVAEYR;LFYGMSSEMAMK	35	17.8029	20.3135	2.0061
2	A0A075B7H9_PIG	Uncharacterized protein OS=Sus scrofa PE=4 SV=2	12137.5	117	1	AALTITGAQAEDEADYFCALYK	7	19.7651	13.9359	2.0033
12.87	F1SBF9_PIG	Uncharacterized protein (Fragment) OS=Sus scrofa GN=TM9SF3 PE=4 SV=1	73046.6	634	8	KLEIGFNGNR;LEIGFNGNR;IQMSYSVK;YLDPSFFQHR;YFSLPFCVGSK;NLSGQPNFPCR;DLGDEYGWK;DAFVYAIK	22	13.3585	3.28549	1.99959
52.42	I3LP41_PIG	Malate dehydrogenase OS=Sus scrofa GN=MDH2 PE=3 SV=1	35555	338	32	TLYDIAHTPGVAADLSHIETR;STIPITAEVFKK;SQETDCPYFSTPLLLGK;SQETDCPYFSTPLLLGKK;FVFSLVDAMNGK;ANAFVAELKGLDPAR;PGVAADLSHIETR;LTLYDIAHTPGVAADLSHIETR;FVFSLVDAMNGKEGVVECSFVK;IFGVTTLDIVR;IQEAGTEVVK;GCDVVVIPAGVPR;AGAGSATLSMAYAGAR;HGVYNPNKIFGVTTLDIVR;TIIPLISQCTPK;VDFPQDQLSTLTGR;TIIPLISQCTPKVDFPQDQLSTLTGR;ATVKGYLGPEQLPDCLK;VAVLGASGGIGQPLSLLLK;GYLGPEQLPDCLK;GYLGPEQLPDCLKGCDVVVIPAGVPR;ANAFVAELK;VSVPVIGGHAGK;VSVPVIG…	647	3.75477	0.405662	1.99958
54.2	F2Z565_PIG	Uncharacterized protein OS=Sus scrofa GN=LOC100158185 PE=3 SV=1	32955	298	7	QIFLGGVDKR;GTDIMYTGTLDCWRK;YKQIFLGGVDKR;AAYFGIYDTAK;GTDIMYTGTLDCWR;TDAAVSFAK;KGTDIMYTGTLDCWR	407	14.9737	10.5796	1.99369
26.85	F1SQT3_PIG	Uncharacterized protein (Fragment) OS=Sus scrofa GN=SLC25A3 PE=3 SV=1	39809.1	360	14	AVEEYSCEYGSMK;VLYSNMLGEENAYLWR;IQTQPGYANTLR;MYQEEGLK;GIFNGFSITLK;QIPYTMMK;GWAPTFIGYSLQGLCK;GVAPLWMR;LPRPPPPEMPESLK;TVEALYK;FYALCGFGGVLSCGLTHTAVVPLDLVK;GIFNGFSITLKEDGVR;FACFER;FGFYEVFK	121	14.22	7.26583	1.98562
5.57	I3L9V4_PIG	Uncharacterized protein OS=Sus scrofa GN=LOC100623659 PE=4 SV=1	21581.3	200	3	LEALQEVCSR;SLQEFCSDPHAVAGALK;LPHENLSNLR	3	19.4901	11.2095	1.98348
4.03	F1STZ2_PIG	Uncharacterized protein (Fragment) OS=Sus scrofa GN=EPHB2 PE=4 SV=2	108245	971	2	WTAPEAIQYR;AMAPLSSGINLPLLDR	3	9.82263	15.2563	1.98124
56.54	F1S232_PIG	4-trimethylaminobutyraldehyde dehydrogenase OS=Sus scrofa GN=ALDH9A1 PE=3 SV=2	64951.8	598	31	VLCGGDLYVPEDPK;ILLEAAR;VVAELQAGMCFINNYNVSPVELPFGGYKK;VIATFTCSGEK;STGTFIVSQPLNYR;IMEMSAK;ENGRVTIEYYSQLK;ILGFVK;ISFTGSVPTGSKIMEMSAK;EVNLAVQDAK;ANDTTFGLAAGVFTR;VDPVDASGTEK;IMEMSAKGIKPVTLELGGK;GIKPVTLELGGK;VIATFTCSGEKEVNLAVQDAK;REPLGVCVGIGAWNYPFQIACWK;GALMANFLTQGEVCCNGTR;IKIGDPLLEDTR;VDPVDASGTEKAFEPATGR;VLCGGDLYVPEDPKLK;TVCVEMGDVESVF;SPLIIFSDCDMGNAVK;DVAKISFTGSVPTGSK;GALMANFLTQGEVCCNGT;VTIEYYSQLK;KEE…	367	4.67529	2.9195	1.97662
26.03	B7U2G6_PIG	Galectin OS=Sus scrofa PE=2 SV=1	14561.5	131	15	MSGKVEIMNMDMK;LIVTFEEDGFK;LGYSHLSYLSVQGGFNITSFKLD;IDDDADGFVINLGQGTDKLA;DSHMCFSPGSEVK;LIVTFEEDGFKVK;LALHFNPR;IDDDADGFVINLGQGTDKLALHFNPR;GKIDDDADGFVINLGQGTDK;FGESTIVCNSR;VKLPDGHQLTFPNR;VEIMNMDMK;IDDDADGFVINLGQGTDK;SGKVEIMNMDMK;LPDGHQLTFPNR	324	6.20292	5.76551	1.9749
8.49	F1S108_PIG	Uncharacterized protein OS=Sus scrofa GN=CISD2 PE=4 SV=2	15308.1	135	5	DSLINLK;VQLPAYLK;LPIPESITGFAR;HNELTGDNVGPLILK;VVNEINIEDLCLTK	15	7.2071	12.8154	1.96022
17.11	F1S7J6_PIG	Uncharacterized protein OS=Sus scrofa GN=SAFB PE=4 SV=2	103269	920	7	CYGFVTMSTAEEATK;NFWVSGLSSTTR;GVPVISVK;ADTLLAVVKR;ILDILGETCK;ADTLLAVVK;RDDAYWPEAK	23	13.055	4.02281	1.95397
7.02	F1SAD1_PIG	Uncharacterized protein OS=Sus scrofa GN=TPK1 PE=4 SV=2	27246	243	4	YCLVILNQPLDK;MEHAITPLEPLLPSGNLR;GCEFISTPDQDHTDFTK;LYDITEGER	20	7.81903	5.56154	1.9455
5.06	F1S5R9_PIG	Uncharacterized protein OS=Sus scrofa GN=LOC100513720 PE=4 SV=2	21920.7	198	5	ADMESSKEPGLFDLIIINDSLDK;AYWALK;KTDLQPIYIFVQPPSLDVLEQR;ICVLDVDLQGVR;SGPRPVVLSGPSGAGK	18	10.839	2.77304	1.93658
2	Q9G7R9_PIG	NADH-ubiquinone oxidoreductase chain 3 OS=Sus scrofa GN=NADH3 PE=3 SV=1	13385.7	118	1	TSPYECGFDPMGSAR	2	29.2357	7.08395	1.93103
8.58	CBPA1_PIG	Carboxypeptidase A1 OS=Sus scrofa GN=CPA1 PE=1 SV=2	47234.9	419	4	LQIGSSYEGRPIYVLK;EWVTQASGVWFAK;SAVAALTSLYGTK;SIVDFVNDHGNIK	14	3.72385	3.80374	1.92575
10.2	I3L8I5_PIG	Uncharacterized protein (Fragment) OS=Sus scrofa GN=EIF6 PE=3 SV=1	22956.7	211	5	LNEAQPSTIATSMR;HGLLVPNNTTDQELQHIR;QTVADQVLVGSYCVFSNQGGLVHPK;NCLPDSVQIR;TSIEDQDELSSLLQVPLVAGTVNR	47	8.14352	6.36256	1.92469
79.25	I3LQ79_PIG	Uncharacterized protein OS=Sus scrofa GN=MVP PE=4 SV=1	99690.7	900	40	SFFLQPGEKLER;IEGEGSVLQAK;VTGEEWLVR;AVFPQNGLVVSSVDVQSVEPVDQR;QMTEALGPSTIR;AVIGSTYMLTQDEVLWEK;GPDSTALPQPR;TAVFGFEIPETK;VRELELVYAR;AQLELEVSK;ELPPGVEELLLK;LLQSLGLK;VYVLSEQQGLLLR;KAAGAPITQEGLLPPPTPIPSVLQGNQIVP;LFSVPDFVGDACK;DAQGSVQCDVTGQVR;GPLEYVPSAK;ALLDFEDK;DRAVFPQNGLVVSSVDVQSVEPVDQR;TAVFGFEIPETKGPDSTALPQPR;IPPYHYIHVLDQNSNVSR;DLAVAGPEMQVK;GAVASVTFDDFHK;ALQPLEEGEDEEK;KEVEVVQIIQASVIK;ALQPLEEGEDEEKVSHQ…	355	1.31896	0.809368	1.92441
23.12	Q0R678_PIG	DJ-1 protein OS=Sus scrofa GN=PARK7 PE=2 SV=1	19935.9	189	12	ALVILAK;DGLILTSR;GLIAAICAGPTALLAHEIGFGSK;VTVAGLAGKDPVQCSR;EGPYDVVVLPGGNLGAQNLSESAAVK;DVVICPDASLEDAKK;EGPYDVVVLPGGNLGAQNLSESAAVKDILKEQEK;EVADQVKAPLVLRD;GAEEMETVIPVDVMR;DVVICPDASLEDAK;KGLIAAICAGPTALLAHEIGFGSK;EGPYDVVVLPGGNLGAQNLSESAAVKDILK	127	14.6622	9.70269	1.91579
9.91	Q1I181_PIG	Hepatic nuclear factor 4 OS=Sus scrofa GN=HNF4A PE=2 SV=1	52637	474	6	EQLLVLVEWAK;LLPGAIATIVKPPSAIPQPTITK;YIPAFCELPLDDQVALLR;DVLLLGNDYIIPR;SMVFKDVLLLGNDYIIPR;AIIFFDPDAK	16	6.78861	3.76353	1.91203
10.02	A5GFT5_PIG	Aminopeptidase-like 1 OS=Sus scrofa GN=NPEPL1 PE=4 SV=1	55655.1	523	5	DCGGAAAVLGAFR;SDAFASACALAR;GIVYDTGGLSMK;LVLADGVSYACK;GFGGIYGVGK	8	5.85283	8.71397	1.90947
25.7	F1RX12_PIG	Uncharacterized protein OS=Sus scrofa GN=GMDS PE=3 SV=2	39927.2	350	13	VGFDELVR;IYLGQLECFSLGNLDAK;EMVDADVELMR;TIVWEGKDEHEVGR;FYQASTSELYGK;YYRPTEVDFLQGDCTK;LYAYWIVVNFR;LHYGDLTDSTCLVK;EAYNLFAVNGILFNHESPR;ISFDLAEYTADVDGVGTLR;ETTPFYPR;VQETPQKETTPFYPR;IINEVKPTEIYNLGAQSHVK	81	3.97008	0.439855	1.90882
31.7	F1SKI0_PIG	Uncharacterized protein (Fragment) OS=Sus scrofa PE=4 SV=2	88445.1	776	18	FMADLWK;QRYEILAANAIPK;SGKLDAFLVLEQLR;TEFSIIHYAGK;ITDVIMAFQAMCR;QACILMIK;VCHLMGINVTDFTR;TGVLAHLEEER;YEILAANAIPK;EQADFAVEALAK;ISDLTTNLAEEEEK;LDAFLVLEQLR;NMDPLNDNVTSLLNASSDK;VDYNASAWLTK;IVGLDQMAK;TFHIFYYLIAGAK;VVSSVLQLGNIVFK;DTSITGELEK	210	7.2452	0.68583	1.90662
3.02	Q6DLU9_PIG	6A3-5 protein OS=Sus scrofa PE=2 SV=1	188121	1740	2	DIVTPEAWR;YQPQQDMSQEGYGTR	2	10.6161	18.2975	1.9064
12.3	I3LS72_PIG	Uncharacterized protein OS=Sus scrofa GN=COL6A1 PE=4 SV=1	45039.2	435	7	KGLEELLVGGSHLK;LKPYGALVDK;GLEELLVGGSHLKENK;GLEELLVGGSHLK;DALKDSVDAVK;YLIVVTDGHPLEGYKEPCGGLEDAVNEAK;NLVWNAGALHYSDEVEIIR	25	17.2049	18.1734	1.90437
107.61	HS90A_PIG	Heat shock protein HSP 90-alpha OS=Sus scrofa GN=HSP90AA1 PE=2 SV=3	84774.1	733	39	KHSQFIGYPITLFVEK;TLTIVDTGIGMTKADLINNLGTIAK;ELHINLIPNKQDR;HSQFIGYPITLFVEKER;RAPFDLFENR;ALLFVPR;HIYYITGETKDQVANSAFVER;DNSTMGYMAAK;LVTSPCCIVTSTYGWTANMER;YYTSASGDEMVSLKDYCTR;HLEINPDHSIIETLR;ELISNSSDALDKIRYESLTDPSK;FYEQFSK;YESLTDPSKLDSGKELHINLIPNKQDR;LDSGKELHINLIPNKQDR;TLVSVTK;VTSPCCIVTSTYGWTANMER;NPDDITNEEYGEFYK;KHGLEVIYMIEPIDEYCVQQLK;DLVILLYETALLSSGFSLEDPQTHANR;CLELFTELAEDKENYKK;SSGFSLEDPQTHANR;IMKD…	840	13.5606	8.87381	1.90225
6.94	F1RMV5_PIG	Uncharacterized protein (Fragment) OS=Sus scrofa GN=ETHE1 PE=4 SV=1	14211.1	129	5	VMDNLKLPKPQQIDFAVPANMR;LPKPQQIDFAVPANMR;LTLSCEEFVK;IFTLPGDCLIYPAHDYNGLTVSTVEEER;ASPGHTPGCVTFVLNDQSMAFTGDALLIR	16	12.6833	2.03108	1.89907
2	K7ZMG1_PIG	Putative cysteine-rich protein 2 OS=Sus scrofa GN=CRIP2 PE=4 SV=1	21461.4	198	1	ASSVTTFTGEPNMCPR	1	10.4501	6.3659	1.89788
6	K7N7E9_PIG	Uncharacterized protein OS=Sus scrofa GN=BUD31 PE=4 SV=1	14566.8	126	3	ELYEYCIK;QGYENLCCLR;KAPPDGWELIEPTLDELDQK	5	14.4623	3.27846	1.89181
2	F1SUS0_PIG	Uncharacterized protein OS=Sus scrofa GN=MFAP2 PE=4 SV=1	20742.3	183	1	TVCAHEELLR	1	32.8929	72.0657	1.88974
17.76	F1SQ09_PIG	Uncharacterized protein OS=Sus scrofa GN=LUM PE=4 SV=1	38778.9	341	9	NIPTVNENLENYYLEVNELEKFEVK;ILGPLSYSK;ISNIPDEYFK;EDAVSAAFR;ITQTSLPPDMYECLR;LPSGLPVSLLTLYLDNNK;SLVDLQLTNNK;SVPMVPPGIK;GLEYLDLSFNQMTK	40	1.34289	3.65385	1.88821
25.63	F1SG10_PIG	Uncharacterized protein OS=Sus scrofa GN=PRPS2 PE=3 SV=2	34782.7	318	14	THNGESVSYLFSHVPL;IQVIDISMILAEAIRR;PNIVLFSGSSHQDLSQR;VTAVIPCFPYAR;VAILVDDMADTCGTICHAADKLLSAGATK;NCIIVSPDAGGAKR;INNAAFEAVVVTNTIPQEDKMK;VAILVDDMADTCGTICHAADK;ENIAEWR;INNAAFEAVVVTNTIPQEDK;LNVEFALIHK;VYAILTHGIFSGPAISR;NCIIVSPDAGGAK;IQVIDISMILAEAIR	34	11.0623	3.28371	1.88549
11.92	I3LT95_PIG	Uncharacterized protein OS=Sus scrofa GN=PSMG1 PE=4 SV=1	32952.7	289	6	TTDTTHLSPAEAFCVFYHLK;EAPCCSLLEQPNIVHDLPAAVLSYCQVWK;TSESTSSLHTPFLR;LWNEWCR;LDLITVEAFKPVLSSR;AATFFGEVVK	14	5.33429	5.25277	1.88173
2	I3LH52_PIG	Uncharacterized protein OS=Sus scrofa PE=4 SV=1	41353.8	370	1	STVIDQIPFLAVAR	2	30.1991	29.1027	1.87999
5.03	F1S8E4_PIG	Uncharacterized protein (Fragment) OS=Sus scrofa GN=SMIM24 PE=4 SV=2	15437.5	134	3	MNTNPYENVDLSK;KGESNLGLELEEKEEPQDEEK;AEDEEGSILR	38	10.8801	3.13764	1.8764
12.08	L8B0R9_PIG	IgG heavy chain OS=Sus scrofa GN=IGHG PE=2 SV=1	49533.6	455	9	AKGPSREPQVYTLSPSAEELSR;GDPFQCAVMHEALHNHYTQK;DDSQNTAYLQMNSLR;GLEWLAGISFSDGSTYYADSVK;LSCVGSGFTFSSYPIDWVR;GPSREPQVYTLSPSAEELSR;VDLCVGRPCPICPACEGPGPSAFIFPPKPK;GLEWLAGIS;EPQVYTLSPSAEELSR	126	10.3106	7.03992	1.86972
17.13	I3LVI8_PIG	60S ribosomal protein L7a OS=Sus scrofa GN=RPL7A PE=1 SV=1	30100.6	266	11	LKVPPTINQFTQALDR;VPPTINQFTQALDR;KMGVPYCIIK;AGVNTVTTLVENKK;KVVNLLFEK;MGVPYCIIK;HWGGNVLGPK;NFGIGQDIQPK;AGVNTVTTLVENK;QTATQLLK;TCTTVAFTQVNSEDKGALAK	41	11.6078	8.31647	1.86623
2.11	F1RX93_PIG	Uncharacterized protein OS=Sus scrofa GN=MIEN1 PE=4 SV=1	12313.8	115	2	DLIEAIR;EQYPGIEIESR	3	20.6552	2.07232	1.86561
25.49	VDAC2_PIG	Voltage-dependent anion-selective channel protein 2 OS=Sus scrofa GN=VDAC2 PE=2 SV=1	31592.3	294	16	YKWCEYGLTFTEK;DIFNKGFGFGLVK;SCSGVEFSTSGSSNTDTGK;LTFDTTFSPNTGK;LTFDTTFSPNTGKK;WCEYGLTFTEK;LTLSALVDGK;GFGFGLVK;VTGTLETK;NNFAVGYR;VNNSSLIGVGYTQTLRPGVK;YQLDPTASISAK;LGLALELEA;TGDFQLHTNVNDGTEFGGSIYQK;WNTDNTLGTEIAIEDQICQGLK;LTLSALVDGKSINAGGHK	106	6.82588	2.89629	1.86319
8.5	F1S605_PIG	Uncharacterized protein (Fragment) OS=Sus scrofa GN=GSTM3 PE=3 SV=1	27420.5	230	4	QFSLFLGK;YICGEAPDYDR;YSWFAGEK;SMVLGYWDIR	19	9.52615	2.93549	1.86225
37.48	I3L5T8_PIG	Uncharacterized protein OS=Sus scrofa GN=YARS PE=4 SV=1	59054.8	528	19	APWELLELR;GIESQGMLLCASVEGVSR;QVEHPLLSGLLYPGLQALDEEYLK;ISEECIAQWK;VHLMNPMVPGLTGSK;VDVGEAEPR;AMLESIGVPLEK;TVVSGLVQFVPK;ELLELR;TYTAYSDLEKDFADEVVHPGDLK;GDALSPEEK;TSYYENVIK;TVVSGLVQFVPKEDLQDR;NLQEVLGEEK;KVEPLDPPAGSAPGER;EYTLDVYR;NSEPEEVIPSR;YLPALGYSK;VDAQFGGVDQR	47	5.66823	1.15391	1.8605
41.84	I3LM93_PIG	Uncharacterized protein (Fragment) OS=Sus scrofa GN=TNPO1 PE=4 SV=1	101680	893	16	FSDQFPLPLK;LCSLLDSEDYNTCEGAFGALQK;ICEDSAEILDSDVLDRPLNIMIPK;FSDQFPLPLKER;SITCWTLSR;ATVGILITTIASK;NQVGDENWR;LIPVLVNGMK;SNILTLMYQCMQDK;SHAVACVNQFIISR;YSDIDIILLK;GELQNWPDLLPK;YAHWVVSQPPDTYLKPLMTELLK;AHFQNFPNGVTDFIK;LLPHMHNIVEYMLQR;SECLNNIGDSSPLIR	84	9.00851	1.34013	1.85988
19.45	F1RR89_PIG	Uncharacterized protein (Fragment) OS=Sus scrofa GN=RARS PE=4 SV=2	35194.4	308	11	LANIDEEMLQK;IVFVPGCPVPLTIVK;VSHAGFGVVLGEDK;GFDILGIKPVQR;LNDYIFSFDK;AAQTSVAYGCIK;LIDLLEEGLKR;GNTAAYLLYAFTR;KIVFVPGCPVPLTIVK;VLTAEELK;SDGGYTYDTSDLATIK	61	5.79265	1.10253	1.85788
9.62	F1S7L8_PIG	Uncharacterized protein OS=Sus scrofa GN=SH3GL1 PE=4 SV=1	41556.7	369	3	QAVQILDELADKLK;ELGGESNFGDALLDAGESMKR;NPGYPQSEGLLGECMIR	13	14.7097	9.13613	1.85502
22.84	PURA2_PIG	Adenylosuccinate synthetase isozyme 2 OS=Sus scrofa GN=ADSS PE=2 SV=1	50140.1	456	11	VVDLLAQDADIVCR;VTVVLGAQWGDEGKGK;FIEDELQIPVK;AHIVFDFHQAADGIQEQQR;LDILDMFTEIK;DGVYFLYEALHGPPKK;TLPGWNTDISNAR;VGIGAFPTEQDNEIGELLQTR;ESMIQLF;MCDLVSDFDGFSER;DGVYFLYEALHGPPK	38	6.0041	4.49566	1.85187
22.04	I3L918_PIG	Uncharacterized protein OS=Sus scrofa PE=4 SV=1	30147.1	260	11	LVLDAFALPLTNLFK;YDEEFQR;VIVPNMEFR;FQSGDFHVINGVLR;NLFEDQNTLTSICEK;LLQTDDEEEAGLLELLK;ATIELCSTHANDASALR;QLSDAISIIGR;SQICDNAALYAQK;SQICDNAALYAQKYDEEFQR;SNELWTEIK	25	3.5464	0.358155	1.85047
11.3	Q8MKG1_PIG	Hydroxysteroid 11-beta dehydrogenase 2 OS=Sus scrofa GN=HSD11B2 PE=2 SV=1	43582.3	400	7	IVTVSSPAGDMPFPCLSAYGTSK;NVDQWEER;AVLITGCDSGFGK;FLQSFFISPYVPR;VSVIQPACFR;ALLQLLR;LLQMDLTKPADISR	15	23.6645	4.17093	1.84852
10.91	F1SVC4_PIG	Uncharacterized protein OS=Sus scrofa GN=PTCD3 PE=4 SV=2	78183.3	690	6	ASSSPAQAIELVK;VAILQALASTVHR;FIINSYPK;AELLNEFLDSAK;MLGLFR;LASAFSLPVCEGLTR	21	18.7737	5.25662	1.8474
8.91	I3L948_PIG	Uncharacterized protein OS=Sus scrofa PE=4 SV=1	30851.1	281	5	LPVSLAEGR;SRLPVSLAEGR;DCVYDLCVVNGER;LVSYVGLATVR;LCGILTQPNGPFAACHGALDPQPFLK	56	6.24365	9.05812	1.8406
102	I3LII3_PIG	Uncharacterized protein OS=Sus scrofa GN=EEF2 PE=4 SV=1	95353.4	858	53	CLYASVLTAQPR;PDDEAAMGIK;GPLMMYISK;TFCQLILDPIFK;ETVSEESNVLCLSK;EDLYLKPIQR;YRCELLYEGPPDDEAAMGIK;YFDPANGKFSK;DGSGFLINLIDSPGHVDFSSEVTAALR;CELLYEGPPDDEAAMGIK;TILMMGR;GHVFEESQVAGTPMFVVK;IMGPNYTPGKKEDLYLKPIQR;ARPFPDGLAEDIDKGEVSAR;KEDLYLKPIQR;YLAEKYEWDVAEAR;QFAEMYVAK;EGIPALDNFLDKL;ALLELQLEPEELYQTFQR;YFDPANGK;VNFTVDQIR;IWCFGPDGTGPNILTDITK;AYLPVNESFGFTADLR;VFSGLVSTGLK;KIWCFGPDGTGPNILTDITK;FYAFGR;STLTDSLVCK…	523	3.26346	2.23913	1.83764
34.26	F2Z5C1_PIG	Annexin OS=Sus scrofa GN=ANXA5 PE=3 SV=2	33156.3	294	19	LYDAYELK;ETSGNLEQLLLAVVK;ALLLLCGGEDD;SEIDLFNIR;ILTEIIASR;IDEAQVEQDAQALFQAGELK;LIVALMK;MLVVLLQANR;DLLDDLKSELTGK;NFATSLYSMIK;FITIFGTR;SIPAYLAETLYYAMK;DLLDDLKSELTGKFEK;GLGTDEESILTLLTSR;KNFATSLYSMIK;QEIAVAFK;SEIDLFNIRK;LIVALMKPSR;WGTDEEKFITIFGTR	197	7.20704	2.48026	1.83353
49.82	IDHP_PIG	Isocitrate dehydrogenase [NADP], mitochondrial (Fragment) OS=Sus scrofa GN=IDH2 PE=1 SV=1	47526	421	25	VCVETVESGAMTK;NILGGTVFREPIICK;VAKPVVEMDGDEMTR;CATITPDEARVEEFK;LNEHFLNTSDFLDTIK;IIWQFIK;SSGGFVWACK;KWPLYMSTK;ATDFVVDR;GKLDGNQDLIR;LVPGWTKPITIGR;DQTNDQVTIDSALATQK;IKVAKPVVEMDGDEMTR;FAQTLEK;DIFQEIFEK;EKLILPHVDVQLK;LDGNQDLIR;FKDIFQEIFEK;TIEAEAAHGTVTR;LILPHVDVQLK;YFDLGLPNRDQTNDQVTIDSALATQK;LIDDMVAQVLK;YFDLGLPNR;DLAGCIHGLSNVK;WPLYMSTK	283	4.63691	7.29797	1.83067
20.8	K7GT68_PIG	Uncharacterized protein OS=Sus scrofa GN=ITGA6 PE=3 SV=1	56455.9	516	10	GIVSKDEITFVSGAPR;AVALPLQK;DYHYIVFGAPGTYNWK;FGSCQQGVAATFTK;TGDSGSLFGFSLAMHR;DEITFVSGAPR;FNLDTREDNVIEK;NIGDINQDGYPDIAVGAPYDGK;DSMFGVAVK;TGGLYSCDITSR	18	6.47496	1.10464	1.83058
3.09	F2Z5C5_PIG	Uncharacterized protein OS=Sus scrofa GN=LSM6 PE=4 SV=1	9127.5	80	3	QTPSDFLK;GNNVLYISTQK;YGDAFIR	5	14.1056	17.9102	1.82601
14.04	F1S4J7_PIG	Uncharacterized protein OS=Sus scrofa GN=FBP2 PE=3 SV=2	32595.1	302	8	KFPEDGSAPYGAR;YFDAATTEYVQK;LLYECNPVAYIIEQAGGLATTGTQPVLDVKPETIHQR;TLVYGGIFLYPANQK;IYSLNEGYAK;KAGLANLYGIAGSVNVTGDEVK;AGLANLYGIAGSVNVTGDEVK;VPLILGSPDDVQEYLTCVQK	28	7.61412	4.68517	1.82426
2	I3LCE9_PIG	Uncharacterized protein (Fragment) OS=Sus scrofa GN=LOC100738863 PE=4 SV=1	19584.6	182	1	VCTEAEFACHR	1	17.7038	39.4444	1.82272
3.92	Q0Z8R0_PIG	Cystatin C OS=Sus scrofa GN=CST3 PE=2 SV=1	15733.9	146	2	SQANLDNCPFPNQPDLQKK;TLCSFQVYTVPWK	5	32.0027	0.412506	1.82152
17.91	EPCAM_PIG	Epithelial cell adhesion molecule OS=Sus scrofa GN=TACSTD1 PE=2 SV=1	34832.7	314	10	EKPYDVTSLQNALKEVITDR;DVKDESLFHSK;LKPENAIQNNDGLYDPDCDENGLFK;EKPYDVTSLQNALK;TYWIIIELK;TLNEVDIADVAYYFEKDVKDESLFHSK;EVITDRYQLDPK;RTDKDSEISCLER;TLNEVDIADVAYYFEK;QQGCVCENYK	75	17.5256	6.87641	1.81767
11.56	I3LGJ8_PIG	Uncharacterized protein OS=Sus scrofa GN=LSS PE=4 SV=1	48344.2	434	6	LFDAVAVLLSMR;NADGGFATYETK;VSQVPDNYPDHQK;ETLEQGLDFCR;AVSFLLGK;DGAACTEVSQACDFLLSR	18	8.17521	4.45113	1.8147
23.33	I3LPL7_PIG	Uncharacterized protein OS=Sus scrofa GN=GLG1 PE=4 SV=1	137997	1211	12	QVSSECQGEMLDYRR;QVSSECQGEMLDYR;ADIFVDPVLHTACALDIK;VAELSSDDFHLDR;LLELQYFISR;IIIQESALDYR;IEMWSYAAK;SGDPMILSCLMEHLYTEK;EVLNMLK;CAIGVTHFQLVQMK;ALNEACESVIQTACK;MTAIIFSDYR	38	2.84746	3.54571	1.81263
2	F1SU18_PIG	Uncharacterized protein (Fragment) OS=Sus scrofa GN=FHL2 PE=4 SV=1	32666.3	287	1	DGQNFCVPCYEK	1	14.6451	6.58003	1.81034
7.02	F1SQD9_PIG	Uncharacterized protein OS=Sus scrofa GN=CRELD1 PE=4 SV=1	45423.2	420	4	VLEGFIK;GLVDSFYK;QQEAPDLFQWLCSDSLK;LVEVLEGVCSK	9	9.31257	4.71808	1.80822
93.15	F1SK03_PIG	Aminopeptidase N OS=Sus scrofa GN=ANPEP PE=4 SV=2	108890	963	50	ENALLFDPQSSSISNKER;AVDAQTSIRLPDTVR;KVLATTQMQSTDAR;KQDATSTINSIASNVIGQPLAWDFVQSNWK;EVVLNWFIEHS;QVEPLFQHFETLTK;AQVIYDSFNLATAHMVPVTL;GVMQDHYWLR;VLATTQMQSTDAR;KLFQDYGGGSFSFSNLIQGVTR;SALACSNEVWLLNR;ENKEVVLNWFIEHS;FICQEPTDVIIIHSK;DLIVPGDVYR;NNMDVGFGSGTR;SSAFDYLWIVPISSIK;FSSEFELQQLEQFK;YLGYTLNPDLIRK;RFSSEFELQQLEQFK;KQVEPLFQHFETLTK;GVGDSQVPEIDR;TELVELTEYLVVHLK;KSFPCFDEPAMK;STIYCNAIAQGGQDQWDFAWGQLQQAQLVNEA…	864	3.80464	3.05307	1.80723
14.86	F2Z5S3_PIG	Uncharacterized protein OS=Sus scrofa GN=SEC61A1 PE=3 SV=1	52264.2	476	8	QLKEQQMVMR;FLEVIKPFCVILPEIQKPER;AFSPTTVNTGR;TWIEVSGSSAK;EQSEVGSMGALLF;ETSMVHELNR;GQYNTYPIK;IIEVGDTPK	14	21.727	14.8669	1.80683
10.18	K7GQK6_PIG	Casein kinase II subunit beta OS=Sus scrofa GN=CSNK2B PE=4 SV=1	27023.6	235	5	VYCENQPMLPIGLSDIPGEAMVK;FNLTGLNEQVPHYR;IHPMAYQLQLQAASNFK;GIAQMLEK;YQQGDFGYCPR	11	9.64973	4.85961	1.80208
63.11	TBB5_PIG	Tubulin beta chain OS=Sus scrofa GN=TUBB PE=2 SV=1	49670.5	444	7	RALTVPELTQQVFDAK;ALTVPELTQQVFDAK;MAVTFIGNSTAIQELFK;FWEVISDEHGIDPTGTYHGDSDLQLDRI;FWEVISDEHGIDPTGTYHGDSDLQLDR;MAVTFIGNSTAIQELFKR;ISVYYNEATGGK	1155	9.33078	1.48239	1.80028
2	F1RIX1_PIG	Uncharacterized protein OS=Sus scrofa GN=COX19 PE=4 SV=1	10362.7	89	1	DNNFENALCR	1	33.9689	10.0554	1.80007
64.73	F1SS24_PIG	Uncharacterized protein OS=Sus scrofa GN=FN1 PE=4 SV=1	272273	2478	35	SSPVVIDASTAIDAPSNLR;WLPSSSHVTGYR;GEWTCVAYSQLR;TYLGSALVCTCYGGSR;IYLYTLNDNAR;GATYNIIVEALKDQK;GAELGPEGSTGHSYNQYSQR;GATYNIIVEALK;YSFCTDHTVLVQTR;VTWAPPPSIELTNFLVR;HYQINQQWER;TFYQIGDSWEK;TKTETITGFQVDAVPANGQTPIQR;WCGTTQNYDADQK;QDGHLWCSTTSNYEQDQK;VPGTSASATLTGLTR;ITYGETGGNSPVQEFTVPGSK;NLQPGSEYAVTLVAVK;STTPDITGYR;VTIMWTPPESPVTGYR;SYTITGLQPGTDYK;NTFAEVTGLSPGVTYHFK;IAWESPQGQVSR;ITGYIIK;EINLAPDSSSVVVSGLMVATK;…	90	1.22456	1.35634	1.7895
2	A0A075B7J0_PIG	Uncharacterized protein OS=Sus scrofa PE=4 SV=2	12030.4	117	1	ATLTITGAQAEDEADYFCALGK	2	15.6825	17.0498	1.7875
4.05	Q49I42_PIG	Preimplantation protein 3 (Fragment) OS=Sus scrofa PE=2 SV=1	21180.9	183	2	ECPAIDYTR;QIFDEYENETFLCHR	3	23.0267	16.4641	1.78728
4.02	O19240_PIG	MHC class I antigen OS=Sus scrofa GN=PA14 PE=2 SV=1	40582	364	2	FDAANVAEQER;KFDAANVAEQER	163	26.9764	45.2025	1.78719
15	F2Z4Y8_PIG	Uncharacterized protein OS=Sus scrofa GN=RPS11 PE=1 SV=1	18430.6	158	8	QPTIFQNK;NIGLGFK;DYLHYIR;EAIEGTYIDK;CPFTGNVSIR;DVQIGDIVTVGECRPLSK;AYQKQPTIFQNK;NMSVHLSPCFR	25	20.9333	11.8977	1.78111
4.14	F2Z5W4_PIG	Uncharacterized protein (Fragment) OS=Sus scrofa GN=LOC100737162 PE=4 SV=2	13509.7	133	3	VHIDIGADGR;ATGEADVEFVTHEDAVAAMSK;DGMDNQGGYGSVGR	8	23.7632	42.3296	1.77855
12.96	F1S297_PIG	Isocitrate dehydrogenase [NAD] subunit gamma, mitochondrial OS=Sus scrofa GN=IDH3G PE=3 SV=2	42672.8	392	7	LGDGLFLQCCK;HTVTMIPGDGIGPELMLHVK;NIANPTATLLASCMMLDHLK;TSLDLYANVIHCK;IAEYAFK;DVDILIVR;GNIETNHNLPPSHK	34	7.23338	4.31811	1.77622
31.77	B0FWK5_PIG	Ribosomal protein L5 OS=Sus scrofa GN=RPL5 PE=2 SV=1	34383.4	297	17	TTTGNKVFGALK;KHILGQNVADYMR;AAAYCTGLLLAR;GAVDGGLSIPHSTK;HILGQNVADYMR;NNVTPDMMEEMYKK;YLIEEDEDAYKK;VTNRDIICQIAY;DIICQIAYAR;NNVTPDMMEEMYK;QFSQYIK;YLIEEDEDAYKKQFSQYIK;GAVDGGLSIPHSTKR;YLIEEDEDAYK;RFPGYDSESK;VGLTNYAAAYCTGLLLAR;IEGDMIVCAAYAHELPK	94	8.85562	2.74023	1.77561
26.1	F1SKY2_PIG	Uncharacterized protein OS=Sus scrofa GN=NIT2 PE=4 SV=2	31215.7	283	13	TLSPGDSFSTFDTPYCR;IISLPECFNSPYGTK;FAELAQIYAQR;YFPEYAEK;GCQLLVYPGAFNLTTGPAHWELLQR;LHLFDIDVPGK;VGLGICYDIR;ACGFIQEAAK;IVYADIDLK;QQIPIFSQK;ECGVYVIGGSIPEEDAGK;SDLYAVEVK;LALIQLHVSSVK	39	2.52681	2.88073	1.77023
54.28	F2Z5D2_PIG	Uncharacterized protein OS=Sus scrofa GN=ACTR3 PE=3 SV=1	47370.8	418	27	KDYEEIGPSICR;DREVGIPPEQSLETAK;HNPVFGVMS;DITYFIQQLLR;QYTGINAISKK;NIVLSGGSTMFR;DYEEIGPSICR;YLRAEPEDHYFLLTEPPLNTPENR;LGYAGNTEPQFIIPSCIAIK;LPACVVDCGTGYTK;AGRLPACVVDCGTGYTK;YAVWFGGSMLASTPEFYQVCHTKK;QYTGINAISK;YAVWFGGSMLASTPEFYQVCHTK;KEFSIDVGYER;EFNKYDTDGSK;YSYVCPDLVKEFNKYDTDGSK;YSYVCPDLVK;GVDDLDFFIGDEAIEKPTYATK;LKLSEELSGGR;EFSIDVGYER;EVGIPPEQSLETAK;TLTGTVIDSGDGVTHVIPVAEGYVIGSCIK;FMEQVIFK;LSEELSGGR;HGI…	241	5.2507	1.34788	1.76565
8	D0G778_PIG	Macrophage migration inhibitory factor (Fragment) OS=Sus scrofa GN=MIF PE=2 SV=1	11873.7	109	4	ASVPDGFLSELTQQLVQAMGK;PAQYIAVHVVPDQLMAFGGSSEPCALCSLHSIGK;LLCGLLAER;PMFVVNTNVPR	75	17.2333	12.6076	1.76115
2	I3L5E4_PIG	Uncharacterized protein OS=Sus scrofa GN=GORASP1 PE=4 SV=1	47323	448	1	LMVYNSESDSCR	1	28.0002	4.77132	1.75803
10.11	F1SGT9_PIG	Uncharacterized protein OS=Sus scrofa GN=B3GALT5 PE=4 SV=1	36079.4	311	5	LEDVFVGLCLEK;QTFFPDGLPFTICR;TMMGMEWVSR;AVAQEIEQYHDIIQK;SFFLLGTTNSGDLSR	11	2.5452	5.23111	1.75546
1.63	F1SD91_PIG	Uncharacterized protein OS=Sus scrofa GN=CCDC88C PE=4 SV=2	225127	2005	2	QSSEYEALIR;LEMELVR	2	44.7973	12.2883	1.7543
33.88	A9XFX6_PIG	F-actin capping protein beta subunit OS=Sus scrofa GN=Capzb PE=2 SV=1	30628.5	272	19	QMEKDETVSDCSPHIANIGR;DKVVGKDYLLCDYNR;SPWSNKYDPPLEDGAMPSAR;LEVEANNAFDQYR;DIVNGLR;TKDIVNGLR;QEALKNDLVEALKR;GCWDSIHVVEVQEK;KLEVEANNAFDQYR;STLNEIYFGK;YDPPLEDGAMPSAR;LVEDMENK;QEALKNDLVEALK;SGSGTMNLGGSLTR;LTSTVMLWLQTNK;LVEDMENKIR;SKQEALKNDLVEALK;DYLLCDYNR;DYLLCDYNRDGDSYR	88	9.23116	1.67136	1.75409
10.06	F2Z5V3_PIG	Uncharacterized protein OS=Sus scrofa GN=NHP2L1 PE=4 SV=1	14173.4	128	5	QQIQSIQQSIER;NVPYVFVR;LLDLVQQSCNYK;AYPLADAHLTK;KLLDLVQQSCNYK	17	11.5546	8.88358	1.75288
1.7	F1SBE9_PIG	Uncharacterized protein OS=Sus scrofa GN=CSE1L PE=4 SV=2	10670.4	92	1	TLDPDPTIR	3	19.7546	21.8888	1.7524
8.01	F1RUQ0_PIG	Uncharacterized protein OS=Sus scrofa GN=IGJ PE=4 SV=1	18001.1	158	5	CYTNTVPFTYDGQTK;SAEDPSQDIVER;QDEEESTVLVDNK;TNFVYHLSDLCK;MVQTALTPDSCYPD	25	13.6174	10.1474	1.75077
69.28	F1SGJ3_PIG	Uncharacterized protein OS=Sus scrofa GN=FLNB PE=4 SV=2	64440.2	610	33	RLTVLSLQESGLK;FNGSHVVGSPFK;FADEHVPGSPFTVK;FIPHENGVHTIDVK;FNDEHIPESPYLVPVIAPSDDARR;MDCQETPEGYK;LVSPGSANETSSILVESVTR;VNQPASFAIR;HVGNQQYNVTYVVK;WGEEHIPGSPFHVTVP;GEAGVPAEFSIWTR;YGGPNHIVGSPFK;AGPGTLSVTIEGPSK;VMYTPMAPGNYLIGVK;VTEAEIVPVGK;VSYFPTVPGVYIVSTK;VDIQTEDLEDGTCK;EAGAGGLSIAVEGPSKAEITFDDHK;SSFLVDCSK;DAGYGGISLAVEGPSK;AEITFDDHK;SSTETCYSAIPK;APSVATVGSICDLNLK;AGSNMLLIGVHGPTTPCEEVSMK;LTVLSLQESGLK;VKMDC…	208	5.11948	4.10201	1.74747
8.18	F1RZQ6_PIG	Uncharacterized protein OS=Sus scrofa GN=SLC25A4 PE=3 SV=1	33026.2	298	6	QIFLGGVDR;GADIMYTGTVDCWR;EQGFLSFWR;AAYFGVYDTAK;EFTGLGNCLAK;KGADIMYTGTVDCWR	348	13.239	3.04363	1.74742
8.01	F1SN71_PIG	Protein AMBP OS=Sus scrofa GN=AMBP PE=4 SV=1	39290.4	352	4	GFFQLWAFDAVQGK;ESLLEEFR;MTMGTLMLGEGATER;TVEACSLPIVSGPCR	12	23.0238	7.06153	1.74638
18.43	F1RUE3_PIG	Uncharacterized protein OS=Sus scrofa GN=ALDH5A1 PE=3 SV=2	57783.9	537	10	GTEGLSSALLR;TNLCVGNGFEER;AMEVGEALCTDPLVSK;RVYGDVIYTPAK;EETFGPLAPVIK;AAYEAFCTWK;ISFTGSTATGK;VYGDVIYTPAK;EGSKYGIDEYLELK;YVCFGGL	19	2.91179	3.72704	1.74552
10.83	RL32_PIG	60S ribosomal protein L32 OS=Sus scrofa GN=RPL32 PE=1 SV=3	15859.7	135	6	FKGQILMPNIGYGSNKK;ELEVLLMCNK;SYCAEIAHNVSSK;FKGQILMPNIGYGSNK;GQILMPNIGYGSNKK;GQILMPNIGYGSNK	29	13.3313	14.4783	1.74236
4.29	SC5A4_PIG	Low affinity sodium-glucose cotransporter OS=Sus scrofa GN=SLC5A4 PE=2 SV=1	72744.4	660	3	LCWALR;KAYDLFCGLQR;AYDLFCGLQR	11	23.3348	6.13166	1.74138
14.19	F1RJT3_PIG	Uncharacterized protein (Fragment) OS=Sus scrofa GN=LOC100622075 PE=4 SV=2	53486.4	488	9	GAPLVVICQGK;IFNLYPR;MCVIWDK;AITIASQTNCPLYVTK;QIGDNLIVPGGVK;SAADLISQAR;IMLEDGNLHVTQGAGR;AALAGGTTMIIDHVVPEPESSLTEAYEK;GMTTVDDFFQGTK	22	8.43546	7.8952	1.74021
18.57	F1SGG1_PIG	Uncharacterized protein (Fragment) OS=Sus scrofa GN=KRT18 PE=3 SV=2	49403.1	441	11	GGSGWGAGMAGGLVGVGGIQGEK;TVQSLEIDLDSMR;VKLEAEINTYR;AQIFASSVDNAR;LLEDGEDFNLGDALDSSNSR;QTQEYEALLNIK;VKYETELAMR;AQYDELAQK;GLQNQIANSGLTVELDAPKPQDLSK;LASYLERVR;QSVESDIHGLR	152	6.16798	6.6907	1.7345
10.95	F2Z554_PIG	Uncharacterized protein OS=Sus scrofa GN=RPL30 PE=1 SV=1	12783.9	115	7	VCTLAIIDPGDSDIIR;LVILANNCPALR;SEIEYYAMLAK;KSEIEYYAMLAK;TGVHHYSGNNIELGTACGK;YVLGYK;LQLVMK	84	12.4154	7.34232	1.72854
17.86	I3LJW3_PIG	Uncharacterized protein OS=Sus scrofa GN=GDPD1 PE=4 SV=1	36096.7	314	10	STGVNVNISDLK;EQFFEIPMPSIILK;YCELPPYLGK;DFLHNVSE;VNNNLLIK;LDVSFQK;AFDLGATGVMTDYPTK;EVFEAFPNTPINIDIK;ENSDIPILFSLQR;ALFDHLTAR	32	7.238	7.13666	1.72616
22.03	C0LZL1_PIG	Fascin OS=Sus scrofa GN=FSCN1 PE=3 SV=1	54668.7	493	11	YLTAETFGFK;YLAADKDGNVTCEHEVPDADCR;FLIVAHDDGR;YLAPSGPSGTLK;YWTLTASGGVQSTASSK;VGKDELFALEQSCAQVVLQAANER;LVEQPEPATGYTLEFR;KQIWTLEQPPDEAGGAAMCLR;SNYDVFQLEFR;LSCFAQTVSPAEK;DASCYFDIEWR	57	5.71135	2.0737	1.72605
35.1	F1RGX4_PIG	Uncharacterized protein OS=Sus scrofa GN=LOC100737768 PE=3 SV=1	15170.2	142	25	LRVDPVNF;AVGHLDDLPGALSAL;TYFPHFNLSHGSDQVK;FLANVSTVLTSKYR;VLSAADK;LDDLPGALSALSDLHAHK;MFLGFPTTK;VLSAADKANVK;LLSHCLLVTLAAHHPDDFNPSVHASLDK;AVGHLDDLPGALSALSDLHAHKLR;VGGQAGAHGAEALER;AVGHLDDLPGALSALSDLHAHKL;AVGHLDDLPGALSALSDLHAH;AVGHLDDLPGALSALSDLHAHK;MFLGFPTTKTYFPHFNLSHGSDQVK;LRVDPVNFK;VDPVNFK;ANVKAAWGK;AVGHLDDLPGAL;VADALTKAVGHLDDLPGALSALSDLHAHK;VADALTK;FLANVSTVLTSK;VLSAADKANVKAAWGK;AAWGKVGGQAGAHGAEALE…	571	2.78578	3.83269	1.72414
58.38	VIME_PIG	Vimentin OS=Sus scrofa GN=VIM PE=1 SV=2	53667.2	466	25	EMEENFAVEAANYQDTIGR;DNLAEDIMR;ISLPLPNFSSLNLR;VEVERDNLAEDIMR;ILLAELEQLKGQGK;SKFADLSEAANR;ETNLESLPLVDTHSKR;FADLSEAANR;ETNLESLPLVDTH;QVQSLTCEVDALK;ETNLESLPLVDTHSK;LLQDAVDFSLADAINTEFK;FANYIDK;QVDQLTNDKAR;LQDEIQNMKEEMAR;SLYTSSPGGVYATR;LGDLYEEEMR;ILLAELEQLK;QVQSLTCEVDALKGTNESLER;DGQVINETSQHHDDLE;EEAESTLQSFR;KVESLQEEIAFLK;KVESLQEEIAFLKK;FANYIDKVR;QDVDNASLAR	284	3.31363	1.10858	1.7239
5.52	F1SAY9_PIG	Uncharacterized protein OS=Sus scrofa GN=WDR3 PE=4 SV=2	106390	943	3	DAITQALFLR;DVIGFNMAGLDFLKR;YVASAVFGLIGSQK	3	13.49	10.9386	1.72295
12.02	F1RJP8_PIG	Uncharacterized protein OS=Sus scrofa GN=MSRA PE=3 SV=2	26262.5	233	6	VLSEHGFGLITTDIR;VFWENHDPTQGLR;SAIYPTSAEHMEAALR;EGQPFYYAEDYHQQYLSK;VVYQPEHISFEELLK;NPDGYCGLGGTGVACPLGIR	13	1.03494	2.62804	1.71814
29.43	F1RQT1_PIG	Uncharacterized protein OS=Sus scrofa GN=NAALADL1 PE=4 SV=1	80463.5	742	15	DEALVQLLLQR;AQGTPPVQSVIFSAAK;YYSHVLWAPR;MLNDQLMLLER;GAVEPDRYVIYGNHR;QLSILVAALEGAAATLRPVAEL;IYPTYHTAFDTFDYVDKFVDPGFSSHQAVAR;FDEAATALGQHISALQK;YGVAGVLVYTDPGDINDGK;VLGTLLK;DSWVHGAVDPSSGTSVLLEISR;FVDPGFSSHQAVAR;TGSVATFPGLSNACSR;AMNTTSGSAAWAEVQR;LDSANASGFPPIPTQPIGFEDAK	93	4.34051	2.8926	1.71736
16.97	F1SL53_PIG	Retinol-binding protein 2 OS=Sus scrofa GN=RBP2 PE=3 SV=1	15722.7	134	10	IIEQDGDKFK;TLIIWEGDALVCVQK;TLIIWEGDALVCVQKGEK;ALDIDFATR;TLIIWEGDALVCVQKGEKENR;ALDIDFATRK;QWVEGDKLYLELTCGDQVCR;LYLELTCGDQVCR;QWVEGDKLYLELTCGDQVC;DQNGTWEMESNDNFEGYMK	90	7.27651	2.23588	1.71659
23.44	F2Z5E2_PIG	Uncharacterized protein OS=Sus scrofa GN=SERPINC1 PE=3 SV=1	52403.6	463	12	VAEGTQVLELPFK;VAEGTQVLELPFKGDDITMVLILPK;LQPLDFKENAEQSR;DIPVNPMCIYR;FRIEDSFSVK;TSDQVHFFFAK;LQDMGLEDLFIPEK;QLMEVFKFDTISEK;LQPLDFK;EVALNTIIFMGR;VWELSK;IEDSFSVK	55	4.80446	2.19991	1.71404
1.46	I3L7Q3_PIG	Uncharacterized protein OS=Sus scrofa GN=POLR2M PE=4 SV=1	41374.9	369	1	GFEPQPPEDLGQR	1	30.8073	37.2938	1.71365
23.99	F1S3D5_PIG	Uncharacterized protein OS=Sus scrofa GN=LMAN2 PE=4 SV=1	40418.7	359	12	DNFHGLAIFLDTYPNDETTER;IEPSVNFLK;NLHGDGIALWYTR;LFQLMVEHTPDEENIDWTK;DNVDDPTGNFR;LTVMTDLEDKNEWK;MVPGPVFGSK;LPTGYYFGASAGTGDLSDNHDIISMK;NCIDITGVR;DWEMHVHFK;WTELAGCTADLR;SPKDNVDDPTGNFR	58	8.98354	0.656946	1.71034
67.74	L7PBE6_PIG	T-complex protein 1 subunit epsilon OS=Sus scrofa GN=CCT5 PE=2 SV=1	59640.6	541	34	LGFAGLVKEISFGTTK;EKFEEMIR;MLVIEQCK;RDVDFELIKVEGK;RDVDFELIK;DVDFELIK;WVGGPEIELIAIATGGR;QQISLATQMVR;TSLGPNGLDK;EMNPALGIDCLHK;FSELTPEK;AFADALEVIPMALAENSGMNPIQTMTEVR;QQHVIETLIGK;VVYGGGAAEIACALAVSQEADKCPTLEQYAMR;HKLDVTSVEDYK;ISDSVLVDMKDTEPLIQTAK;LDVTSVEDYK;MMVDKDGDVTVTNDGATILSMMDVDHQIAK;LMVELSK;YEKEKFEEMIR;IAILTCPFEPPKPK;KQQISLATQMVR;EISFGTTK;ASVGTLAFDEYGRPFLIIK;QQHVIETLIGKK;IAIEHLDKISDSVLVDMKDTEPLIQT…	129	7.79619	5.24267	1.70929
2	Q6W6X3_PIG	PSMC4 subunit (Fragment) OS=Sus scrofa PE=4 SV=1	4844.4	43	1	ISGADINSICQESGMLAVR	2	23.2395	10.7541	1.70872
22.13	I3LER5_PIG	Cytochrome c oxidase subunit 4 isoform 1, mitochondrial OS=Sus scrofa GN=COX4I1 PE=4 SV=1	19640.5	169	12	EKASWSSLSMDEK;ASWSSLSMDEK;DYPLPDVAHVK;LKFNESFAEMNR;SEDYALPVYVDR;FNESFAEMNR;WDYDKNEWK;SEDYALPVYVDRR;ASWSSLSMDEKVELYR;VAPIQGFSAK;DYPLPDVAHVKNLSASQK;RDYPLPDVAHVK	142	13.2398	5.20464	1.7043
4.74	K7GMV8_PIG	Uncharacterized protein (Fragment) OS=Sus scrofa GN=LOC100628173 PE=4 SV=1	47067.8	411	3	VPFYDPSHAEEVSK;SMEAIFLAHGPSFK;NIPQDFFTFDSEEIVR	31	12.2869	3.41052	1.70336
10.03	F1SH25_PIG	Uncharacterized protein OS=Sus scrofa GN=RAB21 PE=3 SV=1	24132.2	222	6	GIEELFLDLCK;VNLAIWDTAGQER;MIETAQVDER;HVSIQEAESYAESVGAK;GIEELFLDLCKR;FHALGPIYYR	30	0.875171	8.46886	1.70035
4	Q1W2G0_PIG	14-3-3 sigma protein OS=Sus scrofa GN=Sfn PE=2 SV=1	27935	248	4	SAYQEAMDISKK;NLLSVAYKNVVGGQR;VLSSIEQK;GVCDTVLGLLNTHLIK	112	10.1395	9.03542	1.69486
10.23	RS21_PIG	40S ribosomal protein S21 OS=Sus scrofa GN=RPS21 PE=1 SV=1	9111.3	83	6	MQNDAGEFVDLYVPRK;MGESDDSILR;TYAICGAIR;MQNDAGEFVDLYVPR;DHASIQMNVAEVDKVTGR;DHASIQMNVAEVDK	32	12.5685	8.83078	1.68506
20.87	XPP2_PIG	Xaa-Pro aminopeptidase 2 OS=Sus scrofa GN=XPNPEP2 PE=1 SV=1	75755	673	10	EVSTGHIVTWLLTEIPVGGR;TVHWGTPSAFQK;GLLEELSWLQR;YLAWLEK;LIDVSLLSPEQLQYLNR;NVPTGTVDEFSGAK;KLIDVSLLSPEQLQYLNR;LVEDDYSPVMITK;VLIGNIDLSR;YTSYGLYEVIPK	33	4.83991	1.34698	1.67351
16	Q06AT6_PIG	RHOG OS=Sus scrofa PE=2 SV=1	21310.3	191	8	LKEQGQAPITPQQGQALAK;EQGQAPITPQQGQALAK;EYIPTVFDNYSAQSAVDGR;TCLLICYTTNAFPK;EVFAEAVR;YLECSALQQDGVK;TVNLNLWDTAGQEEYDR;YLECSALQQDGVKEVFAEAVR	32	10.4104	2.58799	1.67287
9.25	F1SGS2_PIG	Uncharacterized protein OS=Sus scrofa GN=LOC100739080 PE=3 SV=1	27002.1	251	5	LGPAVGLLK;GVAQGIVSFGK;ELVMPGTVCSVAGWGR;ISSFLPWIK;LGVNSPSATTLR	9	5.68891	7.1324	1.67218
42	D0G0C3_PIG	Adenosylhomocysteinase OS=Sus scrofa GN=AHCY PE=2 SV=1	47723.7	432	21	VPAINVNDSVTK;FDNLYGCR;AGIPVYAWK;IILLAEGR;SKFDNLYGCR;VAVVAGYGDVGK;ESLIDGIK;YPELLSGIR;KLDEAVAEAHLGK;GISEETTTGVHNLYK;WSSCNIFSTQDHAAAAIAK;WLNENAVEK;DGPLNMILDDGGDLTNLVHTKYPELLSGIR;KALDLAENEMPGLMR;ESLIDGIKR;VADISLAAWGR;EGPFKPDHYRY;ATDVMIAGK;ALDLAENEMPGLMR;DGPLNMILDDGGDLTNLVHTK;ANGILKVPAINVNDSVTK	123	7.20892	5.76363	1.67133
17.3	I3LHY0_PIG	Uncharacterized protein (Fragment) OS=Sus scrofa PE=4 SV=1	47352	427	6	SQVISPPLAQAIR;EMFPFEASTPTGISASCR;GAAGRPLELSDFR;ETTNTCYKDIVENIYCGEK;DILKEMFPFEASTPTGISASCR;YVPLADVK	22	5.8225	11.3747	1.6697
41.75	F1SQN1_PIG	T-complex protein 1 subunit delta OS=Sus scrofa GN=CCT4 PE=3 SV=1	58055.8	539	21	KLGGTIDDCELVEGLVLTQK;GIHPTIISESFQK;TDMDNQIVVSDYVQMDR;LVIEEAER;AYILNLVK;DIEREDIEFICK;IGLIQFCLSAPK;MIQDGKGDVTITNDGATILK;DALSDLALHFLNK;GSNKLVIEEAER;AFADAMEVIPSTLAENAGLNPISTVTELR;SILKIDDVVNTR;TGCNVLLIQK;TLSGMESYCVR;TIGTKPVAHIDQFTADMLGSAELAEEVNLNGSGK;VVSQYSSLLSPMSVNAVMK;AQDIEAGDGTTSVVIIAGSLLDSCTK;SIHDALCVIR;VIDPATATSVDLR;ALIAGGGAPEIELALR;LGGTIDDCELVEGLVLTQK	167	8.1456	1.36586	1.66961
31.22	F1SJB5_PIG	Annexin OS=Sus scrofa GN=ANXA1 PE=3 SV=2	38729.9	346	16	ILVALCGGD;LYGISLCQAILDETKGDYEK;GVDEATIIEILTKR;DLAKDITSDTSGDYQK;VLDLELK;TPAQFDADELR;GDRSEDLAINDDLADTDAR;GLGTDEDTLNEILASR;QAWFIDNEEQEYIK;ALLSLAK;SEIDMNDIK;DITSDTSGDYQK;GGPGSAVSPYPTFNPSSDVEALHK;GVDEATIIEILTK;ALTGHLEEVALALLK;SEDLAINDDLADTDAR	120	2.84472	1.23439	1.66742
1.48	I3LFW1_PIG	Uncharacterized protein (Fragment) OS=Sus scrofa GN=RELB PE=4 SV=1	41974.2	386	1	LTDGVCSEPLPFTYLPR	1	10.6566	17.1368	1.66588
4.74	F1SL31_PIG	Uncharacterized protein OS=Sus scrofa GN=TAPBPL PE=4 SV=2	47186.3	443	3	YFLQAR;AVDVVLDCFLMEEGGHR;EELGGALVPVSDASFSSLR	9	6.79425	24.3766	1.66384
2	F1S6Y0_PIG	Uncharacterized protein OS=Sus scrofa GN=CCDC28A PE=4 SV=2	20416.8	184	1	LLSDLEELNSSIQK	6	32.3258	25.1651	1.66176
34.41	F1SM81_PIG	Uncharacterized protein OS=Sus scrofa GN=TTC38 PE=4 SV=1	52426.4	469	18	DHILLFNDAHFLMASLGAR;DVFNQLLIHAALNCSSGVHK;AAAAPLRDCQAWK;ASGAMLDVVDSCSMLYR;GEPEAALTMYDDHILPSLR;DALKPNSPLTAR;WQDVLAVTR;LQMEGVSVGER;GIYSFGLMETNFYDR;DTGLPLSTTSNEACK;LFDATLTQYVK;DPQTTQELLTTLQDASESPGENCQHLLAR;AADPTFAMGHAIANGLVLIGTGNSVR;VYPFWTPDIPLSSYVK;AEVQDGLEFMQR;VVELLLPIR;WTNDQSLGGIEGCLSK;ACDLWEQILQDHPTDMLALK	59	3.52372	1.95149	1.6575
5.52	B1PK11_PIG	Branched chain keto acid dehydrogenase E1 beta polypeptide OS=Sus scrofa PE=2 SV=1	43295.3	396	4	VAHFTFQPDPETVEYGQTQK;LGVSCEVIDLR;SGDLFNCGSLTIR;TIIPWDVDTVCK	5	9.14175	5.86887	1.65737
8.55	I3LE16_PIG	Uncharacterized protein (Fragment) OS=Sus scrofa GN=PGAM5 PE=4 SV=1	25921.2	230	5	ALGDTGFMPPDK;VSTDLLR;QQEDSYEIFICHANVIR;AIETTDIISK;EQAELTGLR	11	15.8138	21.5883	1.65732
18.57	F1RJI1_PIG	Uncharacterized protein OS=Sus scrofa GN=MLEC PE=4 SV=1	32200.6	289	9	LSVQGEVSTFTGK;DLDIFDR;LQPHPGLEK;SNPEDQILYQTER;VGHSTAHDEIIPMSIR;LYIEFVK;YNEETFGYEVPIKEEGDYVLVLK;FAEVYFAQSQQK;VCALYIMAGTVDDVPK	74	4.22652	2.38581	1.65715
113.97	F1SL82_PIG	Uncharacterized protein (Fragment) OS=Sus scrofa PE=4 SV=2	118470	1043	14	GDYIGLQR;TVIGLDSVAGVSVTSFK;QLPITMTEEFSVK;YFNMANHELQK;KFLLGLK;KASYPQSVPVPFR;ILLLTK;NNLPSTNVLDKK;LKGGEEGPVLVAETVMK;ASYPQSVPVPFR;LCASELFK;GGEEGPVLVAETVMK;GDFLLVSEHVVELLTK;WPAAPYK	565	14.5336	8.78416	1.65434
4.04	K7GM43_PIG	Uncharacterized protein OS=Sus scrofa GN=SEPT5 PE=3 SV=1	43786.9	378	3	ADCLVPGEIR;VNIVPLIAK;MESPIPILPLPTPDAETEK	4	11.9503	18.5227	1.65238
2	I3LFT2_PIG	Uncharacterized protein OS=Sus scrofa PE=4 SV=1	14447.4	146	1	AVFSSPACLTASFLK	4	16.9345	6.84216	1.65127
22.05	I3L813_PIG	Proliferating cell nuclear antigen OS=Sus scrofa GN=PCNA PE=2 SV=1	28778.5	261	11	ATPLSPTVTLSMSADVPLVVEYK;LMDLDVEQLGIPEQEYSCVVK;DLSHIGDAVVISCAK;NLAMGVNLTSMSK;CAGNEDIITLR;MPSGEFAR;YLNFFTK;LVQGSILK;AEDNADTLALVFEAPNQEK;VSDYEMK;FSASGELGNGNIK	97	8.75267	5.02584	1.65113
8.45	F1SAI6_PIG	Polypeptide N-acetylgalactosaminyltransferase 1 OS=Sus scrofa GN=GALNT1 PE=4 SV=1	64191.5	559	4	NFFYIISPGVTK;GNQLWEYDPVK;VDYGDISSR;NVETNQCLDNMAR	4	22.1624	13.5656	1.64944
1.77	F1RTB0_PIG	Armadillo repeat-containing protein 1 OS=Sus scrofa GN=ARMC1 PE=4 SV=2	31194.2	281	1	NLCEEALLK	1	13.5959	2.88999	1.64729
20.02	F1SIP0_PIG	Uncharacterized protein OS=Sus scrofa GN=SEPT2 PE=3 SV=2	41498.2	361	10	QQPTQFINPETPGYVGFANLPNQVHR;LTVVDTPGYGDAINCR;ASIPFSVVGSNQLIEAK;ILDEIEEHSIK;MQAQMQLQMQGGDSDGGVHGHHV;TMLITHMQDLQEVTQDLHYENFR;TVQIEASTVEIEER;STLINSLFLTDLYPER;LYPWGVVEVENPEHNDFLK;TIICYIDEQFER	83	3.65784	4.06981	1.64516
8.45	F1SHC8_PIG	Uncharacterized protein OS=Sus scrofa GN=CPO PE=4 SV=1	42962.4	375	5	YHPMGEIYQWMSQIR;AVSSFIESR;EWIAPAFCQWFVK;ILWMDCGIHAR;VGSSADILYATSGSSR	8	11.5498	7.15868	1.643
28.63	F1S1G0_PIG	Eukaryotic translation initiation factor 3 subunit E OS=Sus scrofa GN=EIF3E PE=3 SV=2	52448.6	446	14	MFEDPETTR;SQMLAMNIEK;WIVNLIR;YLTTAVITNKDVR;YLTTAVITNK;EIYNEKELLQGK;LFIFETFCR;NLYSDDIPHALR;LGHVVMGNNAVSPYQQVIEK;QEYLDTLYR;QLQAETEPIVK;SEAPNWATQDSGFY;HLVFPLLEFLSVK;NALSSLWGK	47	10.6767	7.98524	1.64279
10.83	F1S087_PIG	Uncharacterized protein OS=Sus scrofa GN=DYNC1I2 PE=4 SV=2	68478.9	612	6	SDKSELKAELER;SVSTPSEAGSQDSGDGAVGSR;EAEALLQSMGLTPESPIVPPPMSPSSK;TTPEYVFHCQSAVMSATFAK;ICSWSLDMLSHPQDSMELVHK;ADAEEEAATRIPA	22	11.1185	5.52735	1.6424
15.07	F1SS16_PIG	Uncharacterized protein OS=Sus scrofa GN=FAM98B PE=4 SV=2	45407	428	6	NSQLDKNSEIYQEVQAICDTLGVPK;GPLLEEQALIK;EMVCPYSVLISGDIKDR;INDALSCEYECR;STTSDIPLMLSQVESK;IDLNLEQAEQLER	16	6.26246	2.31173	1.64228
8.18	F1SQW8_PIG	Uncharacterized protein OS=Sus scrofa GN=ARHGDIB PE=4 SV=2	22848.6	200	4	TLLGDGPVVADPSAPNVTVTR;KTLLGDGPVVADPSAPNVTVTR;ATFMVGSYGPRPEEYEFLTPTEEAPK;LTLVCESAPGPITMDLTGDLEALKK	59	8.18156	7.48968	1.63593
10.2	I3LJ73_PIG	Uncharacterized protein OS=Sus scrofa GN=GMPS PE=4 SV=1	45482.6	423	6	NFLYDIAGCSGTFTVQNR;GLQKEEIVLLTHGDSVDK;IIGDTFVK;SGNIVAGIANESK;ELFVQSEIFPLETPAFAIK;LYGVQFHPEVGLTENGK	10	2.83844	4.27102	1.63066
10.11	I3LIQ9_PIG	Uncharacterized protein OS=Sus scrofa PE=4 SV=1	27188.3	240	7	ENADLGGELR;LQNEVESVTGMLNEAEGK;QKHTQAVEELTEQLEQFKR;KLEVQLQELQSK;QTLEKENADLGGELR;DVASLGSQLQDTQELLQEETR;HTQAVEELTEQLEQFKR	18	6.74308	0.495599	1.62884
2.11	F1S6V0_PIG	Uncharacterized protein OS=Sus scrofa GN=SWAP70 PE=4 SV=2	68809.2	585	1	LLAEQEELER	3	17.4519	10.1393	1.62741
14.15	F1SNF6_PIG	Uncharacterized protein OS=Sus scrofa GN=CHCHD3 PE=4 SV=2	26152.2	227	7	YSGAYGASVSEEELK;QNTQQTLSCSALASEYMR;VAEELALEQAK;YECHPVCADLQAQILQCYR;QDAFYKEQLAR;AFANEQLTR;LSENVIDR	16	12.7773	16.0282	1.62704
30.12	F1SDX6_PIG	Uncharacterized protein OS=Sus scrofa GN=TGM2 PE=4 SV=1	77223.6	687	17	VVSGMVNCNDDQGVLLGR;GLLIEPAANSYLLAER;NPLTTPLSGCIFTVEGAGLTEEQK;LSDAAEEGAWR;TVSYNGVLGPECGTK;VRVDLLPLLVGR;TVEIPDPVGAGEEVK;LVVNFNSNR;DLLNFSLEPYSEK;LTLHFEGR;YCDCLTESNLIK;DIYLENPEIK;VVTNYNSAHDQNSNLLIEYFR;TVEIPDPVGAGEEVKVR;VDLLPLLVGR;SEGTYCCGPVPVR;LTFSAVTGPAPSEEAGTK	36	4.33483	4.06511	1.62557
6.04	Q1EG87_PIG	Granulin OS=Sus scrofa GN=GRN PE=2 SV=1	62947.4	583	3	CDTEVSCPDDYTCCR;WGCCPFVQAVCCNDHVHCCPTGYQCNIEK;DSLGGWACCPYR	3	18.4333	4.33173	1.62449
24.77	F1SMF4_PIG	Uncharacterized protein OS=Sus scrofa GN=ITGA2 PE=3 SV=2	127679	1164	14	FGIAVLGYLNR;VYLFTITK;VMVVVTDGESHDGSMLK;FTFSIK;FVQGLDIGPTK;VFSIPFYK;YNVGLPEAK;GVLNWHQFLEGPEGVENAR;TQVGLIQYANNPR;IFSGPSSEQFGYAVQQFINPK;IGQTSSSLSFK;AVIDQCNNDNILR;SVTCDVGYPALKR;GNWLLVGSPWSGFPENR	34	4.32342	2.21158	1.62178
55.17	F1ST01_PIG	Uncharacterized protein OS=Sus scrofa GN=SELENBP1 PE=4 SV=1	52533.9	472	28	LTGQLFLGGSIVK;FYKNEGGTWSVEK;SPQYCQVIHR;NTSTEAPDYLATVDVDPK;QFYPDLIR;GGPVQVLEDQELK;QYDISDPK;FLYFSNWLHGDLR;DGFNPADVQAGLYGSCLHVWDWQR;NEGGTWSVEK;HEMVQTLHLQDGLIPLEIR;VAGGPQMIQLSLDGK;TKLMLPCLISSR;VAGGPQMIQLSLDGKR;IYVVDVGTEPR;GGFVLLDGETFEVK;LNPNFLVDFGK;FLHNPAASQGFVGCALGSNIQR;GPREEIVYLPCIYR;VIEPQDIHAK;CGPGYPTPLEAMK;HNVMISTEWAAPNVLR;GTWERPGGAAPLGYDFWYQPR;LMLPCLISSR;SQPEPLVVK;EEIVYLPCIYR;LNPNFLVDFGKEPLGPALA…	212	2.57501	1.82794	1.61747
3.15	A0A024CBD6_PIG	CD46 complement regulatory protein OS=Sus scrofa PE=2 SV=1	39601.8	363	2	ILCKPPGEIPNGK;CPYPVVPNGEIVSGFGSK	4	11.1889	3.52572	1.61725
2.1	F1SEC0_PIG	Uncharacterized protein OS=Sus scrofa GN=DCTN3 PE=4 SV=1	21165.3	186	1	YLDPEYMDR	4	13.6559	5.4307	1.61633
32.06	F1SFA7_PIG	Uncharacterized protein OS=Sus scrofa GN=COL1A2 PE=4 SV=1	129159	1366	19	GFPGSPGNVGPAGK;GIPGEFGLPGPAGPR;GAAGLPGVAGAPGLPGPR;TGQPGAVGPAGIR;GEVGPAGPNGFAGPAGAAGQPGAKGER;GIPGPAGAAGATGAR;GPNGEVGSAGPPGPPGLR;GEPGNIGFPGPK;IGPPGPSGISGPPGPPGPAGK;GAPGPDGNNGAQGPPGPQGVQGGK;GEPGPAGSVGPAGAVGPR;GDGGPPGATGFPGAAGR;GPPGAVGNPGVNGAPGEAGR;EGPAGLPGIDGR;GLPGVAGSVGEPGPLGIAGPPGAR;GPPGESGAAGPAGPIGSR;GYPGNPGPAGAAGAPGPQGAVGPAGK;GAPGAVGAPGPAGANGDRGEAGPAGPAGPAGPR;TGETGASGPPGFAGEK	62	16.2058	32.2236	1.61139
32.95	F1RGD9_PIG	Uncharacterized protein OS=Sus scrofa GN=HARS PE=3 SV=1	57302.7	509	10	LVSELWDAGIK;TTETQVLVASAQK;MSWEEVKNEMVGEK;TTETQVLVASAQKK;ETLEELVR;ILDGLFAICGVPDTK;IGDYVQQHGGVSLVEQLLQDPK;ASTEQIEEEVAK;HGAEVIDTPVFELK;VFDVIIGCFK	75	8.95062	7.96155	1.60793
7.49	I3L9N5_PIG	Uncharacterized protein OS=Sus scrofa GN=LOC100626266 PE=4 SV=1	18220.6	161	4	DPLELFR;VFTAIANQPWAQK;MTESWFSSLSR;GISNQPFPELHCAALK	29	22.9411	1.80668	1.60721
2	F1RUW3_PIG	Uncharacterized protein OS=Sus scrofa GN=TOMM6 PE=4 SV=1	8000.9	74	1	NLSDIDLMAPQPGV	4	14.4747	7.08729	1.60665
32.75	Q95LC9_PIG	Mannose-6-phosphate/insulin-like growth factor II receptor (Fragment) OS=Sus scrofa GN=m6p/igf2r PE=2 SV=1	252550	2300	19	EGLQLLSNDR;LTYENGVLK;SYEECVLEGR;DAAGNTFDLSSLAR;EVPCYVFDR;YEVEWVTEYACPR;YVDGDPCPDR;HSELEQNWEAVDGSQR;GGNWYALDSAGPHSTWR;IQSSITFLCGK;FDVDSCTYHVR;ILQLSPEGFITLTYTGLPSHPK;YSDNWEAVTR;ATLITFLCDR;VPVDGAPIDIGR;ACPLGTAACLVR;GPADAFIIR;LTYEDQVLR;SQGYVLTGIGK	32	1.65485	1.37171	1.60632
2.01	F1RRT1_PIG	Uncharacterized protein (Fragment) OS=Sus scrofa GN=CDC27 PE=4 SV=2	75179.6	678	1	LAEGEQILSGGVFNK	1	41.8793	9.77311	1.60392
2	F1S6R1_PIG	Uncharacterized protein OS=Sus scrofa GN=CIRBP PE=4 SV=1	18606.8	172	1	DSYDSYATHNE	2	66.925	10.0881	1.60285
12.02	F1SB16_PIG	Uncharacterized protein OS=Sus scrofa GN=COPS3 PE=4 SV=1	47578.4	423	6	YATDTFAGLCHQLTNALVER;ASALEQFVNSVR;DGMVSFHDNPEK;YNNPAMLQSIDQEMLK;AMDQEITVNPQFVQK;QLSAQGQMTQLCELINK	16	7.16012	3.04141	1.60008
18.31	MYL6_PIG	Myosin light polypeptide 6 OS=Sus scrofa GN=MYL6 PE=1 SV=2	16930	151	12	TGDGKILYSQCGDVMR;ILYSQCGDVMR;VLDFEHFLPM;HVLVTLGEK;EGNGTVMGAEIR;ALGQNPTNAEVLKVL;VFDKEGNGTVMGAEIR;EAFQLFDR;ALGQNPTNAEVLK;VLDFEHFLPMLQTVAK;NKDQGTYEDYVEGLR;DQGTYEDYVEGLR	200	12.2237	6.99673	1.59637
28.45	I3VKE6_PIG	Ceruloplasmin OS=Sus scrofa PE=2 SV=1	125544	1100	12	TIIEKPVWLGFLGPIIK;AGLQAFFR;AIYLQYTDETFR;TESPTVIPTVPGETR;EVGPTYKDPVCLTK;QFTDSTFQVPVQR;ETFTYEWTVPK;DTANLFPQTSLR;MYYSAVDPTKDIFTGLIGPMK;DIASGLIGPLIHCR;GAYPLSIEPTGVR;DLYSGLIGPLIVCR	106	10.4203	6.94438	1.59599
4	B8Y649_PIG	TP53RK binding protein OS=Sus scrofa GN=TPRKB PE=2 SV=1	19561.5	175	2	VTLLLFK;IGTLLDGIICR	6	5.45507	2.30074	1.59413
11.01	F1SV59_PIG	Uncharacterized protein (Fragment) OS=Sus scrofa GN=ADPRHL2 PE=4 SV=2	39567	369	6	DTVDLTSVLR;VAGISLAYNSVQDVQK;ELGMEECPYSSR;ALVQSLLAK;QVQDLEPDPGSAGSPR;IGELLEQDSVTR	13	7.97936	2.82442	1.58733
19.91	F1RHU6_PIG	Uncharacterized protein OS=Sus scrofa GN=PRMT1 PE=4 SV=1	40802.4	356	10	VVLDVGSGTGILCMFAAK;TGEEIFGTIGMRPNAK;VEDLTFTSPFCLQVK;ATLYVTAIEDR;DKWLAPDGLIFPDR;EVDIYTVK;TGFSTSPESPYTHWK;GQLCELSCSTDYR;QLVTNACLIK;WLAPDGLIFPDR	51	5.47126	2.4144	1.58661
34.62	G8G223_PIG	Coronin OS=Sus scrofa GN=coro1a PE=3 SV=1	51095.8	461	8	AVFVSDGKILTTGFSR;ILTTGFSR;QVALWDTK;ADQCYEDVR;YFEITSEAPFLHYLSMFSSK;AVFVSDGK;HVFGQPAKADQCYEDVR;KSDLFQEDLYPPTAGPDAALTAEEWLGGR	93	11.0365	11.8372	1.58639
6.12	F1SCC7_PIG	Uncharacterized protein OS=Sus scrofa GN=LOC100156325 PE=3 SV=1	46676.3	418	5	SFENFIVR;DTQSIIFLGK;MAAVEANLLPEMLR;FSISSDYKLEEILPR;FDSPFLFATVLR	31	12.6552	5.8118	1.58554
12.05	I3LTR9_PIG	Uncharacterized protein OS=Sus scrofa GN=LOC100739583 PE=4 SV=1	13913.8	124	7	WAHLDIAGVMTNKDEVPYLR;LFEASIETGDR;SAGACTAAAFLK;TLIEFLLR;SAGACTAAAFLKEFVTHPK;MPLFEHYTK;QIVDCQLADVNNIGK	78	4.76877	2.33636	1.58483
21.8	K9IWH1_PIG	CD166 antigen OS=Sus scrofa GN=ALCAM PE=2 SV=1	64862.7	583	11	VLQPLEEAVVIIFK;QMDPVTQLYTMTSSLEYK;SSNTYTLTDVR;YEKPDGSPVFIAFR;LDVPQNLMFGK;FVCMLVTEDNVFEAPTVVK;VLQPLEEAVVIIFKK;APFLETEK;SVQYDDVPEYK;LYTVNSAYGDNIIMPCR;ESLTLIVEGKPQIK	24	6.38622	3.3527	1.58451
57.31	LDHA_PIG	L-lactate dehydrogenase A chain OS=Sus scrofa GN=LDHA PE=1 SV=3	36618.4	332	27	KSADTLWGIQK;AIGLSVADLAESIMK;IVSGKDYNVTANSR;FIIPNIVK;GLYGIKEDVFLSVPCILGQNGISDVVK;VTLTPEEEAHLKK;ELADEIALVDVMEDKLKGEMMDLQHGSLFLR;QVVDSAYEVIK;DQLIHNLLK;LLVVSNPVDILTYVAWK;GYTSWAIGLSVADLAESIMK;ELADEIALVDVMEDKLK;LLVVSNPVDILTYVAW;AVHKQVVDSAYEVIK;VTLTPEEEAHLK;LGVHPLSCHGWILGEHGDSSVPVWSGVNVAGVSLK;GEMMDLQHGSLFLR;VHPISTMIK;ISGFPK;LVVITAGAR;ELADEIALVDVMEDK;NVNIFK;LLVVSNPVDILTY;LKGEMMDLQHGSLFLR;ATLKDQLIHNLLK;ED…	330	7.12066	12.6622	1.57923
70.37	F1RKW9_PIG	Uncharacterized protein (Fragment) OS=Sus scrofa GN=MYO1D PE=4 SV=2	110350	954	37	IGELVGVLVNHFK;ILAAILHLGNLK;VIGFKPEEIQTVYK;LMYNSSNPVLK;IVLFLQK;DNKDLIVCLFSK;YIMQYIAAITNPSQR;GIIAILDDACMNVGK;FEEALQAIFNR;TLFTLEELR;VVSIIADLLSTKPDMVEK;HYAGDVVYSVVGFIDK;HVQWPTPPK;DLIVCLFSK;NSMIALVDNLASKEPYYVR;EGIPWK;VTDEMFLGALNSK;TIPLYNLTGLSVSNGKDQLVVFHTK;INDIIEVK;TIPASDLPQVR;NSMIALVDNLASK;DVIDKQHTEQEASYGR;LSITEVTK;LFCWIVSR;AWEGNYLASKPDTPQTSGTFVPVANELK;ELYERPPHLFAIADAAYK;SSINDAAEFK;SNCVLEAFGNAK;HQVEY…	174	6.45084	1.74138	1.57912
10.08	F1RS65_PIG	Uncharacterized protein OS=Sus scrofa GN=TBC1D5 PE=4 SV=2	88075	784	6	ENEQLLYK;TFPEMQFFQQENVR;DSFFSSISR;AWYSNVK;ILTDVLFCYAR;DSGFTIVSPLDL	6	5.28657	17.9578	1.57509
2.01	I3LML0_PIG	Uncharacterized protein OS=Sus scrofa PE=4 SV=1	43079.7	384	1	CFLGSSETADANR	2	31.8981	3.93513	1.5742
10.85	I3L7S4_PIG	Uncharacterized protein OS=Sus scrofa GN=CALD1 PE=4 SV=1	59938.8	519	6	LEQYTSAIEGTK;TTKPTKPAASDLPVPAEGVR;YEIEETEVVTK;INEWLTK;AQNGEFMTHK;GNVFSSPTASGTPNKETAGLK	13	8.49339	5.67046	1.57146
52.67	F1RIF8_PIG	6-phosphogluconate dehydrogenase, decarboxylating (Fragment) OS=Sus scrofa GN=PGD PE=3 SV=2	53052.4	481	26	AGQAVDDFIEK;AFEEWNKTELDSFLIEITANILK;SLEEMVSMLK;LVPLLDTGDIIIDGGNSEYRDTTR;DYFGAHTYELLAK;MVHNGIEYGDMQLICEAYHLMK;NPGLQNLLLDDFFK;TVSKVDDFLANEAK;EAWPHLKEIFQSIAAK;SFLEDIR;SVFLGK;IILLVK;VDDFLANEAK;IISYTQGFMLLR;DAFDRNPGLQNLLLDDFFK;GILFVGSGVSGGEEGAR;YGPSLMPGGNR;SFLEDIRK;SAVEDCQDSWR;VGTGEPCCDWVGDEGAGHFVK;EIFQSIAAK;HEMLPANLIQAQR;LVPLLDTGDIIIDGGNSEYR;AKGILFVGSGVSGGEEGAR;DVLGMEQHEMAK;WTAISALEYGVPVTLIGEAVFAR	177	7.72243	3.35775	1.57142
25.98	M3V806_PIG	Proline dehydrogenase (Oxidase) 1 OS=Sus scrofa GN=PRODH PE=2 SV=1	68255.3	600	12	LEVAALQESVVK;QLLWQELR;ALEIGYEDPINPTYEATNAMYHR;AGLDAMDTKLEVAALQESVVK;LCASPALLAR;GLGAAEAARPPVPAVDFGNTQEAYR;CDSHMETFLR;YVPYGPVMEVLPYLSR;EGWCFGAK;LWTGSLFHRPA;LMVDAEQTYFQPAISR;CIEASGGASEDGFSAIK	33	3.98969	5.27179	1.57051
8.71	I3L700_PIG	Uncharacterized protein OS=Sus scrofa GN=NUTF2 PE=4 SV=1	14736.7	128	5	LSSLPFQK;LALHNFG;IQHSITAQDHQPTPDSCIISMVVGQLK;NINDAWVCTNDMFR;ADEDPIMGFHQMFLLK	36	8.59213	9.32933	1.57034
2.04	F1SFH2_PIG	Uncharacterized protein (Fragment) OS=Sus scrofa GN=CCDC50 PE=4 SV=2	35595.5	306	1	DQEWSDAEIAR	1	32.1031	81.0853	1.57023
21.18	K7GT00_PIG	Uncharacterized protein (Fragment) OS=Sus scrofa GN=COL14A1 PE=4 SV=1	179826	1675	12	ASALAAIGPPTELLTSEVTAR;IFASQASGFSDALTGVVK;IGETHTDIELR;HCFYGLQPDSQYK;ITNFLYSTVGALDK;VSEEWYNR;LMWIPVYGGK;ETLLDAIK;SFLENLVTAFNVGSEK;IGLAQYSGDPR;VIVVITDGR;DNLFTAESGIR	25	7.37583	4.71907	1.56445
2	I3LQY5_PIG	Elongation of very long chain fatty acids protein (Fragment) OS=Sus scrofa GN=ELOVL1 PE=3 SV=1	34017.9	295	1	CDPVDFSNSPEALR	1	17.3692	14.8222	1.5625
4.44	A5A759_PIG	Keratin 2A OS=Sus scrofa GN=KRT2A PE=2 SV=1	65866.2	642	5	DYQELMNVK;TAAENDFVTLK;DVDNAYINK;YEELQITAGK;SLVGLGGTK	115	15.2172	6.9652	1.55937
14.02	DHRS4_PIG	Dehydrogenase/reductase SDR family member 4 OS=Sus scrofa GN=DHRS4 PE=1 SV=2	29918.4	279	8	GGGSVLIVSSVGAYHPFPNLGPYNVSK;NLAVELAPR;TALLGLTK;LLGLTK;TVATLQGEGLSVTGTVCHVGK;VALVTASTDGIGLAIAR;VNCLAPGLIK;TNFSQVLWMDK	26	5.02168	2.92054	1.55897
45.92	I3LIL3_PIG	Caspase OS=Sus scrofa GN=CASP1 PE=3 SV=1	45051.5	404	25	DFIAFCSSTPDNVSWR;LALIICNTEFENLPR;SAEIYPIMEK;ILLEDLGYSVDVR;HPLLGSLFIIK;VLNQEEVEIVRGENATVMDK;CLTVQESQAVVPPFPAPQTVQDNPVKPASSEPR;SVAMGTINGLLDELLETR;FSFELADGR;VIIIQACR;ILQEHAWSCDLEEIFRK;QGVVWIK;LCPPDIAQR;VLNQEEVEIVR;VIIIQACRGEK;SFYLFPGY;ILQEHAWSCDLEEIFR;SVGPSGNSSLLAAEDFEYDAIKK;SSDSTFLVLMSHGIQAGICGK;AHIEKDFIAFCSSTPDNVSWR;DSVGPSGNSSLLAAEDFEYDAIKK;ALIDSVIR;EKSAEIYPIMEK;ENLTASDMAIELK;KGPQACQICINHICGDDPHLA…	188	1.76305	0.475802	1.55886
2	F1RIF4_PIG	Uncharacterized protein (Fragment) OS=Sus scrofa GN=ZFAND6 PE=4 SV=2	22877.4	209	1	VGLTGFECR	1	22.5929	23.0421	1.55807
16.6	F1SJR5_PIG	Uncharacterized protein OS=Sus scrofa GN=PACSIN2 PE=4 SV=1	55588.2	486	8	AWVAVMSEAEK;HLDLSNVAAYK;ASLMNEDFEK;NIYHDLEQSIK;AYAQQLTEWAR;EVLLEVQK;ADPSLNPEQLK;AADAVEDLR	24	8.87889	4.66197	1.55787
16	F1S8G6_PIG	Uncharacterized protein OS=Sus scrofa GN=SGTA PE=4 SV=1	34188.8	313	9	VENFEAAVHFYGK;AICIDPSYSK;LGNYAGAVQDCERAICIDPSYSK;SPQQTPPSEEDSAEAER;MGLALSSLNK;LAYAIIR;ALELDPDNETYK;LGNYAGAVQDCER;AIELNPSNAVYFCNR	34	12.0607	5.34129	1.55687
2	F1RX08_PIG	Uncharacterized protein OS=Sus scrofa GN=RPP40 PE=4 SV=1	41389.8	363	1	VSFLIPECGILSK	1	17.9627	2.32917	1.55527
34.21	I3LQ84_PIG	Uncharacterized protein OS=Sus scrofa PE=4 SV=1	106460	989	17	VFAVVITDGR;ISLGDEAAVFR;VGVVQYSHEGTFEAIQLDDERIDSLSSFK;YGGLHFSDLVEVFSPPGSDR;QNVVPTVVAVGSDVDADVLSK;KQNVVPTVVAVGSDVDADVLSK;DDDLNLR;VGVVQYSHEGTFEAIQLDDER;EKDYDSLVQPGFFDR;VALLQFGGPR;VNFAVVITDGHVTGSPCGGIK;NFVINVVNR;DYDSLVQPGFFDR;NLEWIAGGTWTPSALK;SDSTEIDQDTINR;DIASTPHELYR;LFAVPPNLQLNEQGLR	140	4.09244	2.6151	1.55501
6	K7GRN9_PIG	Uncharacterized protein OS=Sus scrofa GN=FAM129A PE=4 SV=1	70167.6	613	3	EFPVYLWQPFLR;FSALLTDCIR;VLTSEDEYNLLSDR	4	14.0687	6.69311	1.55306
5.5	F2Z5S8_PIG	Uncharacterized protein OS=Sus scrofa GN=TUBA4A PE=3 SV=1	49924	448	5	AVFVDLEPTVIDEIRNGPYR;EIIDPVLDR;AVFVDLEPTVIDEIR;DVNAAIAAIK;TIGGGDDSFTTFFCETGAGK	647	11.4502	6.58983	1.55272
4.37	I3L7Q2_PIG	Uncharacterized protein (Fragment) OS=Sus scrofa GN=GRAMD3 PE=4 SV=1	45647.1	413	3	ISIPAFSVTLIK;LFVSDNWICFHSK;LFLDVPTEEPLKQSFTCALQK	7	12.7409	3.30145	1.54933
43.22	F1S441_PIG	Uncharacterized protein OS=Sus scrofa GN=CANX PE=3 SV=1	67595.9	593	23	TPELNLDQFHDK;KIPNPDFFEDLEPFK;APVPTGEVYFADSFDR;TIMFGPDK;TPELNLDQFHDKTPYTIMFGPDK;TPELNLDQFHDKTPY;AEEDEILNR;VTYKAPVPTGEVYFADSFDR;VVDDWANDGWGLKK;LNKPFIFDTKPLIVQYEVNFQNGIECGGAYVK;CESAPGCGVWQRPMIDNPNYK;GLVLLSR;RVVDDWANDGWGLK;AADGAAEPGVVGQ;LPGDKGLVLLSR;CGEDYKLHFIFR;VVDDWANDGWGLK;PMIDNPNYK;EIEDPEDR;GTLSGWILSK;QASPVEYK;TPYTIMFGPDK;WKPPMIDNPNYQGIWKPR	149	14.3421	2.93486	1.54724
6.02	I3L8P7_PIG	Uncharacterized protein OS=Sus scrofa GN=LOC100738149 PE=4 SV=1	10317.6	90	3	AQGASDVVLYK;IDVPANRYDLLCLEGLVR;YDLLCLEGLVR	9	7.4478	8.56716	1.54541
17.52	I3L5Y3_PIG	Uncharacterized protein (Fragment) OS=Sus scrofa GN=LY75 PE=4 SV=2	106736	928	3	ELIYSNFHPLLVGR;SQWIQYR;SAGNCVVLDPK	23	8.94036	39.5772	1.54524
9.96	F1SIM4_PIG	Uncharacterized protein OS=Sus scrofa GN=ELMO1 PE=4 SV=2	28745.8	247	4	ALTTKPSSLDQFK;LLDLENIQIPDAPPPIPK;LQNLSYTEILK;LVEGTCFR	18	21.729	13.9336	1.54317
4	F1SMA9_PIG	Succinate dehydrogenase [ubiquinone] cytochrome b small subunit, mitochondrial OS=Sus scrofa GN=SDHD PE=4 SV=1	17002.7	159	2	AVAMLWK;AVAMLWKL	6	7.46522	2.51697	1.54226
15.23	F1SC20_PIG	Alpha-1B-glycoprotein OS=Sus scrofa GN=A1BG PE=4 SV=1	54396.3	500	9	VHGLLSPEGTEALFELR;GFYTCSYQLR;FALVR;VPDVIFELLR;AIFPVK;THAAGAPSEPSATVTIEELARPPPPTLTIK;RGEEVLMVPR;FPLGAVTSDTR;LPTLAFQLLR	32	3.7343	5.08671	1.54224
12.21	F1RXR2_PIG	Uncharacterized protein OS=Sus scrofa GN=CRELD2 PE=4 SV=1	38405.3	353	6	YEFSEVR;HPDLFEWFCVK;GPLCTDCVDGYFSSLR;NFGGGNTAWEEK;LEAWWLR;GAFTCEDCDATCVGCTGK	13	8.81058	10.6345	1.54202
11.06	F1S8H5_PIG	Uncharacterized protein OS=Sus scrofa GN=APEX1 PE=4 SV=1	35300.9	317	6	LDYFLLSHSLLPALCDSK;ICSWNVDGLR;EGYSGVGLLSR;VSYGIGEEEHDQEGR;GLDWVKEEAPDILCLQETK;QGFGELLQAVPLADSFR	45	6.54497	5.68214	1.54192
105.74	F1RLQ2_PIG	Prelamin-A/C OS=Sus scrofa GN=LMNA PE=3 SV=1	74231.8	664	53	EAALSTALSEK;SNLVGAAHEELQQSR;EAALSTALSEKR;EDLQELNDR;SLETENAGLR;DLEDSLAR;IDSLSAQLSQLQKQLAAK;TALINSTGEEVAMR;LKDLEALLNSK;KQLQDEMLR;LQTLKEELDFQK;EELDFQK;LRDLEDSLAR;VAVEEVDEEGK;LRITESEEVVSR;QNGDDPLLTYRFPPK;LALDMEIHAYR;QNGDDPLLTYR;LLEGEEERLR;LALDMEIHAYRK;EGDLMAAQAR;NKSNEDQSMGNWQIKR;DLEALLNSK;GQVAKLEAALGEAK;ITESEEVVSR;LADALQELR;SAYEAELGDARK;NSNLVGAAHEELQQSR;LAVYIDR;LEAALGEAK;TALINSTGEEVAMRK;IDSLSAQLSQLQK…	624	6.77702	5.95345	1.54167
25.45	F1S8P9_PIG	Adducin 1 (Alpha) OS=Sus scrofa GN=ADD1 PE=2 SV=2	81206.5	744	12	AAVVTSPPPTTAPHK;INLQGDVVDR;LADLFGWSHLIYNHITTR;SLVQGELVTASK;CVVHIHTPAGAAVSAMK;ASASAVPNLFVPLNTNPK;TLASAGGPDNLVLLDPGKYK;TAGPQSQVLCGVVMDR;YFDRVDENNPEYLR;YSDVEVPASVTGYSVASDGDSGTGSPLR;TLASAGGPDNLVLLDPGK;MLDNLGYR	29	4.70508	5.10688	1.54046
2.73	I3LUV8_PIG	Uncharacterized protein (Fragment) OS=Sus scrofa PE=4 SV=1	12252.9	110	2	TQLPYEYYSLPFCQPSK;FYVPGVAPINFHQNDPVEIK	7	13.1052	6.1868	1.54015
9.8	I3LQS7_PIG	Uncharacterized protein (Fragment) OS=Sus scrofa GN=RRP9 PE=4 SV=1	52268.5	478	5	FSSAGDFLVAGVGQEHR;LILIWEAQSCR;NSVCIIPLHR;DAVSGLAFR;LWQCGEGFR	6	5.60883	8.90378	1.53446
23.14	F1SN47_PIG	Uncharacterized protein (Fragment) OS=Sus scrofa GN=GLS PE=3 SV=2	52447.9	470	11	VADYIPQLAK;VSPESNEDISTTVVYR;CVQSNIVLLTQAFR;NFAIGYYLK;QGVNNAEKFDYVMQFLNK;HSFGPLDYESLQQELALK;ESGDRNFAIGYYLK;FSPDLWGVSVCTVDGQR;MAGNEYVGFSNATFQSER;YAIAVNDLGTEYVHR;LTLQTTSDGVMLDKDLFKK	38	3.55692	2.25625	1.53054
16.79	I3LIL5_PIG	Uncharacterized protein OS=Sus scrofa GN=HMGCL PE=4 SV=1	34324	325	8	VSTSSVGTFPK;LLEAGAFICQALNK;NVNCSTDESFQR;EVAVFVAASELFTK;WVPQMADHTEVLK;GIQKFPGVNYPVLTPNLR;FPGVNYPVLTPNLR;GYVSCVLGCPYEGK	17	8.45438	2.57038	1.53032
36.62	F1S5Z3_PIG	Uncharacterized protein OS=Sus scrofa GN=SARS PE=3 SV=2	58635.6	514	19	GYTPIYTPFFMR;YAGLSTCFR;YLIATSEQPIAALHR;FKDPGLVDQLVK;MMDKVEFVHMLNATMCATTR;LLIDEAILK;IWGDCSVR;TICAILENYQTEK;EVALESQLQSLEVTDA;LDLEAWFPGSGAFR;DEWLRPEDLPIK;VRLLIDEAILK;EVMQEVAQLSQFDEELYK;LKEFMPPGLQELIPFVKPAPIDQEPSK;ELVSCSNCTDYQAR;EIGNLLHPSVPISNDEDADNKVER;VLDLDLFR;KLDLEAWFPGSGAFR;EFMPPGLQELIPFVKPAPIDQEPSK	77	5.7613	2.29991	1.52994
31.74	F1RG16_PIG	Uncharacterized protein OS=Sus scrofa GN=HNRNPF PE=4 SV=1	45669.6	414	14	HSGPNSADTANDGFVR;GLPFGCTK;YGDGEFTVQSTTGH;DLSYCLSGMYDHR;TEMDWVLK;ITGEAFVQFASQELAEK;DGAAGVHFIYTR;YGDGEFTVQSTTGHCVHMR;SYSDPPLK;MLGPEGGEGFVVK;GLPWSCSVEDVQNFLSDCTIR;QSGEAFVELESEDDVK;YIEVFK;VTGEADVEFATHDEAVAAMSK	241	7.24623	7.77354	1.52779
11.85	MTX1_PIG	Metaxin-1 OS=Sus scrofa GN=MTX1 PE=2 SV=1	35768.7	317	7	QGADTLAFMSLLEEK;EKYNADYDLSAR;LLPVLIHTFWVDAK;YNADYDLSAR;ALGMAEEDEEE;ECLTLLSQR;SPSGTLPALR	15	8.52798	3.43482	1.52751
7.57	C3VPJ5_PIG	Claudin OS=Sus scrofa GN=CLDN3 PE=2 SV=1	23465.5	221	4	DFYNPLVPDAQKR;STVGPGTGTGTAYDRK;DFYNPLVPDAQK;ILYSAPR	6	19.8352	5.73228	1.52563
24.04	F1RK10_PIG	Succinyl-CoA ligase [ADP-forming] subunit beta, mitochondrial OS=Sus scrofa GN=SUCLA2 PE=3 SV=2	50303.9	463	13	LHGGTPANFLDVGGGATVHQVTEAFK;ALIADSGLK;ICNQVLVCER;ILACDDLDEAAK;INFDSNSAYR;IVFSPEEAK;REYYFAITMER;MGFPPSIVDSAAENMIK;EPIDIVEGIK;LSEIVTLAK;DLEIKIPIVVR;SPDEAYAIAK;CDVIAQGIVMAVK	53	8.72179	8.50504	1.52547
3.92	K7GQK2_PIG	Uncharacterized protein OS=Sus scrofa GN=LOC100517988 PE=4 SV=1	5942	49	2	LSYYEYDFER;AAVILESIFLKR	2	8.20525	12.8704	1.52471
4	F1RPV5_PIG	Uncharacterized protein OS=Sus scrofa GN=LOC100516366 PE=4 SV=1	24016.7	201	2	GATTTFSAVER;QGFSYQCPHGQVVVAVR	2	13.3863	23.9288	1.52398
36.11	F1RGC8_PIG	Uncharacterized protein OS=Sus scrofa GN=NLRP6 PE=4 SV=3	97409.1	879	18	GLPELALER;FLFGLLSAER;QQLELGQDLSR;DAEGQRPLTVVLQGPAGIGK;SSALLSASEYK;ALSEGLAWPECQVQTLR;MVTYLCAALR;KILYDWAAGK;MDLAVLSYCIR;VLGGLLSK;SGTCSLADLILEQCPDR;LYHGQVDFAFFMPCR;KAPALTELGLLHNGLSEAGLR;SAPVPQILAQAER;DVAAQLKEQQLQR;LPDSVCGDLSEALR;VLIAPETLEHR;ELLLVALEDLSQEQLKR	44	4.16207	3.29516	1.52331
12.07	Q6J267_PIG	Galectin (Fragment) OS=Sus scrofa PE=2 SV=1	14599.5	134	7	LPDGYEFSFPNR;ACGLVASNLNLKPGECLK;DSNNLCLHFNPR;LNLEAIEYLAADGDFK;FDMHGDINTIVCNSK;DGGAWGAEQR;SFVLNLGK	62	6.27507	3.44562	1.52277
24.71	F1S0P3_PIG	C-type natriuretic peptide OS=Sus scrofa GN=CNP PE=4 SV=1	47199.7	420	13	GAFTEEYK;AHITLGCAGDVEAVQTGLDLLEIVR;AAGAEEYAQQEVVKK;AIFTGYYGK;DKPELQFPFLQDEETVATLQECK;TLFILR;MELVAYFGK;VELSEQELALWPNDVDKLSPSDSLPR;VLVLDDTNHER;WMLSLAK;STLAQVIMDR;AGQTFLEELGNHK;LDEDLAACCR	39	11.1769	5.24793	1.52138
32.58	I3LUM9_PIG	Uncharacterized protein OS=Sus scrofa GN=LOC100525970 PE=4 SV=1	51065	472	3	AGGEAGVTLGQPHLSR;QDLATLDVTK;LDDPSCPRPECYR	55	11.964	14.7587	1.52109
8	F1S3E3_PIG	Uncharacterized protein OS=Sus scrofa GN=NHP2 PE=4 SV=2	17082.8	153	4	IKADPDGPEAQADACCGER;TYHELLVNLNPIAQPLASR;NLPYVYIPSKTDLGAAAGSK;NLPYVYIPSK	10	5.0369	2.60009	1.51983
54.35	K9IVR7_PIG	WD repeat-containing protein 1 OS=Sus scrofa GN=WDR1 PE=2 SV=1	66187	606	27	LYSILGSTLK;AHDGGIYAISWSPDSTHLLSASGDK;NIDNPAVADIYTEHAHQVVVAK;GPVTDVAYSHDGAFLAVCDASK;IKDIAWTEDSKR;KVFASLPQVER;DYSGQGVVK;DIAWTEDSKR;CFSIDNPGYEPEVVAVHPGGETVAVGGADGNVR;YEYQPFAGK;EKFGAVFLWDSGSSVGEITGHNK;GNNFLYTNGK;LATGSDDNCAAFFEGPPFK;FATASADGQIYIYDGK;SIQCLTVHK;DYSGQGVVKLEVQPK;FGAVFLWDSGSSVGEITGHNK;SYIYSGSHDGHINYWDSETGENDSFAGK;KCFSIDNPGYEPEVVAVHPGGETVAVGGADGNVR;AHDGGIYAISWSPDSTHLLSASGDKTSK;MTVDESGQLVSCS…	184	6.24969	1.49863	1.51875
6.05	F1RUY8_PIG	Uncharacterized protein OS=Sus scrofa GN=TBC1D10C PE=4 SV=1	49347.7	440	3	LAEAPGDPQWMETIGR;YGFIGGSSAEPGPGHPPADLIR;LACPGLLETLSALR	7	9.63382	15.2845	1.51818
37.14	F1SI77_PIG	Uncharacterized protein OS=Sus scrofa GN=LOC100519994 PE=3 SV=1	46934.2	416	19	TTPTGWTLDQCIQTGVDNPGHPFIK;HNNCMASHLTPAVYAR;SEVELVQLVIDGVNYLIDCER;AGVHIKLPLLSK;GTGGVDTAATGSIFDISNLDRL;VVVDALSGLK;LSEMTEAEQQQLIDDHFLFDKPVSPLLTAAGMAR;RGTGGVDTAATGSIFDISNLDR;LCDKTTPTGWTLDQCIQTGVDNPGHPFIK;VVVDALSGLKGDLAGR;SFLIWVNEEDHTR;LYPPSAEYPDLRK;VVVDALSGLKGDL;SGFFDER;GWEFMWNER;GTGGVDTAATGSIFDISNLDR;TVGMVAGDEETYEVFAELFDPVIQER;GLSLPPACTR;LYPPSAEYPDLR	374	2.59825	1.00178	1.51745
72.91	F1S4C9_PIG	Calcium-activated chloride channel regulator 1 OS=Sus scrofa GN=CLCA1 PE=4 SV=1	100177	915	11	ASSATLPPVTVTSK;NKPVICSAAIR;SPVPDLFPPCK;QDSFLVDTHNK;GWAENGEIK;ASIMYAQSIESVVEFCK;DTGKFPSPMVVYAK;MAYLQVPGTAK;TASGGSFVASDVPKSPVPDLFPPCK;VWALGGVNTATQK;QSGAIIHTVALGPSAAK	262	6.90378	9.42407	1.51682
53.2	F1SDP3_PIG	Uncharacterized protein OS=Sus scrofa GN=OAT PE=3 SV=1	48534.4	439	32	GKGVYVWDVEGR;WLAVDHENVRPDIILLGK;YGAHNYHPLPVALER;ALQDPNVAAFMVEPIQGEAGVVVPDPGYLVGVR;VLPMNTGVEAGETACK;WGYTVK;AFYNDVLGEYEEYITK;ELCTQHQVLFIADEIQTGLAR;EAKYGAHNYHPLPVALER;GKGLLNAIVIR;ALSGGLYPVSAV;LPSDIVTTVR;QVDKLTLTSR;YFDFLSAYSAVNQGH;YFDFLSAYSAVNQGHCHPK;ERGKGVYVWDVEGR;ALSGGLYPVSAVLCDDEIMLTIKPGEHGSTYGGNPLGCR;VLPMNTGVEAGETACKIAR;GVYVWDVEGR;GVYVWDVEGRR;FAPPLVIK;TIQGPPSSDYIFER;DNGLLAKPTHGDIIR;VAIAALEVLEEENL…	417	1.20324	1.7085	1.51305
16.08	F1SV93_PIG	Uncharacterized protein (Fragment) OS=Sus scrofa GN=LOC100621713 PE=4 SV=1	54170.5	490	5	IQAVIDSGVCR;LVELLMHNDNK;EPSPPIDEVINTPGVVDR;EAAWAITNATSGGTPEQIR;VSPCLPVLSR	25	13.7459	13.3451	1.51276
14	F1SBR1_PIG	Uncharacterized protein OS=Sus scrofa GN=BCL2L15 PE=4 SV=1	17854	163	7	MLGDKFNGELEASAK;SIIAETIQGQAEAVFQDIVK;LLEYVVHLAPDVAR;ALLGVSVK;AWCAQDSNLAYER;QVATPMINMINGSIAIR;EYIQGQGGWENVES	157	15.6699	5.17516	1.51193
4.01	F1S8T7_PIG	Uncharacterized protein OS=Sus scrofa GN=NPM3 PE=4 SV=1	19110.3	176	2	VPTPVTMDSFFFGCELSGHSR;NRDHQEIAVPVANLK	5	5.07193	9.83346	1.51176
1.82	F1SID9_PIG	Uncharacterized protein (Fragment) OS=Sus scrofa GN=CELF1 PE=4 SV=2	35721.1	344	1	GCAFVTFTTR	1	21.0545	4.39369	1.50921
7.43	F1SAB6_PIG	Acyl carrier protein OS=Sus scrofa GN=NDUFAB1 PE=3 SV=1	17307	156	4	SDAPPLTLEAIKDR;LSVNSHFMK;VLYVLK;LMCPQEIVDYIADKK	15	9.84727	13.8498	1.50772
9.47	K9IVF4_PIG	Selenide, water dikinase 1 isoform 1 OS=Sus scrofa GN=SEPHS1_tv1 PE=2 SV=1	42894.3	392	6	YGEGHQAWIIGIVEK;VMPLIIQGFK;IIEVAPQVATQNVNPTPGATS;LGIGMDTCVIPLR;ESFNPESYELDK;NEVSFVIHNLPVLAK	10	2.49713	5.98619	1.50698
4.38	F1RP54_PIG	Uncharacterized protein (Fragment) OS=Sus scrofa GN=LOC100620159 PE=3 SV=2	144802	1294	6	YSSDGPLVLK;ASGIPTLQGLSFTVRPGELLAVVGPVGAGK;DASQILILK;TVSEVITGIR;MTVVPQEPVLFTGTMR;ITILVTHQLQYLK	76	14.4733	4.47738	1.50656
50.56	F1RP55_PIG	Cystic fibrosis transmembrane conductance regulator OS=Sus scrofa PE=3 SV=2	144112	1279	10	IWIGGIK;SLADLIAR;AASQILILK;ELMPWIPQR;SVSEVITGIR;DLQLLVDR;TTTIGLHDLR;DLQLLVDRDLTVVGDR;YSSDGPPVLR;MSVVPQEPVLFTGTMR	75	11.3285	8.23635	1.5063
8.03	I3LDY5_PIG	Uncharacterized protein OS=Sus scrofa GN=LDHD PE=4 SV=1	41492.1	385	5	DNVLNLEVVLPGGR;ILQLNLEDFSVLVEPGVTRK;AVVGSPHVSTAAAVR;LHPVPEATVAATCAFPSIQAAVDSTVHILQAAVPVAR;IEFLDDAMIDACNR	13	19.5487	14.2155	1.50517
12.03	I3LLD6_PIG	Uncharacterized protein OS=Sus scrofa GN=THUMPD1 PE=4 SV=1	40012	359	6	GTFQIVYK;FQSVESGANNVVFIR;QLEPGLQGILITCNMNER;YAETFLEPWFK;QVTEGSELSKNDLS;YNLQEVVK	14	4.95215	8.29854	1.50307
32.46	X5F441_PIG	3-hydroxy-3-methylglutaryl-coenzyme A synthase 1 OS=Sus scrofa PE=2 SV=1	57614.6	520	17	EGNDKDFTLNDFGFMVFHSPYCK;NSIYSGLEAFGDVK;MLLNDFLNDQNR;IGMFSYGSGLAATLYSLK;VTQDATPGSALDK;PTGGVGAIALLIGPNAPLIFER;NSLSYDCIGR;NESTLDEGVELVHSSTATEHIPSPAK;VTQDATPGSALDKIIASLCDLK;IIASLCDLK;TCVAPDVFTENMK;LPATAAEPEVAVISNGEH;LSIECYLSALDR;LEVGTETIIDKSK;PGSLPLNAEACWPK;YTIGLGQAK;LEVGTETIIDK	69	13.0025	6.28185	1.50045
3.13	CAV1_PIG	Caveolin-1 OS=Sus scrofa GN=CAV1 PE=2 SV=1	20624.7	178	2	YVDSEGHLYTVPIR;EIDLVNRDPK	2	19.0208	34.467	1.50023
4	I3LKP2_PIG	Protein kish (Fragment) OS=Sus scrofa GN=TMEM167A PE=3 SV=1	7914.5	71	2	SLAPSLLDR;TGLLGIFWK	6	8.36143	6.74658	1.49667
3.28	F1RNS0_PIG	Uncharacterized protein OS=Sus scrofa GN=BCL7A PE=4 SV=2	25454.6	235	1	WVPVTEPK	3	20.1566	22.8647	1.49448
28.09	F1S1B9_PIG	Uncharacterized protein OS=Sus scrofa GN=DHRS11 PE=3 SV=2	27672.4	255	14	DMFNVNVLALSICTR;AAAAYEQMK;ATCISPGVVETQFAFK;TVGNIEELAAECK;CLKAEDVAEAVIYVLSTPPHVQIGDIQMRPTEQVT;AEDVAEAVIYVLSTPPHVQIGDIQMRPTEQVT;KVDDGHIININSMSGHR;YAVTALTEGLR;LALVTGASGGIGAAVAR;SQHSGVDICINNAGLARPDSLLSGSTSGWK;CDLSNEEDILSMFSAIR;VVPQSVAHFYSATK;YAVTALTEGLRQELR;SAGYPGTLIPYK	231	2.12901	2.26391	1.49275
2.69	I3L707_PIG	Uncharacterized protein OS=Sus scrofa GN=RPL37A PE=4 SV=1	9948.9	89	2	YTCSFCGK;AAGIWHCGSCMK	3	27.3278	26.0977	1.49214
2	I3LVT1_PIG	Adenylyl cyclase-associated protein OS=Sus scrofa GN=LOC100517346 PE=3 SV=1	11276	101	1	LEQALLVTASQCQQPVGNK	37	14.6581	6.52122	1.49005
4.87	F1RJJ3_PIG	Uncharacterized protein OS=Sus scrofa GN=SBDS PE=4 SV=1	28745.3	250	4	QQALEVIK;DIATIVADKCVNPETK;DIATIVADK;FILPVNEGK	4	3.37766	10.9446	1.48965
21.47	F1SKI5_PIG	Inosine-5'-monophosphate dehydrogenase OS=Sus scrofa GN=IMPDH2 PE=3 SV=2	55816.5	514	11	AQHGFCGIPITDTGR;EDLVVAPAGITLK;NLIDAGVDALR;FGVPVIADGGIQNVGHIAK;TSSAQVEGGVHSLHSYEK;FVPYLIAGIQHSCQDIGAK;REDLVVAPAGITLK;LPIVNEDDELVAIIAR;GKLPIVNEDDELVAIIAR;EKYPSLQVIGGNVVTAAQAK;YEQGFITDPVVLSPK	25	2.68838	2.98909	1.48682
9.31	R4L2D7_PIG	Nuclear autoantigen Sp-100 isoform 1 OS=Sus scrofa GN=SP100 PE=2 SV=1	44075.7	386	5	SFENVIQEK;SLTWLSR;TLPDLPNTENK;MYEDFQDSCR;NTDDELIYEIVFNHFKR	10	17.6118	9.49233	1.4866
31.32	I3LM03_PIG	Uncharacterized protein OS=Sus scrofa GN=LOC100622246 PE=3 SV=1	30567.9	281	15	SPEEGAETPAYLALLPSDAEGPHGQFVSEKK;GIGLAIVR;GQAAVQQLQAEGLSPR;ALNNCSPELQQK;SIQALRDFLLK;SETITEEELVGLMNK;ILLNACCPGWVR;SPEEGAETPAYLALLPSDAEGPHGQFVSEK;EGWPSTAYGVTK;FHQLDIDDLR;DLCQQFSGDVMLTAR;TVDPTPFHIQAEVTMK;NVCTELLPLIKPQGR;FKSETITEEELVGLMNK;KVVEWGVPP	76	4.97726	1.08943	1.48494
29.77	J9JIM9_PIG	Testin (Fragment) OS=Sus scrofa GN=TES PE=4 SV=1	47677.8	419	15	NVMILTNPVAAK;FMPVEGMVFCSVECK;KNISINTVTYEWAPPVQNQALAR;CEGFELHFWR;CAGCDELIFSNEYTQAENQNWHLK;NISINTVTYEWAPPVQNQALAR;EGDPAIYAER;SDGIPMYK;FMPVEGMVFCSVECKK;LSMKEGDPAIYAER;LFEDTKYTTLIAK;MGLGHEQGFGAPCLK;YKSEALGVGDVK;QLPAHDQDPSKCHELSPK;SEALGVGDVKLPR	36	6.85257	3.36572	1.48486
10.46	C9VZX3_PIG	Matrix metallopeptidase 1 OS=Sus scrofa GN=MMP1 PE=2 SV=1	53666	469	5	AFQLWSNVSPLTFTK;NYYNLNSDGVPVEK;LTFDAITTLR;CGVPDVAEFVLTPGNPR;SFGFPSTVK	7	9.53801	3.06527	1.4843
17.45	I3L7E5_PIG	Uncharacterized protein (Fragment) OS=Sus scrofa GN=MCM3 PE=3 SV=1	94540.9	841	10	MVSAAFMK;GDINILLIGDPSVAK;TPMENIGLQDSLLSR;DAQPSFSAEDIAK;LIVNVNDLR;TLETLIR;LLNNAFEELVAFQR;AALLEVFQEAHAQSVGMNR;IIKPALTQESAAYIAEEYSR;AILCLLLGGVER	21	0.484973	3.26183	1.48026
7.62	A7WLH7_PIG	Translocation protein 1 OS=Sus scrofa GN=TLOC1 PE=2 SV=1	45718.4	398	4	KGEEALFTTR;ESVVDYCNR;AVDCLLDSK;VDYFIASK	6	13.7674	12.5582	1.48003
28	F1RX36_PIG	Fibrinogen alpha chain OS=Sus scrofa GN=FGA PE=4 SV=2	32147.5	280	9	AEVQDKGEFLAEGGGVR;ESDWPFCSDEDWNIK;NSLFDYQK;GEFLAEGGGVR;LKNSLFDYQK;GLIDEVNQDFTNR;GDFSNANNNDNIYSQVSEELR;DQLIEMK;NIIELLR	78	4.07811	1.68337	1.47927
7.89	F1SU28_PIG	Uncharacterized protein OS=Sus scrofa GN=LIMS1 PE=4 SV=2	37265	325	4	QWHVEHFVCAK;VIEGDVVSALNK;AMNNSWHPECFR;NDPYHPDHFNCANCGK	10	4.53662	3.11154	1.47834
13.56	F1SQ52_PIG	Myosin light chain kinase, smooth muscle OS=Sus scrofa GN=MYLK PE=3 SV=2	47489.5	419	7	VSDFYDIEER;QISEGVEYIHK;LIDFGLAR;STSFNVQDLLSDR;STSFNVQDLLSDREYK;LVQCVDAFEEK;QEHCGCYTLLVENK	24	4.00233	1.82079	1.47818
7.28	F1RUR6_PIG	Uncharacterized protein OS=Sus scrofa PE=4 SV=2	12899.7	106	4	AVVMLEYVER;VVDFDETWNK;GADYMDCLYR;YWEEYSK	9	11.2018	3.15082	1.47505
2	F1S713_PIG	Uncharacterized protein OS=Sus scrofa GN=ADAT2 PE=3 SV=1	21128.1	191	1	IPLVVYGCQNER	1	13.4387	7.07387	1.47391
4.7	CLIC1_PIG	Chloride intracellular channel protein 1 (Fragment) OS=Sus scrofa GN=CLIC1 PE=2 SV=2	12184	110	4	LFMVLWLK;GVTFNVTTVDTK;AEEQPQVELFVK;GVTFNVTTVDTKR	31	22.2971	8.9208	1.47369
2.14	F1S9G9_PIG	Uncharacterized protein OS=Sus scrofa GN=BROX PE=4 SV=1	37215.2	330	1	ADHTLSSLEPAYSAK	1	28.6741	8.28124	1.47177
5.1	K9IVH7_PIG	Vitamin K epoxide reductase complex, subunit 1-like 1 OS=Sus scrofa GN=VKORC1L1 PE=2 SV=1	19835.4	176	3	MAAPVLLR;ALCDLGPWVK;GFGLLGSIFGK	3	10.069	4.77061	1.47112
23.26	K9IW88_PIG	Methionine aminopeptidase 2 OS=Sus scrofa GN=METAP2 PE=2 SV=1	52808.1	477	13	KALDQASEEIWNDFR;MEEGEVYAIETFGSTGK;NLCDLGIVDPYPPLCDIK;NLNGHSIGPYR;GSYTAQFEHTILLRPTCK;IDFGTHISGR;HLLNVINENFGTLAFCR;IIDCAFTVTFNPK;GQECEYPPTQDGR;NFDVGHVPIR;YLMALK;VQTDPPSVPICDLYPNGVFPK;ALDQASEEIWNDFR	25	7.00627	7.01719	1.47052
4.03	F1RXT3_PIG	Uncharacterized protein OS=Sus scrofa GN=PPP6R2 PE=4 SV=2	100452	935	3	HIGTSALMDLLLR;AILTTIGVLEEPLGNAR;LCAVSSGVLLGIEPR	3	6.34483	29.1861	1.47039
40.04	F1SU53_PIG	Uncharacterized protein OS=Sus scrofa GN=SEC24C PE=4 SV=1	117378	1086	21	IPQVPLAAVIKPLAR;IHNLALNCCTQLADLYR;SPIESTTEPPAVR;NCETDTLINYMAK;SLSGGASYVDFLCHMHK;SDVLQPGAEVTTDDR;VIGFDAVMR;VLHFYNVK;LLCEELK;ETETVFAPVIQAGMEALK;SLLDFLPR;AVITSLLDQIPEMFADTR;DALITQCAQILACYR;LPPEEASPYVVDHGESGPLR;TLFQPQTGAYQTLAK;YACFQVENDQER;VGFVTYNK;LFLFHTSLPIAEAPGK;QEDKLEMLFK;LLPVYLNCVLK;GQVPPLVTTNFLVK	68	2.70843	2.37766	1.47018
17.43	M3UYX8_PIG	Exocyst complex component 4 tv1 OS=Sus scrofa GN=EXOC4 PE=2 SV=1	110564	975	10	HVLNLLDEIENIK;TASEPSAQLSYASTGR;EADLDFAR;EFAAFFAK;FIQEIEHALGLGPAK;ALANMHESLEWLAGR;NIFVLQQNLTNITMSR;ESEVLIGNLGDK;DASPVPLLDVTNLPTPR;SKDPSGLLISVIR	14	6.88279	4.37861	1.46984
2	EIF1B_PIG	Eukaryotic translation initiation factor 1b OS=Sus scrofa GN=EIF1B PE=3 SV=1	12823.6	113	1	NICQFLLEVGIVKEEQLK	9	32.0939	9.34617	1.46734
4.86	F1S0P0_PIG	Cytochrome c oxidase subunit 6C OS=Sus scrofa GN=COX6C PE=4 SV=1	8602	75	4	AYADFYR;ATSSLTKPQMR;NYDSMKDFEEMR;NYDSMKDFEEMRK	15	13.7196	3.00578	1.46718
24.03	PP2AA_PIG	Serine/threonine-protein phosphatase 2A catalytic subunit alpha isoform OS=Sus scrofa GN=PPP2CA PE=2 SV=1	35593.9	309	11	YGNANVWK;AHQLVMEGYNWCHDR;LQEVPHEGPMCDLLWSDPDDR;GYYSVETVTLLVALK;ELDQWIEQLNECK;GAGYTFGQDISETFNHANGLTLVSR;YSFLQFDPAPR;CGNQAAIMELDDTLK;PVTVCGDVHGQFHDLMELFR;NVVTIFSAPNYCYR;SPDTNYLFMGDYVDR	92	4.77989	5.87403	1.46602
10.13	F1SAE9_PIG	Uncharacterized protein (Fragment) OS=Sus scrofa GN=LAMB1 PE=4 SV=2	198554	1799	8	NIGNLFEEAEK;VESLSQVEVILQQSAADIAR;DILAQSPAAEPLKNIGNLFEEAEKLTK;ELAEQLEFIK;YSDIEPSTEGEVIFR;IEDPYSPR;AELLLEEAQR;IPSWTGAGFVR	18	5.45152	5.82189	1.46126
2	Q0Q4G4_PIG	Phytanoyl-CoA dioxygenase peroxisomal (Fragment) OS=Sus scrofa GN=PHYH PE=4 SV=1	6861	59	1	NLVSDADIER	1	24.1112	25.7649	1.46072
153.65	K9IWI4_PIG	Talin-1 OS=Sus scrofa GN=TLN1 PE=2 SV=1	269826	2541	84	ALGDLISATK;ALSTDPAAPNLK;ALEATTEHIR;AVEGCVSASQAATEDGQLLR;AAAFEEPENETVVVKEK;ALDGAFTEENR;AVTDSINQLITMCTQQAPGQK;AQEACGPLEMDSALSVVQNLER;TMLESAGGLIQTAR;ASVPTIQDQASAMQLSQCAK;TSTPEDFIR;EAAFHPDVAPDVR;VAGSVTELIQAAEAMK;DKAPGQLECETAIAALNSCLR;EGISQEALHTQMLTAVQEISHLIEPLASAAR;IGITNHDEYSLVR;LNEAAAGLNQAATELVQASR;AVTDSINQLITMCTQQAPGQKECDNALR;DLDQASLAAVSQQLAPR;GVGAAATAVTQALNELLQHVR;VMVTNVTSLLK;AAAFEEPENETVVVK;AGFLD…	464	3.7255	2.79993	1.45694
3.59	F1S533_PIG	Uncharacterized protein OS=Sus scrofa GN=TMED5 PE=3 SV=1	25773.3	226	2	LEDILESINSIK;ECFYQPMPLK	4	0.839492	12.3777	1.45619
30.51	F1SUQ8_PIG	Uncharacterized protein (Fragment) OS=Sus scrofa GN=RCC2 PE=4 SV=1	47081.4	430	16	TVVSGSCAAHSLLITTEGK;IEYDCELVPR;LFDFPGR;MGQLGLGNQTDAVPSPAQIMYNGQPITK;TLDGIFTEQVAMGYSHSLVIAR;GQLLIFGATNWDLIGR;VFSWGFGGYGR;VAIFIEK;LLEGLSHEVIVSAACGR;DGQILPVPNVVVR;GQLLIFGATNWDLIGRK;GNLYSFGCPEYGQLGHNSDGK;DVACGANHTLVLDSQKR;RVAIFIEK;AVQDLCGWR;NLGQNLWGPHR	41	4.21527	4.77948	1.45618
18.47	I3LRS5_PIG	Uncharacterized protein (Fragment) OS=Sus scrofa GN=ALDH1A1 PE=4 SV=1	22936.3	209	10	LFSNAYLMDLGGCIR;IGPALSCGNTVVVKPAEQTPLTALHVASLIK;YCAGWADKIHGR;YCAGWADK;QAFQIGSPWR;FPVFNPATEEK;LLLATMESMNGGK;IFINNEWHNSVSGK;KFPVFNPATEEK;TIPMDGNFFTYTR	255	3.14264	3.08082	1.45545
21.53	C1KBY9_PIG	Bactericidal/permeability increasing protein OS=Sus scrofa PE=2 SV=1	53363.8	483	12	ATAENLDGLLKGEFFSLDHPSPPPFAPPALALPADHDR;LQPYFQTLPVTAK;GLDYACQQGVATLRK;ATAENLDGLLK;ITIPTFSGSFK;YNFYSMVVR;MVGINYSLVAPPK;LSPDQGLDLSIK;LLLELK;GEFFSLDHPSPPPFAPPALALPADHDR;LSPDQGLDLSIKDASVK;GLDYACQQGVATLR	32	9.78277	2.93426	1.45538
10.6	F1RQW7_PIG	Uncharacterized protein OS=Sus scrofa GN=C2 PE=3 SV=1	83282.1	752	7	LCNSNGQWQIPR;QHLEGILNFLPL;QPYSYDFPEDVTPALGTSFSHLLGATNPTQTK;ECQDNGVWSGTEPICR;EVVTDQFLCSGTK;VSVGDPNSQWGK;HAIILLTDGK	11	6.11641	10.8803	1.4533
25.14	F1RX83_PIG	Uncharacterized protein OS=Sus scrofa GN=ERLIN2 PE=4 SV=2	37817.2	339	11	ALIFNK;LALQQDLTSMAPGLVIQAVR;GGALLTSTSGPGFHLMLPFITSYK;NYELMESEK;ADAECYTAMK;KISEIEDAAFLAR;LTPEYLQLMK;LSFGLEDEPLEAGTEEN;IEEGHIGVYYR;VAQVAEITYGQK;DIPNMFMDSAGSLGK	64	10.0124	2.92943	1.45259
15.35	F1S5K0_PIG	Uncharacterized protein OS=Sus scrofa GN=LOC100511191 PE=3 SV=2	53184.9	483	7	ILSAENIPNLPPGGGLAGN;GPTEQLVSPEPEVYEILR;SGSTAVGVMISPK;NVIEAVYSR;SGSALEPSVENVK;SGEEGMPDLAHVMR;HIYFINCGDSR	18	6.77321	9.07019	1.45241
10.01	A5A8V8_PIG	LSM2 homolog, U6 small nuclear RNA associated (S. cerevisiae) OS=Sus scrofa GN=LSM2 PE=4 SV=1	10834.4	95	5	NDLSICGTLHSVDQYLNIK;LTDISVTDPEKYPHMLSVK;YVQLPADEVDTQLLQDAAR;YVQLPADEVDTQLLQDAARK;MLFYSFFK	30	4.04218	4.38235	1.45091
38.61	F1SUF2_PIG	Uncharacterized protein (Fragment) OS=Sus scrofa GN=HK1 PE=3 SV=2	83568.8	752	17	CNVSFLLSEDGSGK;ITPELLTR;GAALITAVGVR;MLPSFVR;TTVGVDGSLYK;DMLLEVK;ATDCVGHDVVTLLR;EGLLFEGR;NVEMLEGTEGR;MVSGMYMGELVR;MVDEYSLNAGK;QIQETLAHFSLTK;AILQQLGLNSTCDDSILVK;SANLVAATLGAILNR;FLLSESGSGK;STPDGTEHGDFLALDLGGTNFR;MPLGFTFSFPCK	91	4.3961	4.35535	1.45054
10.01	Q0QEV2_PIG	60S ribosomal protein L18 (Fragment) OS=Sus scrofa GN=RPL18 PE=2 SV=1	18889.3	166	6	TNSTFNQVVLK;GCGTVLLSGPR;TNSTFNQVVLKR;ILTFDQLALDSPK;EGKTAVVVGTITDDVR;TAVVVGTITDDVR	37	3.8012	3.37647	1.45036
47.96	F1S8L9_PIG	Uncharacterized protein OS=Sus scrofa GN=HNRNPU PE=4 SV=2	86838	789	25	LSASSLTMESFAFLWAGGR;MMVAGFK;GNFTLPEVAECFDEITYVELQKEEAQK;DCEVVMMIGLPGAGK;KMCLFAGFQR;SSGPTSLFAVTVAPPGAR;MCLFAGFQR;NFILDQTNVSAAAQR;QMADTGKLNTLLQR;LNTLLQR;KDCEVVMMIGLPGAGK;NILGTNTIMDK;DLPEHAVLK;YNILGTNTIMDK;NGQDLGIAFK;EKPYFPIPEEYTFIQNVPLEDR;GLKAELMER;FILDQTNVSAAAQR;HAAENPGKYNILGTNTIMDK;FIEIAAR;GYFEYIEENKYSR;GYFEYIEENK;DIDIHEVR;GSLDLGGDSAER;ANFESDEVELSYAK	196	3.00475	3.79583	1.44932
34.27	F1RMT5_PIG	Uncharacterized protein OS=Sus scrofa GN=DIAPH1 PE=4 SV=2	139016	1249	19	LNAILFR;LMHSNMETLYK;LLSALCILPQPEDMNER;VACAVTLEGLKDDALASVPAK;KSEQVPTILEEPKELLGR;TMLETEEGILLLVR;NDYEARPQYYK;LLDILK;SAMMYIQELR;FVAEDLSQDCFWTK;DMPLLSCLESLR;AMDPAVPNMMIDAAK;EVASLSAAAAAAAPPVR;FQPLLDGLK;NMFVQAVK;VAVEEFFMDLHNFK;ELGEYFLFDPK;LIEECISQIVLHK;TAQNLSIFLGSFR	55	8.23897	5.14256	1.44644
93.89	VINC_PIG	Vinculin OS=Sus scrofa GN=VCL PE=1 SV=4	123943	1135	46	ELTPQVVSAAR;LANVMMGPYR;ETVQTTEDQILKR;TIESILEPVAQQISHLVIMHEEGEVDGK;IPTISTQLK;LLAVAATAPPDAPNREEVFDER;DYLIDGSR;MLGQMTDQVADLR;NQGIEEALK;TDAGFTLR;QVATALQNLQTK;TISPMVMDAK;MTGLVDEAIDTK;AGEVINQPMMMAAR;VAMANIQPQMLVAGATSIAR;LVQAAQMLQSDPYSVPAR;GILSGTSDLLLTFDEAEVRK;VLQLTSWDEDAWASK;GILEYLTVAEVVETMEDLVTYTK;MQEAMTQEVSDVFSDTTTPIK;SFLDSGYR;ALASQLQDSLKDLK;MSAEINEIIR;MALLMAEMSR;GWLRDPTASPGDAGEQAIR;VMLVNSMNTVK;SLGEI…	307	3.07455	5.65025	1.44576
2	F1RQM4_PIG	Malic enzyme OS=Sus scrofa GN=ME1 PE=3 SV=2	63156.9	569	2	AECTAEQCYTLTQGR;ILGLGDLGCNGMGIPVGK	2	32.8886	52.7729	1.44542
2	F1S1J5_PIG	Uncharacterized protein OS=Sus scrofa GN=G6PC3 PE=4 SV=1	38716	346	1	DSGAALGLGIALHSPCYAQVR	1	4.41705	15.6197	1.44474
2.05	I3LIQ3_PIG	Uncharacterized protein OS=Sus scrofa GN=CIRH1A PE=4 SV=1	42313.8	372	1	LHCTVPAYNFPVTALAIAPK	1	19.9008	8.10413	1.44469
16.01	F1SR53_PIG	Uncharacterized protein OS=Sus scrofa GN=ITGA5 PE=3 SV=3	115441	1057	9	ILESSPSSLEGDEPVEYK;ELQVATAVQWIK;DLDGNGYPDLIVGSFGVDK;SLQWFGATVR;LLVCDLGNPMK;VTAPPEAEYSGLVR;VYIYLQSPAGMEPAPAR;GVLELSCPQALEGR;AGASLWSGLR	14	14.9903	2.02245	1.44333
21.24	F1RYS5_PIG	Uncharacterized protein (Fragment) OS=Sus scrofa GN=SEPT11 PE=3 SV=2	50073.7	433	6	STSQGFCFNILCVGETGIGK;ELEEEVNSFQK;AAAQLLQSQAQQSGAQQTK;SYELQESNVR;STLMDTLFNTKFESDPATHNEPGVR;SLFNYHDTR	46	10.2979	3.0476	1.44251
9.86	I3LSJ4_PIG	Uncharacterized protein OS=Sus scrofa GN=LOC100623815 PE=4 SV=1	46410.6	418	7	LKYFDTVPVAAAMCVLK;YFDTVPVAAAMCVLK;ITLETDEDMVTEIR;HGLEVSEMAVSELPGNPNAVWTVR;FLAVGLVDNTVR;SMFFFLAQTEQGDIFK;MIFVCSATHK	24	2.87176	6.19628	1.44137
21.01	F2Z5B4_PIG	Uncharacterized protein OS=Sus scrofa GN=HNRNPA3 PE=4 SV=1	39652.1	379	13	EDTEEYNLR;KLFIGGLSFETTDDSLR;LFIGGLSFETTDDSLREHFEK;GFGFVTYSCVEEVDAAMCARPHK;SSGSPYGGGYGSGGGSGGYGSR;IETIEVMEDR;GFAFVTFDDHDTVDKIVVQK;IFVGGIKEDTEEYNLR;YGKIETIEVMEDR;GFAFVTFDDHDTVDK;KLFIGGLSFETTDDSLREHFEK;WGTLTDCVVMRDPQTK;LFIGGLSFETTDDSLR	103	4.36448	1.0873	1.44117
17.62	K7GSP7_PIG	Uncharacterized protein OS=Sus scrofa GN=DLG1 PE=4 SV=1	94332.8	848	10	GLGFSIAGGV;ALHLLEDYR;AVLGDDEITR;IISVNSVDLR;LLAVNSVCLEEVTHEEAVTALK;AVLGDDEITREPR;GLGFSIAGGVGNQHIPGDNSIYVTK;QVTPDGESDEVGVIPSKR;NTSDFVYLK;DSGLPSQGLNFK	15	3.30481	3.81153	1.43688
11.2	K7GN83_PIG	Uncharacterized protein OS=Sus scrofa GN=BST1 PE=4 SV=1	35828.7	323	6	FVSLCDVLYGK;IEIWVMHEIGGPK;GFFADFEVPNLQK;VGDFLTWCR;WSGPGTVPHLQSIFLGR;MGFQYSCIDDYQPVK	14	12.9522	10.5404	1.43639
2.96	F1SDP2_PIG	Uncharacterized protein (Fragment) OS=Sus scrofa GN=LHPP PE=4 SV=2	25397.8	230	2	ALEYACGIEAEVVGKPSPEFFK;RLGFDISEGEVTAPAPATCLILK	2	39.8558	19.4434	1.4351
23.29	F1RG41_PIG	Uncharacterized protein OS=Sus scrofa GN=ABCB10 PE=3 SV=2	77350	724	12	LSSDTALLGR;LPFNDGVVLNEK;STVISLLLR;SVTENLSDGLR;SFQGALEFK;QLNPVWLR;LYDPISGTISLDGQDIR;VASVANAAAFIHNFPQGFNTVVGEK;NANMVAVLDQGR;ASLFSSILR;QEVAFFDK;VTQDSLAQATQLAEER	27	8.31012	2.25935	1.43507
2.76	I3LD06_PIG	Uncharacterized protein OS=Sus scrofa PE=4 SV=1	148653	1293	2	CDECVDHYLR;NMIENSYLSDNTR	2	19.6027	9.8167	1.43378
2.1	F1SDX3_PIG	Uncharacterized protein OS=Sus scrofa GN=LOC100737724 PE=4 SV=2	38940.9	347	1	EVPVIFIHPLNTGLFR	2	25.3065	10.0777	1.43364
20.26	I3LKS6_PIG	Dihydropteridine reductase OS=Sus scrofa GN=QDPR PE=4 SV=1	25727.3	243	12	LLGAEKVDAILCVAGGWAGGNAK;TELTPAYF;EGGLLTLAGAK;DSGMPSGAAAIAVLPVTLDTPLNR;NCDLMWK;DSGMPSGAAAIAVLPVTLDTPLNRK;AALDGTPGMIGYGMAK;HLKEGGLLTLAGAK;MTDSFTEQADQVTAEVGK;VDAILCVAGGWAGGNAK;GAVHQLCQSLAGK;QSMWTSTISSHLATK	83	0.93431	3.05298	1.43265
6.31	I3LVF5_PIG	Uncharacterized protein OS=Sus scrofa GN=PA2G4 PE=4 SV=1	19153	178	4	GDAMIMEETGK;GIAFPTSISVNNCVCHFSPLK;SLVEASCSGVSVLSLCEKGDAMIMEETGK;SDQDYILK	9	9.85363	11.1341	1.43122
2	F2Z576_PIG	Histone H3 OS=Sus scrofa GN=LOC100525821 PE=2 SV=1	15403.9	136	1	FQSSAVMALQEACEAYLVGLFEDTNLCAIHAK	76	36.1406	14.8966	1.42968
16.21	F1RWW4_PIG	Uncharacterized protein OS=Sus scrofa GN=PDLIM5 PE=4 SV=2	58335.2	540	7	FFAPECGR;SWHPEEFNCAHCK;ILGEVINALK;KILGEVINALK;NTEFYHIPTHSDASK;GPFLVALGK;GQPQPSNEDTLVQR	20	1.22424	2.99911	1.42949
2.01	E7BXW9_PIG	Musculoskeletal embryonic nuclear protein 1 OS=Sus scrofa GN=MUSTN1 PE=4 SV=1	8479.6	78	1	ECEQAGSAAPSVFSR	1	18.5303	13.188	1.42649
28.53	F1S210_PIG	Uncharacterized protein OS=Sus scrofa GN=UAP1 PE=4 SV=2	58716.6	521	14	DQDQLQAWESEGLFQISQNK;LGVAYPK;VAVLLLAGGQGTR;ALAAQNIVEDMEQR;LLFNAGNIANHFFTVPFLR;VDGVYQVVEYSEISLATAQK;TNPTEPVGVVCR;FVFDIFQFAK;CIIPWYIMTSGR;VDGVYQVVEYSEISLATAQKR;VSMAPDGNGGLYR;ENVIFFQQGMLPAMSFDGK;GMYDVGLPSHK;DVVNIYEPQLQHHVAQK	32	1.79757	1.46215	1.42482
11.92	F1SQ01_PIG	Uncharacterized protein OS=Sus scrofa GN=PRDX4 PE=4 SV=1	30554.7	272	7	DYGVYLEDSGHTLR;IPLLSDLNHQISK;QITLNDLPVGR;SINTEVVACSVDSQFTHLAWINTPR;ISKPAPYWEGTAVINGEFK;LVQAFQYTDK;HGEVCPAGWKPGSETIIPDPAGK	145	3.44316	6.55492	1.42201
14.69	F1S9I9_PIG	Mitochondrial amidoxime reducing component 2 OS=Sus scrofa GN=MARC2 PE=4 SV=2	37765.3	336	7	DCGDEAAQWFTSFLK;APGMDQLVLPIKVPSSNR;LWLYPVK;APGMDQLVLPIK;LVLVSITHDDNCLVLR;MFGLDTQGR;GVPVSEAECTALGLR	15	7.7056	5.70324	1.42116
49.67	F1RRK9_PIG	Uncharacterized protein OS=Sus scrofa GN=LOC100155084 PE=4 SV=2	136389	1206	27	STILGLPQPLLDLNDSPVYK;IVVEMIK;NLPSLFK;SSTQMTWGALFR;AVMEQIPDIQKESLDQFDCK;LAEDVVTFQTLPPQR;DPLLLAIIPK;TSFQMAGEWLK;IFSFLLNTLQENVNK;YLESFLAFTTHPSQFLR;CPICVPCGLR;HFGLQILEHVVK;ALDMIDAEK;TSWPPDLEEAK;LLDNLLALIR;DIQQTLTQNMEK;SYDLVQEDPCGLNR;LFSSVTFEIVEESKAPR;AGGFVVGYTPTGNPIFR;EVVDLITVCCVSK;LLNPSLQK;AVTVMMDPSSTQR;ALSDADAFLAFVGADQK;DYPQLVLPNFDMLYDHVK;TTTQLCWPLLK;QLLSNELLLTQMEK;AVMEQIPDIQK	130	2.81844	3.20672	1.42114
22.16	F1RLB6_PIG	Uncharacterized protein OS=Sus scrofa GN=NAPA PE=4 SV=2	33291.4	295	11	NSQSFFSGLFGGSSK;YEELFPAFSDSR;TIQGDEEDLR;VAGYAAQLEQYQK;LDQWLTTMLLR;AIEIYTDMGR;HDAATCFVDAGNAFK;IEEACEIYAR;AALCHFCIDMLNAK;AIDIYEQVGTNAMDSPLLK;LAVQKYEELFPAFSDSR	50	3.18943	2.69001	1.42002
6	Q3HUX1_PIG	Fatty acid translocase/CD36 OS=Sus scrofa GN=CD36 PE=2 SV=1	52789.9	472	3	VLQFFSSDICR;EAVLEEGTIAFK;FILPSTAFASPR	7	11.6645	4.13204	1.41778
24.51	F6JTE1_PIG	Coatomer subunit gamma OS=Sus scrofa GN=COPG2 PE=2 SV=1	97412.2	871	16	WVNEAQEAASSDNIMVQYHALGVLYHLK;HPSAVTACNLDLENLITDSNR;ATFYLNVLQQR;VVVVQAISALCQK;SIATLAITTLLK;IFNETPINPR;MCYLTIK;ITDGTMLQAIER;EMATISEDVIIVTSSLTK;LFQSNDQTLR;QISSFVSEISDEFK;SIPLAMAPVFEQK;AIVDCIINIVEENPESK;ELAPAVSVLQLFCSSPK;ALCRITDGTMLQAIER;SSEPVQLTEAETEYFVR	75	6.2749	1.19783	1.41558
1.72	F1S4S6_PIG	Uncharacterized protein OS=Sus scrofa GN=GEMIN6 PE=4 SV=1	18732.1	166	1	AYSPEDLEER	1	11.5918	19.6029	1.41553
38.13	CASP3_PIG	Caspase-3 OS=Sus scrofa GN=CASP3 PE=1 SV=1	31378.5	277	20	SSFICVLLSHGEEGK;LTSFFR;LELMHILTR;EEILELMHSVSK;SGTDVDAANLR;VAVEFESFSTDSTFHAK;ETFTNLKYEVR;KQIPCIVSMLTK;QIPCIVSMLTK;SSFICVLLSHGEEGKIFGTNGPVDLK;IFGTNGPVDLK;LFIIQACR;NSKDGSWFIQSLCAALK;GTELDCGIETD;SGTDVDAANLRETFTNLK;IFGTNGPVDLKK;IPVEADFLYAYSTAPGYYSWR;MDYPEMGLCIIINNK;KVAVEFESFSTDSTFHAK;DGSWFIQSLCAALK	130	6.72148	3.92927	1.41278
19.56	I3LD72_PIG	Uncharacterized protein OS=Sus scrofa GN=EHD2 PE=4 SV=1	61228.9	543	13	LMPLLR;LLEALDEMLTHDIAK;TSFIQYLLEQEVPGSR;IQLEHHISPGDFPDCQK;DIQGLPR;ADMVETQQLMR;VYIGSFWSQPLLVPDNR;LFELEEQDLFR;LEGHGLPTNLPR;LNPFGNTFLNR;SKYDEIFYNLAPADGK;MQELLMAHDFTK;GYDFPAVLR	25	3.15456	8.81449	1.41205
20.19	F1RXD5_PIG	Uncharacterized protein OS=Sus scrofa GN=CPNE3 PE=4 SV=1	59643.6	533	9	IQDYDADK;ISLNSLCYGDMDK;QTSDGNWLMVHR;NSPIEFECINEK;VVLFEMEAR;SDPYLEFHK;GSITISAEEIKDNR;NNLNPVWRPFK;LYGPTNFSPIINHVAK	36	3.00582	2.87158	1.41167
59.05	AMPE_PIG	Glutamyl aminopeptidase OS=Sus scrofa GN=ENPEP PE=1 SV=1	108283	942	33	GQIKSIAATDHEPTDAR;ITQLPVLWRPSGEQVQVR;NNIEWLK;ATYTISIIHPK;SGKPLTIYVQPEQK;LLYGLASVKNVALLSR;INPDHIGFYR;IAIPDFGTGAMENWGLITYR;ASLIDDAFALAR;QYQETSLAQEK;SQDVFTVIR;YLDLLKDPNVIKSQDVFTVIR;ALSNMPVEKEESVDDIWTQTTFQK;YISYNSYGK;KATYTISIIHPK;YLDLLKDPNVIK;MEDEYLPWQR;DTIRDWFFN;SFPCFDEPNKK;DQVKPIADSLGWNDNGDHLTK;TSDFWEALEEASNLPVK;ASVLGFACK;NIEWLK;ITQLPVLWR;EQVLETVK;SVPMSTYLVCFAVHQFDSVTR;AQLLNYK;YLKMEDEYLPWQR;ETNLLYD…	284	7.19457	1.88057	1.40927
3.92	Q5K4G2_PIG	Lysosome-associated membrane glycoprotein 1 OS=Sus scrofa GN=LAMP-1 PE=2 SV=1	43902.4	413	2	GHTLTLSFTR;LQVTEAFALNVFQVR	15	2.15972	9.46663	1.40887
6.01	F1SVA2_PIG	Uncharacterized protein OS=Sus scrofa GN=TINAGL1 PE=3 SV=1	52321.9	467	3	IYPVLGTYWDNCNR;LDGAWWFLR;ITGWGEETLPDGR	6	16.7262	5.36911	1.40844
6.31	F1SLN0_PIG	Uncharacterized protein OS=Sus scrofa GN=DHX29 PE=4 SV=2	155439	1367	4	ALDPPQLQVISNAMHLLR;SPFTTPIGR;LLYCTTGVLLR;QFLIDWVR	6	5.88	6.63471	1.40824
49.89	F1SB63_PIG	T-complex protein 1 subunit alpha OS=Sus scrofa GN=TCP1 PE=3 SV=1	60353.9	556	24	MLVDDIGDVTITNDGATILK;EQLAIAEFAR;LGVQVVITDPEKLDQIR;QKIHPTSVISGYR;SSLGPVGLDK;SLLVIPNTLAVNAAQDSTDLVAK;YISENLIINTDELGRDCLINAAK;DNKQAGVFEPTIVK;WIGLDLVNGKPR;EVGDGTTSVVIIAAELLK;SLHDALCVVR;YPVNSINILK;YISENLIINTDELGR;ICDDELILIK;SQNVMAAASIANIVK;QAGVFEPTIVK;LLEVEHPAAK;IHPTSVISGYR;GANDFMCDEMER;IACLDFSLQK;YFVETGAMAVR;FATEAAITILR;SQTESMLINGYALNCVVGSQGMPK;ILATGANVILTTGGIDDMCLK	187	3.5485	0.437558	1.4059
27.37	I3LCI2_PIG	Pyruvate dehydrogenase E1 component subunit alpha OS=Sus scrofa GN=PDHA1 PE=4 SV=1	43364.4	390	15	SGKGPILMELQTYR;NFYGGNGIVGAQVPLGAGIALACK;VDGMDILCVR;AAASTDYYK;GFCHLCDGQEACCVGLEAGINPTDHLITAYR;LEEGPPVTTVLTR;LPCVFICENNR;SDPIMLLKDR;GDFIPGLR;GANQWIK;MVNSNLASVEELKEIDVEVR;FANDATFEIK;EILAELTGR;SKSDPIMLLK;SDPIMLLK	46	2.0561	2.52208	1.40494
2	F1SCI6_PIG	Uncharacterized protein OS=Sus scrofa GN=MCTP2 PE=4 SV=2	45899.7	400	1	VAIPLLSIR	1	52.3571	14.0422	1.40485
2.33	I3LA12_PIG	Uncharacterized protein OS=Sus scrofa GN=LOC100522714 PE=4 SV=1	44838.1	398	1	VAGNFHFAPGK	2	19.4649	22.4329	1.40172
3.28	RL36A_PIG	60S ribosomal protein L36a OS=Sus scrofa GN=RPL36A PE=1 SV=2	12440.8	106	3	KGQVIQF;LECVEPNCR;QSGYGGQTKPIFR	4	33.0549	34.5991	1.40142
16.06	Q6QAS5_PIG	60S ribosomal protein L12 (Fragment) OS=Sus scrofa GN=RPL12 PE=1 SV=1	20809.8	191	8	HPHDIIDDINSGAVECPAS;EILGTAQSVGCNVDGRHPHDIIDDINSGAVECPAS;ELSGTIKEILGTAQSVGCNVDGR;IGPLGLSPK;EILGTAQSVGCNVDGR;HSGNITFDEIVNIAR;CTGGEVGATSALAPK;QAQIEVVPSASALIIK	91	4.86768	4.43161	1.4011
4	ZRAB2_PIG	Zinc finger Ran-binding domain-containing protein 2 OS=Sus scrofa GN=ZRANB2 PE=2 SV=1	37110.7	328	2	GLFSANDWQCK;AVGPASILK	2	26.3668	12.433	1.40004
24.19	F1ST49_PIG	Uncharacterized protein (Fragment) OS=Sus scrofa GN=LOC100625772 PE=4 SV=2	84949	729	12	FVIEENLHCIIK;FIMILTEHLVR;ILDIVPPTFSALCPANPTCIYK;SFSHSFSALAK;LFVWEILHSTIR;ATNDEIFSILK;VMFEVWR;ANNYNEAVYLVR;NYNFGGEFVEAMIR;MFDYTDDPEGPVMPGSHSVER;DGALEEQIER;IFANTESYLK	26	1.29873	3.20532	1.39996
62.17	I3LCA2_PIG	Uncharacterized protein OS=Sus scrofa GN=CCT8 PE=3 SV=1	59598	548	31	AVDDGVNTFK;HFSGLEEAVYR;HEKEDGAISTIVLR;LFVTNDAATILR;IAVYSCPFDGMITETK;FAEAFESIPR;TAYGPNGMNK;AHEILPDLVCCSAK;GEENLMEAQVK;VDQIIMAK;AIADTGANVVVTGGK;LATNAAVTVLR;QYGNEAFLAK;GFAQMLK;TAEELMNFSKGEENLMEAQVK;YNIMLVR;GSTDNLMDDIER;EDGAISTIVLR;VADMALHYANK;DVDEVSSLLHTSVMSK;LIAQACVSIFPDSGHFNVDNIR;VDQIIMAKPAGGPKPPSGK;DMLEAGVLDTYLGK;QITSYGETCPGLEQYAIKK;LYAVHQEGNKNVGLDIEAEVPAVK;LVPGGGATEIELAK;KFAEAFESIPR;APGFAQMLK;TA…	183	6.29406	0.261681	1.39971
12.25	F1RF10_PIG	Dihydrofolate reductase OS=Sus scrofa GN=DHFR PE=4 SV=1	21437.7	186	7	SLDDALKLTEQPELK;NGDLPWPPLR;TWFSIPEK;YKFEVYEK;ELKEPPQGAHFLAK;LLSECSGVPSDVQEEK;INIVLSR	16	10.0726	7.39586	1.39899
15.04	RL23_PIG	60S ribosomal protein L23 OS=Sus scrofa GN=RPL23 PE=1 SV=1	14865.3	140	8	LNRLPAAGVGDMVMATVK;NLYIISVK;LPAAGVGDMVMATVKK;GSAITGPVAKECADLWPR;GSAITGPVAK;ISLGLPVGAVINCADNTGAK;ECADLWPR;LPAAGVGDMVMATVK	65	10.1276	2.88944	1.3985
2	Q6QA72_PIG	CGI-51 protein (Fragment) OS=Sus scrofa PE=2 SV=1	15598.7	144	1	ICDGVQFGAGIR	6	24.1804	10.6612	1.39692
4.34	F1SI50_PIG	Uncharacterized protein OS=Sus scrofa GN=NDUFB3 PE=4 SV=1	11108.5	98	3	IEGTPLETVQEK;MELPDYK;YSGGFANNVSFVGALLK	17	8.41497	5.51557	1.39616
5.67	F1RFN3_PIG	Uncharacterized protein OS=Sus scrofa GN=LOC733643 PE=4 SV=2	219269	2042	4	VVTLAQHISEVITQDYTR;GYPDTAALENR;SHIPLAFDPTSIPR;ESSLALNYAAGPR	8	18.6891	1.67523	1.39537
53.17	V5L1C3_PIG	POSTN OS=Sus scrofa GN=POSTN PE=2 SV=1	87045.8	781	1	EIPITVYRPMITK	116	9.41159	2.33786	1.3947
23.59	F1RYY6_PIG	Transaldolase (Fragment) OS=Sus scrofa GN=TALDO1 PE=3 SV=2	37216.3	337	14	LGGSQEEQVTNAVDK;LFVLFGAEILK;LSFDRDAMVAR;RLIELYK;AAQASPLEK;LGGSQEEQVTNAVDKLFVLFGAEILKK;LVPMLSAK;LIELYK;ILDWHVANTDQK;LASTWEGIQAGK;TIVMGASFR;IYNYYK;SYEPLEDPGVK;ALAGCDFLTISPQLLGELLKDTSK	51	7.89207	3.69678	1.39446
3.36	I3LTH4_PIG	Cytosolic Fe-S cluster assembly factor NUBP1 OS=Sus scrofa GN=NUBP1 PE=3 SV=1	34240.9	320	2	LCASGAGAAPDPAIEEIKEK;GQSFLVEAPDSPATLAYR	2	32.9454	6.03156	1.39344
22.8	I3LSK5_PIG	Uncharacterized protein OS=Sus scrofa GN=LOC100620305 PE=4 SV=1	37330.6	340	13	SELEQLRQEAEQLR;TFVSGACDASIK;LLLAGYDDFNCNIWDAMKGDR;LIIWDSYTTNKVHAIPLR;ACGDSTLTQITAGLDPVGR;KACGDSTLTQITAGLDPVGR;QTFIGHESDINAVAFFPNGYAFTTGSDDATCR;IYAMHWGTDSR;VSCLGVTDDGMAVATGSWDSFLK;ELPGHTGYLSCCR;LIIWDSYTTNK;LLLAGYDDFNCNIWDAMK;ADQELLMYSHDNIICGITSVAFSR	71	5.14198	2.05189	1.39279
2	I3L731_PIG	Uncharacterized protein OS=Sus scrofa GN=PCSK5 PE=4 SV=1	24127.3	211	1	NIVVTILDDGIER	3	10.3338	14.1563	1.38994
16.05	E7EI20_PIG	Rho GDP dissociation inhibitor alpha OS=Sus scrofa GN=ARHGDIA PE=2 SV=1	23394.2	204	8	IDKTDYMVGSYGPR;SIQEIQELDKDDESLR;SIQEIQELDKDDESLRK;AEEYEFLTPMEEAPK;TDYMVGSYGPR;LTLVCSTAPGPLELDLTGDLESFKK;QSFVLKEGVEYR;VAVSADPNVPNVVVTR	107	2.7844	3.3833	1.38938
2.01	I3L9A5_PIG	Uncharacterized protein OS=Sus scrofa GN=CAMK4 PE=4 SV=1	30520.2	276	1	TVCGTPGYCAPEILR	1	30.6715	6.36142	1.38905
2.17	CX7A1_PIG	Cytochrome c oxidase subunit 7A1, mitochondrial OS=Sus scrofa GN=COX7A1 PE=3 SV=1	9014.4	80	2	GGATDNILYR;IFQADNDLPVHLK	8	22.3947	25.1739	1.38848
13.59	K7GMD8_PIG	Uncharacterized protein OS=Sus scrofa GN=LOC100621197 PE=4 SV=1	33969.5	292	9	VCIFLEYEEGR;SYNDEYWALTSPETQLIPK;SLLYPDWR;GGISIKPEGGFWAIR;VTWGEK;ISFYNMTDK;KGGISIKPEGGFWAIR;FYSFPCVLGLQVITSGR;SQDLPENPQR	31	11.2521	2.83312	1.38824
1.64	I3LFQ2_PIG	Uncharacterized protein OS=Sus scrofa PE=4 SV=1	17608.3	153	1	QMLEDVQER	1	15.5481	20.3732	1.38811
24.11	F1SE26_PIG	Uncharacterized protein OS=Sus scrofa GN=VDAC1P5 PE=4 SV=2	30603.4	283	15	LTLDTIFVPNTGKKSGK;VNNASLIGLGYTQTLRPGVK;WNTDNTLGTEISLENK;SKLSQNNFALGYK;LTLDTIFVPNTGK;LTLSALIDGK;GYGFGMVK;AADFQLHTHVNDGTEFGGSIYQK;LTLDTIFVPNTGKK;AADFQLHTHVNDGTEFGGSIY;LSQNNFALGYK;WNTDNTLGTEISLENKLAEGLK;YKICDYGLTFTQK;SCSGVEFSTSGHAYTDTGK;ICDYGLTFTQK	123	6.50859	3.15138	1.38793
10.04	I3LHK5_PIG	Uncharacterized protein OS=Sus scrofa GN=LOC100620619 PE=3 SV=1	46196.5	417	6	EQSLPSVMGSIPEGVLEDIKVR;VVQYNINTEELYSYLK;TCFVSDLTR;TAVVIDLGEAFTK;QLAENLVIIGGTSMLPGFLHR;EQSLPSVMGSIPEGVLEDIK	12	5.26156	2.92523	1.38586
25.86	F1SR76_PIG	Uncharacterized protein OS=Sus scrofa GN=DNPEP PE=3 SV=2	52102.4	473	13	GTPEPGPLNAADDR;YASNAVSEALIR;ETESWDIKPESK;LLQAGFR;ETACTSGVLQTLTLFK;NDSPCGTTIGPILASR;ISASPQHLTAFEEAIPK;NVNENFGPNMEMHLVPILATAVQEELEK;GFFELFPSLSR;VLDLGSPQLAMHSIR;NVGVPLQDLMVR;LDNLHSCFCALQALIDSCAAPASLAVDPHVR;FVNQSPSPFHAVAECR	75	3.50294	6.29711	1.38257
20.08	Q53B79_PIG	2'-5' oligoadenylate synthetase-like OS=Sus scrofa GN=Oasl PE=2 SV=1	40381.7	348	10	ERPIILDPADPTYNVAYGYR;NVQVLEVGSFGNGTVLR;FQNPIIEDFVR;NLEGPITFTIMPAYR;DLVPHGGPSAEVYVDLIEAR;WDIVSQR;FLWQQCFPGK;TLCSCQGLLAFDLK;AIAFTIWTK;KPPGNFSPSFAK	25	0.408739	3.27503	1.38123
16.51	F1SV40_PIG	Uncharacterized protein OS=Sus scrofa GN=SF3A3 PE=4 SV=1	58891.4	501	8	SLESLDTSLFAK;YLDLHDCYLK;YMEVSGNLR;NLPLGWDGKPIPYWLYK;SALLALGLK;KEELNAISGPNEFAEFYNR;CLGIPNTAHFANVTQIEDAVSLWAK;WQPDTEEEYEDSSGNVVNKK	27	9.82304	3.87905	1.38006
41.43	D0G7F6_PIG	Triosephosphate isomerase OS=Sus scrofa GN=TPI1 PE=2 SV=1	26667.4	248	23	VVLAYEPVWAIGTGKTATPQQAQEVHEK;VAHALAEGLGVIAC;VVLAYEPVWAIGTGK;FFVGGNWK;RHVFGESDELIGQK;NLGELINTLNAAK;DLGATWVVLGHSER;TATPQQAQEVHEK;VANGAFTGEISPGMIK;ELASQPDVDGFLVGGASLKPEFVDIINAK;NNLGELINTLNAAK;IIYGGSVTGATCK;HVFGESDELIGQK;VAHALAEGLGVIACIGEKLDER;IAVAAQNCYKVANGA;VAHALAEGLGVIACIGEK;VIADNVKDWNK;LPADTEVVCAPPTAYIDFAR;KNNLGELINTLNAAK;NGRKNNLGELINTLNAAK;KFFVGGNWK;IAVAAQNCYK;DWNKVVLAYEPVWAIGTGK	343	3.60941	4.34001	1.38002
26.6	K7GK73_PIG	Uncharacterized protein OS=Sus scrofa GN=BTNL2 PE=4 SV=1	55552.8	494	13	LQTELASLK;CTSEGWFPQPHVQWR;IVGLGSYPSVSLEEQK;YPAVYVYMDGDHVAGEQMAEYK;VIGPSQPILVR;VAGLGSAPSIHLMGSVESELQLVCTAK;VEWIEDHLTEGK;DGVYQEAHLDLK;TSDDGQYQCLFEK;IVGLGSYPSVSLEEQKDGQIK;TSDDGQYQCLFEKDGVYQEAHLDLK;DGSEVTEMQMEEYRGR;DGSEVTEMQMEEYR	52	6.87414	2.22187	1.37997
50.36	W5TZE9_PIG	Guanylate binding protein 1 OS=Sus scrofa domesticus GN=GBP1 PE=2 SV=1	67607.9	590	21	CSALIKEIFSPLEEGVK;NSFKDEENVFQK;KGLQAEEILQEYLK;SKESVGEAILQTDQTLSEK;GIWMWCVPHPK;MLEEMQIR;EIFSPLEEGVK;QPLVVVAIVGLYR;LQLPTETLQELLDLHR;ESVGEAILQTDQTLSEK;EAIDIFMK;DKNFNLPR;LIQEGFQEENRR;LIQEGFQEENR;GLQAEEILQEYLK;EIFSPLEEGVKQGLYSK;ESVGEAILQTDQTLSEKEK;AQMLEEQER;LQLPTETLQELLDLHRDVEK;EHTLVLLDTEGLGDVEK;SKESVGEAILQTDQTLSEKEK	164	11.4123	2.42087	1.37986
28.34	B8XTR6_PIG	Granzyme A OS=Sus scrofa GN=gzmA PE=2 SV=1	28206.5	258	14	LPNTGEDVEPHTK;KGEDDSCEGDSGSPLICDNIFR;YMALIEGLK;AVGILKLPNTGEDVEPHTK;ENWVLTAAHCDLK;AIPYPCFDPQTFEGDLQLLQLEGK;YDQTFSIKK;DGIIGGNEVSPHTR;HYNFNPVIDLGMICAVGR;MCNDAQHYNFNPVIDLGMICAVGR;YDQTFSIK;CGNPQKPGVYILLTK;RYMALIEGLK;VCAGALIK	91	15.3929	7.1215	1.37975
20.03	K7GSR6_PIG	Uncharacterized protein OS=Sus scrofa GN=NT5E PE=3 SV=1	62880.5	574	10	AKGPLASQISGLYSPYK;GPLASQISGLYSPYK;LDVLCTQCR;VIYPAVEGR;EVPEGQYPFIVTSDDGR;TIVYLDGTTQSCR;ILPVGNEVVGIVGYTSK;VILPSFLASGGDGFR;FPILSANIK;KVPVVQAYAFGK	34	6.20111	9.25336	1.37911
8	F1RP42_PIG	Uncharacterized protein (Fragment) OS=Sus scrofa GN=STK24 PE=4 SV=2	37942.7	342	4	SLENGALQPSDLER;SQACGGNLGSIEELR;AANVLLSEHGEVK;NTFVGTPFWMAPEVIK	46	21.7649	21.1409	1.37907
31.57	F2Q9A3_PIG	Peptidyl-prolyl cis-trans isomerase OS=Sus scrofa GN=ppia PE=2 SV=1	17869.3	164	16	GSQFFICTAK;ITIADCGQI;KITIADCGQI;HTGPGILSMANAGPNTNGSQFFICTAK;IIPGFMCQGGDFTR;VSFELFADK;TEWLDGK;TEWLDGKHVVFGK;HTGPGILSMANAGPN;VKEGMNIVEAMER;EGMNIVEAMER;SIYGEKFDDENFILK;DIAVDGEPLGR;VSFELFADKVPK;VNPTVFFDIAVDGEPLGR;ALSTGEKGFGYK	372	5.23139	1.18756	1.37859
4.01	I3LRJ8_PIG	Uncharacterized protein OS=Sus scrofa PE=4 SV=1	14857.5	140	2	SSGIGDNPGSETTTPR;SESYIGGNCYILSGSR	2	11.784	16.0976	1.37818
4	F1S4Z2_PIG	Uncharacterized protein OS=Sus scrofa GN=CHMP4B PE=4 SV=2	24965.9	224	2	EALENANTNTEVLK;QLAQIDGTLSTIEFQR	31	17.8483	12.3488	1.37787
2.06	F1RGL8_PIG	Uncharacterized protein OS=Sus scrofa GN=RABEP1 PE=4 SV=2	39463.4	335	1	QNAVLQAAQDDLGHLR	1	12.0238	11.7949	1.37749
57.6	Q0PY11_PIG	Elongation factor 1-alpha OS=Sus scrofa GN=EEF1A PE=2 SV=1	50140.6	462	36	QLIVGVNK;GSFKYAWVLDKLK;YEEIVKEVSTYIK;SGDAAIVDMVPGK;FAPVNVTTEVK;DGNASGTTLLEALDCILPPTRPTDKPLRLPLQDVYK;VETGVLKPGMVVTFAPVNVTTEVK;EHALLAYTLGVKQLIVGVNK;QTVAVGVIKAVDK;EHALLAYTLGVK;DGNASGTTLLEALDCILPPTRPTDKPLR;GITIDISLWKFETSK;GSFKYAWVLDK;DGNASGTTLLEALD;NMITGTSQADCAVLIVAAGVGEFEAGISK;PLRLPLQDVYK;IGGIGTVPVGR;QTVAVGVIK;REHALLAYTLGVK;STTTGHLIYK;SGDAAIVDMVPGKPM;KIGYNPDTVAFVPISGWNGDNMLEPSANMPWFK;SGDAAIVDMVPGKPM…	691	5.26161	4.95544	1.3755
2	F1RQU0_PIG	Uncharacterized protein (Fragment) OS=Sus scrofa GN=NFKBIE PE=4 SV=2	44846.7	421	1	GLSSISSTLCQAGADSLLR	1	14.4338	10.8001	1.37463
2.49	L8B0V6_PIG	IgG heavy chain OS=Sus scrofa GN=IGHG PE=2 SV=1	52291.8	474	3	VGIHQPQTCPICPGCEVAGPSVFIFPPKPK;DNSQNTAFLQMK;SNGQPEPENTYR	197	25.3096	5.04953	1.37356
18.04	F1RSG8_PIG	Uncharacterized protein OS=Sus scrofa GN=TCEA1 PE=4 SV=2	33748	300	9	NAAGALDLLK;NIPMTLELLQSTR;DTYVSSFPR;TGGTQTDLFTCGK;QSTDEEVTSLAK;IGMSVNAIR;EMLAAALR;SADEPMTTFVVCNECGNR;NVLCGNIPPDLFAR	33	4.31817	3.38176	1.37275
2	I3LNZ2_PIG	Uncharacterized protein OS=Sus scrofa GN=LOC100510904 PE=3 SV=1	20890.8	194	1	YSDMIVAAIQAEK	8	10.4747	9.07747	1.37193
12.61	I3L9T6_PIG	Uncharacterized protein OS=Sus scrofa GN=LOC100739576 PE=4 SV=1	24516.4	216	6	LTLFNAK;ESAYLYAR;DFADIPNLR;RLDFTGNLIEDIEDGTFSK;LSFLYLDHNALESVPLNLPESLR;YPNSFICLK	11	13.8751	8.6625	1.37162
24.82	A8YQT9_PIG	Ribosomal protein L7 OS=Sus scrofa PE=2 SV=1	29481.9	250	11	EANNFLWPFK;MEGADVK;KAGNFYVPAEPK;IVEPYIAWGYPNLK;AGNFYVPAEPK;YGIICMEDLIHEIYTVGKR;SVNELIYKR;FKEANNFLWPFK;SVNELIYK;IALTDNALIAR;QIFNGTFVK	66	3.24602	3.75913	1.37112
10.33	F1RHM8_PIG	Uncharacterized protein OS=Sus scrofa GN=RANBP1 PE=4 SV=1	23741.3	206	7	AGTEPQDEAKQPAEEEQ;ICANHYITPMMELKPNAGSDR;VAEKLEALSVK;QELLAIR;FASENDLPEWKER;AWVWNTHADFADECPKQELLAIR;FASENDLPEWK	20	2.05725	4.16512	1.37066
2	F1SUC8_PIG	Uncharacterized protein OS=Sus scrofa GN=EIF4EBP2 PE=4 SV=1	12965.3	120	1	TVPISDAAQLPHDYCTTPGGTLFSTTPGGTR	1	26.9143	9.78097	1.37034
10.85	K7GM61_PIG	Uncharacterized protein OS=Sus scrofa GN=SLC44A1 PE=4 SV=1	72770.9	652	5	FAEALITFVSDNSVLHR;VLMEFVENSR;LVSGYDSYGNICGQK;DAFVILVENALR;LPVPASAPIPFFHR	16	5.17071	1.74939	1.36934
1.46	F1SR27_PIG	Uncharacterized protein OS=Sus scrofa GN=MTMR14 PE=4 SV=2	60579.7	539	1	DAGFTVEDICMLR	1	30.6471	7.58483	1.36793
12.34	F1SUU6_PIG	Uncharacterized protein OS=Sus scrofa GN=AGMAT PE=3 SV=1	38491.1	361	8	HGPVGLVHVDAHMDTADK;IVAAGCIPLTLGGDHTITYPILQAMSEK;SVGICSMMR;GSSLTLDTYSYSR;VVLAEDCWLK;NQPPKADFVAR;SLVPLMGEVR;LPVQASPEGLDAAFIGVPLDIGTSNRPGAR	22	4.07675	5.2575	1.36726
36.6	F1SKD5_PIG	Ubiquitin carboxyl-terminal hydrolase OS=Sus scrofa GN=USP15 PE=3 SV=2	112526	982	19	LVSWYTLMEGQEPIAR;MIVTDIYNHR;FSYVTPR;QDTFSGTGFFPLDR;TLEVYLVR;VVAEEAWENHLK;VEVYLTELK;SYAELIK;AEGGAADLDIQR;KGDTWYLVDSR;NYDYSEPGR;TEDTEHVIIPVCLR;NNTEDKLYNLLLVR;NDSIIVDIFHGLFK;SDIATLLK;KLDLWSLPPVLVVHLK;NSNYCLPSYTAYK;SFLALDWDPDLK;LKDCIELFTTK	37	4.05586	3.41914	1.36567
1.82	F1RUX5_PIG	Uncharacterized protein OS=Sus scrofa GN=LOC100736957 PE=4 SV=1	12565.3	109	1	QFDLAWQYGPCTGITR	1	37.2091	34.3431	1.36534
30.68	F1RQ21_PIG	Uncharacterized protein OS=Sus scrofa GN=TAP2 PE=3 SV=1	80221.3	726	15	VFYYLDRQPDLPPPGTLAPSTLK;FQGVSFAYPNCPDQPVLK;EAVGDLQTVR;EQLFSSLLHQDLAFFQETK;GLPGLWLEGILR;ALVPGALSAPPAR;SFGAEEEEVCR;QPDLPPPGTLAPSTLK;DNIAYGLK;LHTVQNADQILVLK;GSAFTLVMSR;GLTFTLHPGQMTALVGPNGSGK;VFYYLDR;LTLLSLLQMPLTIAAEK;QGELQEHAQLMEGEDLYSYLVR	89	7.48183	4.22276	1.3652
2.3	CEL2A_PIG	Chymotrypsin-like elastase family member 2A OS=Sus scrofa GN=CELA2A PE=1 SV=1	28699.3	269	1	LVVHQDWNSNQLSNGNDIALLK	4	17.7014	4.74035	1.36404
2	F1RX94_PIG	Uncharacterized protein OS=Sus scrofa GN=GRB7 PE=4 SV=2	59513.2	531	1	LIGQQGLVDGLFLVR	1	33.3745	28.0258	1.36325
1.64	F1S5D1_PIG	Uncharacterized protein OS=Sus scrofa GN=NAV1 PE=4 SV=2	62238.8	559	1	LAEYLVER	1	11.6953	16.9113	1.36266
37.09	B8XH67_PIG	Solute carrier family 9 (Sodium/hydrogen exchanger) member 3 regulator 1 OS=Sus scrofa GN=SLC9A3R1 PE=2 SV=1	39304.4	365	18	AQDRIVEVNGVCVEGK;GPNGYGFNLHSDK;KGPNGYGFNLHSDK;LLVVDPETDERLQK;APQMDWSK;LVEPGSPAEK;VIPSQEHLSGPLPEPFTNGEIQK;ENSGEAPAEAASESPMPTLAR;AVDPDSPAEASGLR;LLVVDRETDEFFK;IVEVNGVCVEGK;RAPQMDWSK;KNELFSNL;LVEVNGENVEKETHQQVVSR;GPNGYGFHLHGEK;STSSDTSEELNSQDSPK;LLVVDPETDER;QHGDVVSAIK	87	7.84222	1.87346	1.3612
2.16	F1S7K5_PIG	Uncharacterized protein OS=Sus scrofa GN=LOC100526035 PE=4 SV=1	73845.6	667	1	CLNALEELGTLQVTSQILQK	6	21.0424	31.7958	1.36082
7.69	F1RJM8_PIG	Uncharacterized protein (Fragment) OS=Sus scrofa GN=ABHD11 PE=4 SV=1	33982.7	312	6	LLDGEVARPPLVFLHGLFGSK;SSVIQSISVR;QESYSGPALFLIGGNSQFVLPSHHPEIR;AIDLPNGASLSSAR;SSSQGGTEPRPVPLSYK;LIAVDISPVESTSSSNFPNYVAAMK	9	9.34914	7.43508	1.36041
24	Q684M6_PIG	CDC37 cell division cycle 37 protein OS=Sus scrofa GN=CDC37 PE=4 SV=1	44489.8	380	12	EGEEAGPGDPLLEAASK;QYMEGFNDELEAFKDR;KLKELEVAEGEGGEAELER;DVQMLQDAISK;SWEQKLEEMR;SMVNTKPEQAEEESEEVR;LGPGGLDPVEVYESLPEELQK;SSEAKEGEEAGPGDPLLEAASK;LQAEAQQLLK;SMPWNVDTLSK;LQAEAQQLLKEER;CIDSGLWVPNSK	55	8.35036	0.972149	1.35998
166.2	K9IWG6_PIG	Spectrin beta chain, brain 1 (Fragment) OS=Sus scrofa GN=SPTBN1 PE=2 SV=1	268699	2315	85	FANSLVGVQQQLQAFNTYR;KHEAIETDIAAYEER;EIEELQSQAQALSQEGK;EQWAHLEQLSAIR;LISDINKAWER;AQTLPTSAVTITSESSPGK;ALLDACEGR;DLVAIEAK;HLLGVEDLLQK;ENEVLEAWK;TAASGIPYHSEVPVSLK;IVSSNDVGHDEYSTQSLVKK;LVSQDNFGFDLPAVEAATK;ILSSDDYGKDLTSVMR;MAETVDTSEMVNGAAEQR;TQILAASYELHK;LVSDGNINSDR;DVSSVELLMNNHQGIK;FSLFGK;TQETPSAQMEGFLNR;QAEAFLNNQEYVLAHTEMPTTLEGAEAAIK;VAHMEFCYQELCQLAAER;ITDLYTDLR;EGMQLISEKPETEAVVK;HQILEQAVEDYAETVHQLSK…	481	0.9641	1.81019	1.35975
8.01	F1RLL9_PIG	Uncharacterized protein (Fragment) OS=Sus scrofa GN=COL4A2 PE=4 SV=2	161216	1654	5	GEPGFPGALGEPGAR;AHNQDLGLAGSCLAR;FSTMPFLYCNPGDICHYASR;SVSIGYLLVK;GVSGFPGADGIPGHPGQGGPR	12	2.39979	8.65629	1.35905
27.58	D6BV38_PIG	L-gulonate 3-dehydrogenase OS=Sus scrofa GN=GulDH PE=2 SV=1	35056.3	322	16	VKLYDIEQQQVTGALDTIR;VKLYDIEQQQVTGALDTIRK;VLKTFGPIPEFSGAVAEK;GSLGAEEQLALISGCSDLR;VPDDPEHLAAR;LYDIEQQQVTGALDTIR;ASSASSTADGVAVVGSGLIGR;SWAMLFASGGFR;EVDGFALNR;LQYALIGEAWR;TFGPIPEFSGAVAEK;LFAGLVHVR;QCLVAHPVNPPYHVPLVELVPHPETAPATMDR;LYDIEQQQVTGALDTIRK;QQLFAQLDQIVDGNVVLSSSSSCLLPSK;LLEQSGALK	91	1.50502	2.57066	1.35902
2	K9IVM6_PIG	Ubiquitin associated and SH3 domain containing B OS=Sus scrofa GN=UBASH3B PE=2 SV=1	72636.2	649	1	LGCDWVATIFSR	1	13.0702	9.34591	1.35784
42.29	F1SK86_PIG	Uncharacterized protein OS=Sus scrofa GN=FKBP4 PE=4 SV=1	51288.6	456	21	VSVHYTGWLLDGTK;EGTGTEMPMIGDR;KLYANMFER;FSFDLGKGEVIK;TAEETKTAENGAQSAPLPLEGVDISPK;IVSWLEYESSFSNEDAQK;LYANMFER;VLQLYPSNK;VGEVCHITCKPEYAYGSAGSPPK;RGEAHLAVNDFDLAR;GEAHLAVNDFDLAR;FDSSLDRK;TAENGAQSAPLPLEGVDISPK;LQSFSAAIENCNK;FEVGEGETMDLPCGLEK;AWDIAVATMK;QDEGVLK;ALELDSNNEK;NDVAGRQPQVEAEA;FSFDLGK;LASHLNLAMCYLK	94	6.81095	1.64426	1.35617
9.55	MOCS3_PIG	Adenylyltransferase and sulfurtransferase MOCS3 OS=Sus scrofa GN=MOCS3 PE=3 SV=1	48913.9	455	5	SLQLLSPEER;LGLVDYDVVEVSNLAR;LAAALLAEQESER;AALSQDEILR;IAAGLGPSYSGSLLLFDALR	6	1.67578	2.06797	1.35552
2	F1S050_PIG	Uncharacterized protein OS=Sus scrofa PE=4 SV=2	69621.8	633	1	SELHGQLISVEK	2	14.4517	7.1379	1.355
11.87	I3LU51_PIG	Uncharacterized protein OS=Sus scrofa GN=HNRNPUL1 PE=4 SV=1	96611	865	6	AEPYCSVLPGFTFIQHLPLSER;HLPSTEPDPHVVR;TEMKQEAPTSFLPPEASQLKPDR;NCAVEFNFGQR;WMGIAFR;EALGGQALYPHVLVK	25	6.16188	3.9249	1.35426
2	K7GKQ2_PIG	Tumor necrosis factor receptor superfamily member 5 (Fragment) OS=Sus scrofa GN=CD40 PE=4 SV=1	29004.6	261	1	YCDPNLGLQVQR	1	24.0175	9.31295	1.35426
32.81	F1SPF9_PIG	Uncharacterized protein (Fragment) OS=Sus scrofa GN=COPG1 PE=4 SV=2	52255.9	467	17	QEIFQEQLAAVPEFQGLGPLFK;SLPYNQPGTCYTLVALPK;LLLLDTVTMQVTAR;ILHLLGQEGPK;TLEEAVGNIVK;EDPTAVACTFSCMMK;ATFYLNVLEQK;FGAQNEEMLPSILVLLK;FGAQNEEMLPSILVLLKR;ALNAGYILNGLTVSIPGLER;SSPEPVALTESETEYVIR;FLGMHPCER;SVPLATTPMAEQR;ALQQYTLEPSEKPFDLK;NTHTLLLAGVFR;SDKVPDNKNTHTLLLAGVFR;SSEELPVDIVLA	141	8.52174	3.34935	1.35276
26	F1RVE7_PIG	Integrin beta OS=Sus scrofa GN=ITGB1 PE=3 SV=1	88242.4	798	13	IGFGSFVEK;LLVFSTDAGFHFAGDGK;CDDLEALR;NVLSLTDKGEVFNELVGK;SGEPQTFTLK;LPEGVTINYK;LQPEDITQIQPQQLVLQLR;LSENNIQTIFAVTEEFQPVYK;FCECDNFNCDR;TVMPYISTTPAK;SLGTDLMNEMR;WDTGENPIYK;DKLPQPGQVDPLSHCK	69	6.97802	3.84011	1.35236
1.61	F1SCH3_PIG	Uncharacterized protein OS=Sus scrofa GN=DDX39A PE=4 SV=2	54344.9	475	6	CMALAQLLVEQNFPAIAIHR;VSVFFGGLSIK;ILALVR;HFVLDECDK;VNIVFNYDMPEDSDTYLHR;QCMMFSATLSK	87	14.9443	1.4719	1.35101
25.17	E3VSK1_PIG	Granzyme A OS=Sus scrofa GN=GZMA PE=2 SV=1	28382.8	259	15	GPGVYILLSK;HLNWIVNTMKH;GVTAFGLSEK;NICAGALIAK;PYMVLLEGK;DWVLTAAHCALNK;NVAVLHLPK;QIMLVK;SQIILGAHSITK;GVYILLSK;SHYNYTPVIGLNMICAGSPQGGK;DSCNGDSGAPLICEGIFR;DWVLTAAHCALNKK;HLNWIVNTMK;EYPYPCFDQDTHEGDLK	44	10.2728	6.15334	1.3503
5.2	I3LAA4_PIG	Uncharacterized protein OS=Sus scrofa PE=4 SV=1	42054.5	383	3	LNWGHIPSHPR;GTLEPVQRPDVVLVGAGHR;EADQGAYTCEAMNAR	3	14.4521	12.0409	1.34933
4	I3LLG9_PIG	Uncharacterized protein OS=Sus scrofa GN=LAMP2 PE=4 SV=1	44952.5	411	2	YLDFVFAVK;VQPFSVMEGK	16	12.7395	4.89434	1.34511
1.66	I6XGI2_PIG	SP110 nuclear body protein OS=Sus scrofa GN=SP110 PE=2 SV=1	71010.3	627	1	TLDFHSLILPVTCGEAK	1	16.5716	3.66775	1.34469
10.71	A6M930_PIG	Eukaryotic translation initiation factor 4A isoform 2 OS=Sus scrofa GN=EIF4A2 PE=2 SV=1	46401.9	407	13	DFTVSALHGDMDQK;GVAINFVTEEDKR;EELTLEGIK;DFTVSALHGDMDQKER;VILALGDYMGATCHACIGGTNV;KGVAINFVTEEDKR;LNTSIQVVLLSATMPTDVLEVTKK;GFKDQIYEIFQK;KEELTLEGIK;LQAEAPHIVVGTPGR;AIIPCIK;DQIYEIFQK;VILALGDYMGATCHACIGGTNVR	193	6.17073	1.87904	1.34462
17.77	CNN1_PIG	Calponin-1 OS=Sus scrofa GN=CNN1 PE=2 SV=1	33226.4	297	9	NIIGLQMGTNK;LGTDQPLDQATISLQMGTNK;IGNNFMDGLK;EWIEGVTGR;GPAYGLSAEVK;DGIILCEFINK;FASQQGMTAYGTR;GMTVYGLPR;VNESTQNWHQLENIGNFIK	29	2.11169	2.38748	1.34286
35.7	RPN2_PIG	Dolichyl-diphosphooligosaccharide--protein glycosyltransferase subunit 2 OS=Sus scrofa GN=RPN2 PE=2 SV=1	69273.4	629	4	LKPTHYLTK;LASQEALGALTAR;YIANTVELR;LSKEETVLATVQALQTASYLSQQADLR	192	13.4547	5.49162	1.34141
34.24	K9IWC7_PIG	E3 ubiquitin/ISG15 ligase TRIM25 OS=Sus scrofa GN=TRIM25 PE=2 SV=1	70842.8	632	18	ISFGAPEHLDIKETGQEGAAK;NSASWCVEWFNTK;SRPELLEYAVK;FTYCSQVLGLHCYK;VPLEPSTSVPLSGKVLETFLAK;FDHIYQVLLK;LTIMYSQINGASR;VELNHELIK;LQGITTKPVYVPK;NNFCGVGVCYGSMPR;GDEFEFLEK;TCSPAPLSQASTDLENK;VPLEPSTSVPLSGK;VALSQNFTVASAADTSQDYQPHPQR;VLETFLAK;GIHYWEVELQK;AAASSPAGQVACDHCLQATAVK;VILDYNTAHNK	36	10.023	3.70587	1.34014
22.69	ATPO_PIG	ATP synthase subunit O, mitochondrial OS=Sus scrofa GN=ATP5O PE=1 SV=1	23369.3	213	13	LSSTPGVISAF;GEVPCSVTTASPLDEATLTELK;YATALYSAASK;VAASIMNPYVK;EKFSPLTSNLINLLAENGR;LEQVEKELLR;FSPLTSNLINLLAENGR;LSSTPGVISAFSTM;QNKLEQVEKELLR;IGEKYVDMSAK;VDPSIMGGMIVR;LSSTPGVISAFSTMMSVHR;LVRPPVQIYGIEGR	114	5.13782	2.00713	1.33882
38.5	F1SHH7_PIG	Uncharacterized protein OS=Sus scrofa GN=API5 PE=4 SV=1	59067.2	524	19	TLPDEVLTKEVEELILTESK;ITNNINVLIK;TLPDEVLTK;VLEDVTGEEFVLFMK;YSSNLGNFNYEQ;STVTLSWKPVQK;ELPQFATGENLPR;QAIKELPQFATGENLPR;PTVEELYR;NYGILADATEQVGQHKDAYQVILDGVK;LAAQFIPK;NYGILADATEQVGQHK;KLPDFLTAK;EVEELILTESK;DAYQVILDGVK;KVLEDVTGEEFVLFMK;QAVPLFSK;GLQVYIR;GTLGGLFSQILQGEDIVR	38	10.3672	3.75998	1.33717
20.08	I3L9C8_PIG	Uncharacterized protein OS=Sus scrofa GN=ILK PE=4 SV=1	51420.9	452	10	QLNFLTK;GMAFLHTLEPLIPR;FDMIVPILEK;FALDMAR;SAVVEMLIMR;MYAPAWVAPEALQK;LNENHSGELWK;SVMIDEDMTAR;WQGNDIVVK;EVPFADLSNMEIGMK	46	4.40697	5.38761	1.33695
22.59	C6EVT4_PIG	E-cadherin OS=Sus scrofa PE=2 SV=1	97736.5	883	19	TLEFGDYK;ILLLLLLI;DTGVISVLTTGLDR;PANPDEIGNFIDENLK;LILILLLLLLI;ILILLLLLL;LADMYGGGEDD;DWVIPPISCPENEKGPFPK;LILILLLLL;QFVVITDPVTNEGVLK;KTLEFGDYK;LILILLLLLL;DAANWLEINPDTGAITTR;LILILLLL;ETGWLK;VTEPLDREAIAK;KLADMYGGGEDD;LILILLL;VFYSITGQGADTPPVGVFMIER	69	16.4849	16.145	1.33686
65.98	F1SF64_PIG	Adseverin OS=Sus scrofa GN=SCIN PE=4 SV=2	80617	715	34	LHFWLGK;GASQEEEKGAEYVASVLK;MVDDGSGQVEIWR;LHSSPQMAAQHNMVDDGSGQVEIWR;MYLETDPSGR;ECTQDESTAAAIFTIQMDDYLGGKPVQNR;VSQGKEPAHLLSLFK;GQIIYTWQGANATR;KDYQTSPLLETQAEEHLPR;GAEYVASVLK;FTIEEVPGEFTQDDLAEDDVMLLDAWEQIFIWIGK;QIPFDASK;TPIVIVK;SQLIVVEEGSEPPELIEVLGK;DGEDDDDTIADITNR;VTMVAEENPFSMAMLLSEECFILDHGAAK;QAGLQVWR;IVEVDVDANSLNSNDVFVLK;IEKLELVPVPESAYGDFYVGDAYLVLHTTQASR;ELQGYESTDFVGYFK;AQALYHEEFAR;EPAHLLSLFK;IQEGE…	254	5.44739	4.3128	1.33672
8	I3LLM9_PIG	Uncharacterized protein OS=Sus scrofa GN=LOC100523003 PE=4 SV=1	13717.5	125	4	LSGAQADLHIEDGDSIR;EAILIDPVLETAHR;LLYAVNTHCHADHITGSGLLR;SCTYTYLLGDR	24	6.87666	2.95867	1.33607
53.01	A5A8V6_PIG	Heat shock 70kDa protein 1A OS=Sus scrofa GN=HSPA1A PE=3 SV=1	70097.7	641	26	GGSGSGPTIEEVD;RIINEPTAAAIAYGLDR;FGDPVVQADMK;EIAEAYLGHPVSNAVITVPAYFNDSQR;FELSGIPPAPR;NQVALNPQNTVFDAK;NVLIFDLGGGTFDVSILTIDDGIFEVK;IINEPTAAAIAYGLDR;MKEIAEAYLGHPVSNAVITVPAYFNDSQR;NQVALNPQNTVFDAKR;AQIHDLVLVGGSTR;VSAKNALESYAFNMK;ELEQVCNPIISGLYQGAGGPGAGGFGAQAPK;IINEPTAAAIAYGLDRTGK;LDKAQIHDLVLVGGSTR;KFGDPVVQADMK;LVNHFVEEFK;FEELCSDLFR;LVNHFVEEFKR;MVQEAEKYKAEDEIQR;LLQDFFNGR;LIGDAAKNQVALNPQNTVFDAK;CQEVISWLD…	525	9.85605	7.4262	1.3355
2	Q8SPJ2_PIG	Resistin (Fragment) OS=Sus scrofa GN=RSTN PE=4 SV=1	5803.6	55	1	DVASFLIPQVIR	1	23.1642	15.9799	1.33453
2.01	I3L574_PIG	Uncharacterized protein OS=Sus scrofa GN=LOC100517862 PE=3 SV=1	21085.8	185	1	EHSIDGTGWAPTR	1	12.3551	36.2975	1.33289
4	F1SAQ9_PIG	Uncharacterized protein OS=Sus scrofa GN=GSKIP PE=4 SV=1	15591.1	139	2	EAFGNALLQR;YCLELTEAGLR	4	22.6339	17.894	1.33219
25.53	A0PFK5_PIG	Capping protein (Actin filament) muscle Z-line, alpha 1 OS=Sus scrofa GN=CP alpha1 PE=2 SV=1	33016.7	286	12	IAAKFITHAPPGEFNEVFNDVR;DHYSNGFCTVYAK;EGAAHAFAQYNMDQFTPVK;ADFEDRVSDEEKVR;FITHAPPGEFNEVFNDVR;EGAAHAFAQYNMDQFTPVKIEGYEDQVLITEHGDLGNSR;ADFEDRVSDEEK;FTITPPTAQVVGVLK;NIDGQQTIIACIESHQFQPK;DVQDSVTVSNEAQTAK;AYVKDHYSNGFCTVYAK;EASDPQPEEVDGSLK	106	4.68553	1.91473	1.33194
82.39	F1SHL9_PIG	Pyruvate kinase (Fragment) OS=Sus scrofa GN=PKM PE=3 SV=2	58722.3	540	42	LAPITSDPTEAAAVGAVEASFK;GVNLPGAAVDLPAVSEK;AATESFASDPILYRPVAV;VYVDDGLISLLVK;AATESFASDPILYRPVAVALDTK;GPDFLVTEVENGGFLGSKK;DPVQEAWAEDVDLR;AEGSDVANAVLDGADCIMLSGETAKGDYPLEAVR;PKPHSDAGTAFIQTQQLHAAMADTFLEHMCR;GPDFLVTEVENGGFLGSK;GVNLPGAAVDLPAVSEKDIQDLK;GDLGIEIPAEKVFLAQK;GDLGIEIPAEK;AATESFASDPILYRPVAVALDTKGPEIR;EAEAAIYHLQLFEELR;NTGIICTIGPASR;FGVEQDVDMVFASFIR;FGVEQDVDMVFASFIRK;MPKPHSDAGTAFIQTQQLHAAMADTFLEHMC…	825	5.29774	2.22959	1.33126
14	F1SUU7_PIG	Uncharacterized protein OS=Sus scrofa GN=DDI2 PE=4 SV=1	44435	399	7	DMLLANPHELSLLK;MLLTVYCVR;NVLVIGTTGSQTTFLPEGELPECAR;DGDVVILR;NPPLADALLSGDLEK;LFSADPFDLEAQAK;SLASYGLK	19	8.99817	5.62639	1.33117
6.33	F1SQR4_PIG	Small nuclear ribonucleoprotein F OS=Sus scrofa GN=SNRPF PE=3 SV=2	9725.2	86	5	WGMEYK;CNNVLYIR;LKWGMEYK;GVEEEEEDGEMRE;SLPLNPKPFLNGLTGKPVMVK	6	18.3245	11.3665	1.33097
15.39	LDHB_PIG	L-lactate dehydrogenase B chain OS=Sus scrofa GN=LDHB PE=1 SV=3	36612.1	334	9	IVADKDYSVTANSK;LIAPVAEEETTIPNNK;IVVVTAGVR;ITVVGVGQVGMACAISILGK;SLTDELALVDVLEDKLK;SLTDELALVDVLEDK;EKLIAPVAEEETTIPNNK;GEMMDLQHGSLFLQTPK;FIIPQIVK	139	8.13224	9.64236	1.3307
36.38	I3LLU0_PIG	Uncharacterized protein OS=Sus scrofa GN=GPD1L PE=3 SV=1	38224.2	351	18	DADLLVFVIPHQFIHR;GIDEGPEGLK;LPENVVAVANLGEAVKDADLLVFVIPHQFIHR;LPENVVAVANLGEAVK;ITVVDDADTVELCGALK;NIVAVGAGFCDGLR;VCIVGSGNWGSAVAK;LGLMEMIAFAR;MGIDISVLMGANIANEVAAGK;KLTDIINNDHENVK;ICDEITGR;MWVFEETVNGR;MWVFEETVNGRK;LQGPQTAAEVYR;ELLQTPNFR;LISDIIR;DALGITLIK;VMENGLLFK	113	3.9562	1.41901	1.3304
11	F1SQ44_PIG	Uncharacterized protein OS=Sus scrofa GN=MAGOHB PE=4 SV=1	17323.7	148	6	IGSLIDVNQSK;YANNSNYKNDVMIR;IGSLIDVNQSKDPEGLR;CLVFSLIGLHFK;VFYYLVQDLK;SVMEELKR	19	7.9144	9.96356	1.32993
2	Q1W6C6_PIG	MHC class II antigen DM OS=Sus scrofa GN=SLA-DMB PE=2 SV=1	28873.8	263	1	DLLTCWDPQETR	1	13.4881	17.2565	1.32964
36.96	C5I4T6_PIG	Phosphoenolpyruvate carboxykinase 2 OS=Sus scrofa GN=PCK2 PE=3 SV=1	70690.4	640	18	YVAAAFPSACGK;SYLTEQVNQDLPK;LGKPVLQALGDGDFVK;TLIGHVPDQR;YNNCWLAR;VECVGDDIAWMR;DFWEQEVR;DEGWLAEHMLILGITNPAGK;DEAGHFLWPGFGENAR;GVPLVYEAFSWR;ETPIGLVPK;TMYVLPFSMGPVGSPLSR;EVLAELEALEGR;EIVSFGSGYGGNSLLGK;VLNGDLGQLPAGVR;VLDWICR;GLGAIDTTQLFSIPK;EIVSFGSGYGGNSLLGKK	54	3.79071	3.10343	1.32927
4.67	F1RRD4_PIG	Uncharacterized protein OS=Sus scrofa GN=LOC100513756 PE=4 SV=2	141034	1222	4	SFLDVLFPK;LVVQDIEQSVWVR;LAEAADLLNR;LTADKDFQASCLLAAAR	6	9.32974	4.11376	1.32865
19.86	ICA_PIG	Inhibitor of carbonic anhydrase OS=Sus scrofa GN=ICA PE=1 SV=1	77633.6	704	10	VMWCAVGQHER;YFGYSGAFK;YLGPEYLQAIANVR;DLKQEDFQLLCPDGTR;GSDFQLSQLR;LYLGYEYFAAIQHLR;MLFNQQELFGR;SDADLTWNSLR;QCFPSELLDACTFHGN;TSYLECIR	25	4.67698	2.76059	1.32754
3	F1SMR6_PIG	Uncharacterized protein (Fragment) OS=Sus scrofa GN=ZC3HC1 PE=4 SV=2	39596.3	357	3	ESGGAEVDASTPAEPGWR;FCFWPDSPSPDR;QSNQPAETDSMSLSEK	3	4.35183	17.6879	1.32486
8	F1RFD4_PIG	Uncharacterized protein OS=Sus scrofa GN=USMG5 PE=4 SV=1	6425.5	58	4	AGPETDAQFQFTGIKK;AGPETDAQFQFTGIK;YFNSYTLTGR;KYFNSYTLTGR	29	14.5733	3.86055	1.32452
8.04	F1SBT2_PIG	ATP-dependent Clp protease proteolytic subunit OS=Sus scrofa GN=CLPP PE=3 SV=2	29836.4	273	5	QLYSIYAK;VLVHPPQDGEDEPELVQKEPAAAATTAEPAPAST;PLIPIVVEQTGR;GQATDIAIQAEEIMK;YMSPMEAQEFGILDK	14	8.67931	6.78557	1.32367
5.27	F1RXT5_PIG	Uncharacterized protein OS=Sus scrofa GN=SBF1 PE=4 SV=2	208739	1876	3	MSYLLLPLDSSK;SFPVAALTK;QVIQTPLTDSLPISR	3	37.409	6.00244	1.32211
13.41	F1S0D4_PIG	Uncharacterized protein (Fragment) OS=Sus scrofa GN=RAB3GAP1 PE=4 SV=2	97657.4	868	8	AAAMAPPEEELKR;EFVVIAPAANNDAVLSESK;IGCPLTPLPPVSIAIR;LAGAFSSDTSFF;AANPGCFLEDFVR;FVSCLLEQPEVLVAGAGR;LQMLNCCIER;KLEEIIHQITNVEAVIAR	11	0.45009	7.05552	1.3221
4.3	I6ZX61_PIG	Glycogen synthase kinase 3 beta OS=Sus scrofa GN=GSK3B PE=2 SV=1	46759.9	420	4	VIGNGSFGVVYQAK;TPPEAIALCSR;LCDSGELVAIKK;LYMYQLFR	7	12.3914	8.18131	1.32145
4.28	L8B0V2_PIG	IgG heavy chain OS=Sus scrofa GN=IGHG PE=2 SV=1	52678.4	478	5	LSCVGSGFTFSSTY;LSCVGSGFTFSSTYINWVR;DLLSPITR;VPQVYTLPPAWEELSK;GLEWLAAISSSGGSTYYADSVK	224	6.06364	3.68518	1.31982
3.3	F1SQV7_PIG	Uncharacterized protein OS=Sus scrofa GN=SLC51A PE=4 SV=1	37941.1	340	2	YTADLLK;VGYETFSSPDLDMNLKA	3	11.1092	22.1063	1.31881
14.92	F1S0J2_PIG	Uncharacterized protein OS=Sus scrofa GN=C4BPA PE=4 SV=2	67366.2	600	8	CDEGYTLVGEDR;LMQCLPNPEEIK;ESILFGCDK;QCGNPGELLNGQVK;ITSGFGPIYAYK;GTWNYIEFCVK;GVGWSEYLPR;LSLEIK	32	1.74647	2.2352	1.3185
2	I3LEI9_PIG	Uncharacterized protein OS=Sus scrofa GN=TMEM219 PE=4 SV=1	25236.2	236	1	GSSGSDLVLITAR	1	28.8561	20.1666	1.31728
18.01	I3LVH8_PIG	Uncharacterized protein (Fragment) OS=Sus scrofa GN=DSC2 PE=4 SV=1	88249.3	795	9	IAVEDKDLINTANWR;YTCSEWYSYTQPR;LCNQDDSHAHAQDYVLTYK;LSYQNDPQFGQYTVPVR;IEDENDNYPIFTETTYTFK;GPGVDKEPLNLFYVER;TNEGILCVIKPLNYEEK;AYDPETSSSSDIR;NGGQETIEMVK	28	6.17202	2.89046	1.31705
32.51	F1RHJ9_PIG	Uncharacterized protein OS=Sus scrofa GN=GLOD4 PE=4 SV=2	54081.7	496	18	ILTPLVSLDTPGK;IAFSCPQK;LLDDAMAEDKSDEWFAER;FYLQNCSPPR;ALLGYADNQCK;FQTAYFYR;ALLGYADNQCKLELQGIQGAVDHAAAFGR;SLNYWSNLLGMK;ELPELEDLMK;IAFSCPQKELPELEDLMK;ALHFVFK;ELPELEDLMKR;LGNDFMGITLASSQAVSNAR;KLEWPLSEVAEGVYETEAPGGYK;VTLAVSDLQK;LELQGIQGAVDHAAAFGR;DVLGMK;LEWPLSEVAEGVYETEAPGGYKF	85	1.9229	2.85136	1.3163
12.71	K7GQW0_PIG	Uncharacterized protein (Fragment) OS=Sus scrofa GN=IGF2BP2 PE=4 SV=1	52861.7	477	7	QIDFPLR;MVIITGPPEAQFK;ISYIPDEEVSSPSPPQR;ILVPTQFVGAIIGK;LSGHQFENYSFK;DQTPDENEEVIVR;TVNELQNLTSAEVIVPR	21	8.48	1.40725	1.31604
4	RL10A_PIG	60S ribosomal protein L10a (Fragment) OS=Sus scrofa GN=RPL10A PE=2 SV=3	18578.6	165	2	VSRDTLYEAVR;DTLYEAVR	30	13.6137	16.3865	1.31577
3.24	I3LG66_PIG	Uncharacterized protein (Fragment) OS=Sus scrofa GN=LOC100517722 PE=4 SV=1	68696.4	599	3	QLLDEDSDPLLSPR;LLEVLISK;ISEEDLAPR	3	12.1299	6.75766	1.31572
33.15	I3LC25_PIG	Uncharacterized protein OS=Sus scrofa GN=LMNB2 PE=3 SV=1	70470.9	630	19	DVFEEEVR;LALDMEINAYRK;CQSLQEELAFR;LQIEIGK;QVLEGEEIAYK;AGQTVTVWAAGAGVAHSPPSTLVWK;ALENDVAELR;TLYESELADAR;NSSDKDQSLGNWR;LYKLELEQTYQAK;SEMELAAALSDKR;MAQALEELR;TVLVNADGEEVAIR;LESLSYQLSSLQK;LELEQTYQAK;CQSLQEELAFRK;DVMQQQLAEYQELLDVK;QQEYDFK;ALELENDRLLLK	73	5.9118	0.792572	1.31467
8.05	F1STN6_PIG	Uncharacterized protein OS=Sus scrofa GN=WASF2 PE=4 SV=2	54088	496	4	DVVGNDVATILSR;SDLLSAIR;SELECMTNITLANVIR;VTQLDPKEEEVSLQGINTR	16	19.3011	1.32601	1.31424
8	B5LX40_PIG	Adaptor protein phosphotyrosine interaction PH domain and leucine zipper containing 1 OS=Sus scrofa GN=APPL1 PE=2 SV=1	79461.5	708	4	EVFQIASNDHDAAINR;QIYLSENPEEIAAR;SDDNPDVVYETMR;YEVTEDVYTSR	5	2.71458	8.11544	1.31221
26.76	ESTD_PIG	S-formylglutathione hydrolase OS=Sus scrofa GN=ESD PE=2 SV=1	31481.5	282	13	CPALYWLSGLTCTEQNFITK;SGYHQAASEHGLVVIAPDTSPR;AFSGYLGTDESK;AFSGYLGTDESKWK;AYDATHLVK;AETGKCPALYWLSGLTCTEQNFITK;FAIYLPPKAETGK;SVSAFAPICNPVLCPWGK;KAFSGYLGTDESK;VFEHDSVELK;MYSYVTEELPQLINANFPVDPQR;FAIYLPPK;SQEGYDHSYYFIATFITDHIR	65	9.20707	7.79064	1.31209
56.44	F1RP44_PIG	Uncharacterized protein (Fragment) OS=Sus scrofa GN=IPO5 PE=4 SV=1	120352	1067	28	SLLIPYLDNLVK;LLSSAFDEVYPTLPTDVQTAIK;ICDIAAELAR;VAAAESMPLLLECAR;FLFDSVSSQNMGLR;VSDILHSIFSSYK;TKENVNATENCISAVGK;LVLPMIK;STACQMLVCYAK;FYFHDGVR;HFADLLPGFLQAVNDSCYQNDDSVLK;SELLMIIQMETQSSMR;EHIMQMLQNPDWK;ATAAFILANEHNVALFK;NLIDEDGNNQWPEGLK;FVPYYDLFMPSLK;AIGTEPDSDVLSEIMHSFAK;TIECISLIGLAVGK;LCGDTSLNNMQR;SLVEIADTVPK;LMVPLLK;EGFVEYTEQVVK;VQAHAAAALINFTEDCPK;ITFLLQAIR;YAACNAVGQMATDFAPGFQK;EFQQYLPVVMGPLMK;LVLE…	159	3.35391	1.47226	1.31196
78.69	F1SMZ7_PIG	Uncharacterized protein OS=Sus scrofa GN=HSPD1 PE=3 SV=2	61132.3	575	44	GQKCEFQDAYVLLSEK;DRVTDALNATR;DDAMLLK;NAGVEGSLIVEK;VGLQVVAVK;VGEVIVTK;TVIIEQSWGSPK;LSDGVAVLK;TALLDAAGVASLLTTAEVVVTEIPKEEK;CEFQDAYVLLSEK;ISSVQSIVPALEIANAHRK;VGLQVVAVKAPGFGDNRK;IQEIIEQLDVTTSEYEKEK;IGLEIIKK;ISKGANPVEIR;IGLEIIK;GIIDPTK;TLNDELEIIEGMKFDR;AAVEEGIVLGGGCALLR;GVMLAVDAVIAELKK;DMAIATGGAVFGEEGLTLNLEDVQPHDLGK;ALKIPAMTIAK;KISSVQSIVPALEIANAHR;IQEIIEQLDVTTSEYEKEKLNER;KPLVIIAEDVDGEALSTLVLNR;VGEVIVT…	766	9.24634	5.37786	1.31172
9.28	I3LGM4_PIG	Uncharacterized protein OS=Sus scrofa GN=NDUFA11 PE=4 SV=1	14671.8	141	5	YSDIPEGTECHR;EKPDDPLNYFIGGCAGGLTLGAR;MGQLEGWQVFAEPKV;SYGIGAAACAYMGLTAALVK;MGQLEGWQVFAEPK	28	5.79052	6.91847	1.31157
16.07	F2Z5L7_PIG	Proteasome subunit alpha type OS=Sus scrofa GN=LOC100516779 PE=3 SV=1	29555.3	263	8	HMSEFMECNLNELVK;LLCNFMR;NQYDNDVTVWSPQGR;LVSLIGSK;ETLPAEQDLTTK;ALRETLPAEQDLTTK;IHQIEYAMEAVK;NVSIGIVGK	34	5.80059	8.0393	1.31104
18.06	F1SIV3_PIG	Uncharacterized protein OS=Sus scrofa GN=LOC100155298 PE=4 SV=2	28330.8	247	7	IKDLSTVEPLK;ISGGLEVLAEKCPNLTHLNLSGNK;TPSDVKELVLDNCR;SLDLFNCEVTNLNDYRENVFK;ELVLDNCR;CPNLTHLNLSGNK;DLSTVEPLK	39	14.1353	14.8072	1.30968
13.41	F1RFH8_PIG	Uncharacterized protein OS=Sus scrofa GN=RABEP2 PE=4 SV=1	63415.4	567	7	SIMDEAPLR;GLEPDEGQEETLPK;SLPELQQLVLR;AELAGALAEMETMK;VQLQMAELATSHK;VQLTDLLSEQR;AEELIQEIQR	11	6.65237	3.66027	1.30911
3.59	A5GFX4_PIG	ATP synthase, H+ transporting, mitochondrial F1 complex, epsilon subunit OS=Sus scrofa GN=ATP5E PE=4 SV=1	5749.7	51	2	YSQICAK;QAGLSYIR	2	21.8441	28.7801	1.30884
13.56	F1SDQ5_PIG	Uncharacterized protein OS=Sus scrofa GN=EMILIN1 PE=4 SV=1	106560	1018	7	YEPGTVPFDR;VQQLEEQVQSLTK;LGQLEGLLQAR;VGAAGEAQQAALEGLQGVVGQLQGR;LDTVAGGLQGLR;VLDTEGQLGLVGSGLHK;HVAGLWAGLR	17	15.027	3.8609	1.3084
11.38	RL14_PIG	60S ribosomal protein L14 OS=Sus scrofa GN=RPL14 PE=1 SV=1	23329.7	213	6	MTDFDRYK;CMQLTDFILK;LVAIVDVIDQNR;GAAAAAAAAAAK;VAYVSFGPHAGK;ALVDGPCTQVR	64	2.43612	7.28143	1.30835
20.45	K9IVR0_PIG	Histone-binding protein RBBP4 OS=Sus scrofa GN=RBBP4 PE=2 SV=1	47655.3	425	6	GEFGGFGSVSGK;YMPQNPCIIATK;IEIEIK;HPSKPDPSGECNPDLR;ADKEAAFDDAVEER;IGEEQSPEDAEDGPPELLFIHGGHTAK	51	63.719	8.52405	1.30774
8.63	I3L5C3_PIG	Uncharacterized protein OS=Sus scrofa PE=4 SV=1	26088.4	235	5	ATDAQLCLESSPK;QLCDHILLNPAIWIHTPAK;LSSAIAFTYNPR;DNPSIFVHSPHALMLQDVK;LLLYDGK	7	12.7787	3.36798	1.30717
26.51	F1RHH4_PIG	Uncharacterized protein OS=Sus scrofa GN=RPA1 PE=4 SV=1	68143.8	616	14	FIVNTLK;DSLVDIIGICK;SKDSLVDIIGICK;VYYFSK;ATAFNEQVDKFFPLIDVNK;EKNEQAFEEVFQNANFR;LFSIELVDESGEIR;NEQAFEEVFQNANFR;VVNATLWGEDADKFDGSR;SENLGQGDKPDYFSAVATVVYLR;GWFDSEGQALDGVSISDLK;VVPIASLTPYQSK;VIDQQNGLYR;NIYLMDMSGK	33	4.59886	4.60574	1.3067
92.08	F1RGJ2_PIG	Uncharacterized protein OS=Sus scrofa GN=CTNNA1 PE=4 SV=2	100103	906	50	EYAQVFR;LESIISGAALMADSSCTR;AHVLAASVEQATENFLEKGDK;AIMAQLPQEQK;LAQENMDLFKEQWEK;AEVQNLGGELVVSGVDSAMSLIQAAK;NVPILYTASQACLQHPDVAAYK;IAEQVASFQEEK;MSASQLEALCPQVINAALALAAKPQSK;TSVQTEDDQLIAGQSAR;ESQFLKEELVAAVEDVRK;VVEDGILK;QDLLAYLQR;LIEVANLACSISNNEEGVK;ALLSAVTR;SQGMASLNLPAVSWK;LVYDGIR;CVIALQEK;SAAGEFADDPCSSVKR;VKAEVQNLGGELVVSGVDSAMSLIQAAK;EVKEYAQVFR;CVIALQEKDVDGLDR;LLSNTVMPR;LLEPLVTQVTTLVNTNSK;QALQDLLSEYM…	268	4.77548	2.7801	1.30625
22.51	F2Z5N0_PIG	Proteasome subunit alpha type OS=Sus scrofa GN=PSMA6 PE=3 SV=1	27399.2	246	11	HITIFSPEGR;ITENIGCVMTGMTADSR;CDPAGYYCGFK;LLDSSTVTHLFK;YEAANWK;AINQGGLTSVAVR;LYQVEYAFK;QTESTSFLEK;YGYEIPVDMLCKR;ILTEAEIDAHLVALAERD;YGYEIPVDMLCK	89	6.75957	2.47973	1.30579
6.45	A0A075B7I6_PIG	Uncharacterized protein OS=Sus scrofa PE=4 SV=1	12328.5	115	3	YELTQPSSESVALGNTAK;YTQWYQQKPGQAPLLLIYK;ITCSGDLLDEK	15	14.488	1.8432	1.30554
18.77	F1S6W7_PIG	Uncharacterized protein (Fragment) OS=Sus scrofa GN=USP47 PE=4 SV=2	124177	1084	10	LCEISGIPLEDIEFAK;SYEGEEDTPMGLLLGGVK;QSKEELIPQLR;FLLDAVFAK;VYASNQEFESVR;AYLNQTVTEFK;QHLEPFVGVLSSHFK;SVEAILEESTEK;LFVLLPEQSPGSYSK;FLEVDEYPEHIK	19	9.01568	7.88712	1.30499
5.92	K7GKA5_PIG	Uncharacterized protein OS=Sus scrofa GN=MAGT1 PE=4 SV=1	38128.5	335	3	VSQLMEWTNK;GFSAEQIAR;QADEEFQILANSWR	7	9.61174	12.721	1.30478
16.69	B7UCT2_PIG	SFRS protein kinase 1 OS=Sus scrofa GN=SRPK1 PE=2 SV=1	74363.4	655	9	LKPWGLFEVLVEK;IIHTDIKPENILLSVNEQYIR;LEESSTIHQDQTLTER;SAEHYTETALDEIR;SGAPPPSGSAVSTAPQPKPADK;STAGNFLINPLEPK;MTQEKLEESSTIHQDQTLTER;LAAEATEWQR;IGDLFNGR	14	3.16922	5.01263	1.30455
16.2	F1SUM3_PIG	Uncharacterized protein (Fragment) OS=Sus scrofa GN=SERPINH1 PE=3 SV=1	24408.1	210	9	AVAISLPK;GVVEVTHDLQK;LFYADHPFIFLVR;DTQSGSLLFIGR;LSSLIIIMPHHVEPLER;SYTVGVTMMHR;HLAGLGLTEAIDK;LQIVEMPLAHK;SPKLFYADHPFIFLVR	33	3.09475	1.82878	1.30423
1.52	I3LMC2_PIG	Ubiquitin carboxyl-terminal hydrolase OS=Sus scrofa GN=LOC100623735 PE=3 SV=1	93579.2	827	1	LGQVVDYVR	1	23.9602	2.54729	1.30416
4.09	F1SHC5_PIG	Uncharacterized protein (Fragment) OS=Sus scrofa GN=CREB1 PE=4 SV=2	22409.1	207	3	TAPTSTIAPGVVMASSPALPTQPAEEAAR;ILNDLSSDAPGVPR;TLIEELK	4	25.6691	2.93722	1.30381
31.22	F1SKJ5_PIG	Eukaryotic translation initiation factor 3 subunit D OS=Sus scrofa GN=EIF3D PE=3 SV=1	63960.3	548	17	GAVIATELK;YNFPNPNPFVEDDMDKNEIASVAYR;IFHTVTTTDDPVIR;WTCCALLAGSEYLK;SVYSWDIVVQR;ARWTCCALLAGSEYLK;WKLGDDIDLIVR;LGDDIDLIVR;SDWEVKEEMDFPQLMK;TQGNVFATDAILATLMSCTR;DMPYQPFSK;VADWTGATYQDKR;NMLQFNLQTLPK;HVILGTQQFKPNEFASQINLSVENAWGILR;DMPYQPFSKGDR;NLAMEATYINHNFSQQCLR;VADWTGATYQDK	60	9.12058	3.05859	1.30327
2.84	I3LFL3_PIG	Uncharacterized protein (Fragment) OS=Sus scrofa GN=LOC100739101 PE=3 SV=1	17193.9	152	3	CCTQDVVLPDGR;VLPDEEEPR;LHPPVTIISR	11	24.7529	2.14468	1.30231
3.59	F1RQL4_PIG	Uncharacterized protein OS=Sus scrofa GN=FAM46A PE=4 SV=2	58827.5	523	2	FFIDFSDIGEQQR;GNFPTLELQPSLIVK	2	9.83752	14.5369	1.30193
32.5	F1RTA1_PIG	Uncharacterized protein (Fragment) OS=Sus scrofa GN=ABCC3 PE=3 SV=2	170756	1537	16	SQDFEAINNVK;YRPGLELVLK;GTIAEFDSPTNLIAAR;SQLTIIPQEPILFSGTLR;GALVAVVGPVGCGK;TISDLESNIVAVER;IDGLNVADIGLHDLR;DGSFANFLR;LAILGYR;ESTVGEIVNLMSVDAQR;MFQVEQMK;SSLVSALLGEMEKLEGK;LMSEILGGIK;HIFDQVIGPEGVLAGK;VLVLDKGTIAEFDSPTNLIAAR;LYAWEPSFLK	39	5.25491	1.11006	1.30173
10.49	K7GSE5_PIG	Uncharacterized protein OS=Sus scrofa GN=NDUFB9 PE=4 SV=1	21826.7	179	6	YFACLMR;QLQEETPPGGPR;YECYKVPEWCLDDWHPSEK;AFSAPAAYLTHQQK;QAEEEFWYGQHPQPYIFPESPGGTSYER;AMYPDYFAK	22	3.43968	2.82169	1.30172
6.16	I3LBZ1_PIG	Uncharacterized protein (Fragment) OS=Sus scrofa PE=4 SV=1	23993.8	224	3	AVGLAGTFR;IFSFDGR;LQDLYSIVR	11	4.13166	3.09269	1.30168
10.31	F1SR21_PIG	Uncharacterized protein OS=Sus scrofa GN=LOC100516708 PE=4 SV=2	54370.3	458	5	MDLGECLK;SHLLNCCPHDVLSGTR;LHLGFIEIR;LAETQEEISAEVAAK;VEQLGAEGNVEESQK	15	23.2137	24.1945	1.30109
62.1	I3LK24_PIG	Uncharacterized protein OS=Sus scrofa GN=AP2A1 PE=4 SV=1	105508	956	28	ILVAGDSMDSVK;QIVSEMLR;DFLTPPLLSVR;VLQIVTNRDDVQGYAAK;IAGDYVSEEVWYR;THIDTVINALK;MYLFYGNK;YGGAPQSLTLK;QLSLPQQEAQK;LEPNAQAQMYR;LINNAIK;VASQVDGGAQVQQVLNIECLR;YGGAPQSLTLKLPVTINK;AADLLYAMCDR;ASPDLVPMGEWTAR;HLCELLAQQF;FFQPTEMAAQDFFQR;FINLFPETK;VGGYILGEFGNLIAGDPR;THIDTVINALKTER;TVFEALQAPACHENMVK;EMGEAFAADIPR;ALQVGCLLR;LLQCYPPPEDAAVK;TSVQFQNFSPTVVHPGDLQAQLAVQTK;SSPPVQFSLLHSK;LVECLETVLNK;NNGVLFENQLLQIGVK	182	5.1222	1.85788	1.301
30.23	Q8WNW4_PIG	Beta-catenin OS=Sus scrofa GN=CTNNB1 PE=2 SV=1	85510	781	21	NEGVATYAAAVLFR;SGGIPALVK;NLALCPANHAPLR;MMVCQVGGIEALVR;MAVRLAGGLQK;VLSVCSSNKPAIVEAGGMQALGLHLTDPSQR;LLNDEDQVVVNK;SPQMVSAIVR;MVALLNK;LVQLLVR;GLNTIPLFVQLLYSPIENIQR;LHYGLPVVVK;LLNDEDQVVVNKAAVMVHQLSK;AAMFPETLDEGMQIPSTQFDAAHPTNVQR;HAVVNLINYQDDAELATR;TSMGGTQQQFVEGVR;LSVELTSSLFR;LIILASGGPQALVNIMR;FLAITTDCLQILAYGNQESK;AAVSHWQQQSYLDSGIHSGATTTAPSLSGK;LAEPSQMLK	150	6.33828	0.436673	1.30091
5.64	F1RJC9_PIG	Uncharacterized protein OS=Sus scrofa GN=SSU72 PE=4 SV=1	22723.5	195	3	VYDQVVEDLNSR;TTYDQMYNDLLR;AFLHTVCFY	5	3.50751	14.7942	1.30059
28.45	F1SK95_PIG	Uncharacterized protein OS=Sus scrofa GN=CPOX PE=4 SV=2	49157.5	441	15	FVQSCTQAIIPSYIPLVK;AGVSISVVHGNLSEEAAK;YVEFNLLYDR;FGLFTPGSR;GIGGIFFDDLDSPSKEEVFR;WEYMHSPSENSK;KEGGGGISCVLQDGHVFEK;EACDQHGPDLYPK;NPHAPTIHFNYR;EGGGGISCVLQDGHVFEK;SSGTPSTLPGKPEEDDDELAR;IESILMSLPLTAR;LPFSAMGVSSVIHPK;WCDDYFFIAHR;EAEILEVLR	56	4.44935	2.88511	1.29912
6	F1SGB5_PIG	Uncharacterized protein OS=Sus scrofa GN=ERGIC2 PE=4 SV=1	42590.4	377	3	IDHLSFGELVPGIINPLDGTEK;IALDHNQMFQYFITVVPTK;LQEEHSLQDVIFK	9	16.9394	11.8078	1.29901
7.46	I3LR07_PIG	Uncharacterized protein OS=Sus scrofa GN=FAM91A1 PE=4 SV=1	93939.2	838	6	VQGDYFETLLYK;DGILTEWSGR;NTILFLR;SYDSLPNFTAADCLR;YFDHALTLR;IIDAGPQLSGSLDYNVVHSLYNK	7	8.41069	30.492	1.29804
34.43	A5A768_PIG	Adaptor-related protein complex 3, delta-1 subunit (Fragment) OS=Sus scrofa GN=AP3D1 PE=2 SV=1	135613	1201	21	LLESGDLSMSSIK;VDGISMSFQNLLAK;LFGALTPLEPR;KQEQANNPFYIK;VTTLPGHIQAVYVQNVVK;CSDPTLLSNLLEEMKETLAK;ALDIDLDKPLADSEKLPVQK;DLANDIMTLMSHTKPYIR;EKLEDPDPGVQSAAVNVICELAR;ALDLLYGMVSK;DMPVAEEVSALFAGELNPVAPK;ASCILQLVK;FAVSQMSALLDSAHLVASSTQR;MTYDVQGSLQK;SMELNVLDSLNAR;ILIEDSDQNLK;LYAAILQQK;QRPPEADEQELAR;YLGLLAMSK;EQAADAQAAQEVTQLLVER;NYLSLAPLFFK	49	8.05665	2.92011	1.29793
6	F1SBB5_PIG	Niemann-Pick C1 protein OS=Sus scrofa GN=NPC1 PE=4 SV=2	142038	1277	3	AQAWESEFINFVK;LQGETLDQQLGR;FLPMFLSDNPNPK	7	11.0987	5.02959	1.29756
13.3	F2Z5M5_PIG	Uncharacterized protein OS=Sus scrofa GN=LIN7C PE=4 SV=1	21833.8	197	7	ATVAAFAASEGHSHPR;VLQSEFCNAVR;TEEGLGFNIMGGK;EQNSPIYISR;VVELPKTEEGLGFNIMGGK;IIPGGIADR;VLEEMESR	9	10.825	10.9518	1.29593
15.33	CSN6_PIG	COP9 signalosome complex subunit 6 OS=Sus scrofa GN=COPS6 PE=2 SV=1	35864.9	323	8	QVCEIIESPLFLK;FNVLYDR;TCNTMNQFVNK;ELEFLGWYTTGGPPDPSDIHVHK;LILEYVK;ASEAGEVPFNHEILR;MTATGSGENSTVAEHLIAQHSAIK;NIEVMNSFELLSHTVEEK	28	3.02843	2.18504	1.29588
20.27	I3LP50_PIG	Vitronectin OS=Sus scrofa GN=VTN PE=4 SV=1	52545.5	459	10	VDTVTPPYPR;TQRVDTVTPPYPR;GIPDDVDAALALPAHSYSGR;LLFWSHSFGGAIEPR;SIAQYWLGCPVPDQK;LIQDVWGIKGPIDAAFTR;LIQDVWGIK;GLYCYELDEK;GPIDAAFTR;FDDGVLDPNYPR	42	4.29918	2.17122	1.29523
35.77	GBLP_PIG	Guanine nucleotide-binding protein subunit beta-2-like 1 OS=Sus scrofa GN=GNB2L1 PE=1 SV=3	35076.5	317	18	FSPNSSNPIIVSCGWDK;VWNLANCK;IWDLEGK;DETNYGIPQR;YTVQDESHSEWVSCVR;IIVDELKQEVISTSSK;LWDLTTGTTTR;VWQVTIGTR;TIIMWK;LTRDETNYGIPQR;DGQAMLWDLNEGK;GHNGWVTQIATTPQFPDMILSASR;LWNTLGVCK;HLYTLDGGDIINALCFSPNR;TNHIGHTGYLNTVTVSPDGSLCASGGK;DKTIIMWK;YWLCAATGPSIK;DVLSVAFSSDNR	279	1.48581	1.11398	1.29419
4.01	F1S435_PIG	Uncharacterized protein OS=Sus scrofa GN=EXOSC6 PE=4 SV=2	26403.7	254	2	ELALALQEALEPAVR;LYPVLQQCLVR	5	11.0727	13.9293	1.29403
18.28	K9IW69_PIG	Calcium-transporting ATPase OS=Sus scrofa GN=ATP2A3_tv1 PE=2 SV=1	109329	999	12	LHEFTISGTTYAPEGEVR;DIVPGDIVEVAVGDKVPADLR;IVENLQSFNEVTAMTGDGVNDAPALK;LGILEDTEDVVGK;NMLFSGTNIASGK;EFDDLSPEQQR;FSVTAEGGLSPAQVTR;DWGSGSDTLR;MEEAHLLPAADVLR;MNVFDTNLQALSR;VDQSILTGESVSVTK;RLGILEDTEDVVGK	87	5.24838	4.31326	1.29336
37.91	M3V839_PIG	Mitogen-activated protein kinase OS=Sus scrofa GN=MAPK3 PE=2 SV=1	43081	380	15	SQQLSNDHICYFLYQILR;EIQILLR;APTLEAMR;MLTFNPNK;ELIFQETAR;DLKPSNLLINTTCDLK;GADGVGPGVPGEVEIVK;ALDLLDR;IADPEHDHTGFLTEYVATR;GQPFDVGPR;FQPGGLEAP;YTQLQYIGEGAYGMVSSAYDHVR;LKELIFQETAR;MLTFNPNKR;NYLQSLPSK	94	2.06046	3.51912	1.29296
43.31	K7GNQ2_PIG	Eosinophil peroxidase OS=Sus scrofa GN=EPX PE=4 SV=1	80789.7	715	23	KIVGAMVQIITYR;HGFLLPLVR;WNGDKLYQEAR;FGHTTLLPFMFR;QDSILVDELR;DHGLPGYNAWR;IVCDNTGITTVPR;VSETPQLTAMHTLFVR;ASAPNSWVPLSSAFFASWR;QDSILVDELRER;IGLDLAALNMQR;WLPAEYEDGLSLPFGWTPGK;YGVFTK;TNHLGLLAVNQR;SLMFTHWGQFIDHDMTFAPESLAR;DFLPLVLGK;LVDELRER;TDPSVANVFTLAFR;IVHEGGIDPILR;IPCFLAGDTR;VGPLLACLFEK;IYPQGFVPCSR;DCIPFFR	113	6.02122	2.3986	1.29075
15.77	F1SGD7_PIG	Uncharacterized protein OS=Sus scrofa GN=NAP1L1 PE=3 SV=1	45373.8	391	7	GIPEFWLTVFK;YAVLYQPLFDKR;KYAVLYQPLFDK;LDGLVETPTGYIESLPR;YAVLYQPLFDK;NVDLLSDMVQEHDEPILK;QLTVQMMQNPQILAALQER	50	5.51427	2.69469	1.29041
22.95	F1SSH5_PIG	Uncharacterized protein OS=Sus scrofa GN=NPC1L1 PE=4 SV=1	146331	1332	12	YLPWFLNDMPNIK;GGLGAYSTSVNLGPDGQVLASR;AFHDKYFGPFFR;GDGQLPAVVAYEAFYQR;NSQDYTEALR;HLQVWSPEEQR;YDSLLLGPK;LYISGPNKDEFCPSTVSSLACLK;LSLSTYSLLSR;HVTGDHLALLQSICPR;SFAEQTYESCSR;AFLEEMQAFQR	43	7.34167	4.33903	1.28993
72.16	F1SH47_PIG	Sucrase-isomaltase, intestinal OS=Sus scrofa GN=SI PE=3 SV=2	211476	1810	35	EAGIPFDTQVTDIDYMEDKK;CPSELNDPINER;GCSDNKLNYPPFTPGILDK;QYDVHSLYGYSMAIATEK;LNRIPSPTLFGDDINSVLLTTQSQTPNR;LNYPPFTPGILDK;FRHDLYWK;SLDVVKEVVQR;SILTSTILKNSYINR;EAGIPFDTQVTDIDYMEDKKDFTYDHVAFNGLPEFVQDLHDHGQK;LSSEYIYGIGEHIHK;DFTYDHVAFNGLPEFVQDLHDHGQK;GGHILPCQEPAQNTFFSR;WAGHWLGDNYAK;IPSPTLFGDDINSVLLTTQSQTPNR;SILTSTILK;EFSGTAASDTLYDVQVIENPFSIK;LASGAAYETYDR;TSVNEVNLIYNGNK;WMQLGAFYPYSR;ETFHIFSAPLYEINLHVR;WFDYH…	379	6.085	1.27509	1.28965
21.89	F1SU78_PIG	Uncharacterized protein OS=Sus scrofa GN=MCU PE=4 SV=2	33691.6	289	12	QLQEEDRGIDR;DAIAQAEMDLKR;DLLSHENAATLNDVK;QEYVYPEAR;VAASTGIDLLLLDDFKLVINDLT;TLVQQLYTTLCIEQHQLNK;LEDLKEQLAPLEK;QYLLFFHK;VAASTGIDLLLLDDFK;CQFTLKPISDSVGVFLR;VAIYSPDGVR;DRQYLLFFHK	37	5.7292	1.66958	1.28946
2	I3LAG0_PIG	Uncharacterized protein OS=Sus scrofa GN=LOC100627556 PE=4 SV=1	6852.6	58	1	ALELCEILAK	4	2.86785	10.667	1.28909
28.05	M3UYY5_PIG	Adenosine monophosphate deaminase 2 tv2 OS=Sus scrofa GN=AMPD2 PE=2 SV=1	91965.9	798	14	EPLMEEYSIATQVWK;SHWLGPNYTK;EKYMALALQSFCPTTR;YLQQLAEKPLETR;LFDVYR;LEPDILFR;GLMVSLSTDDPLQFHFTK;LSSCDMCELAR;WLVQVPR;YNPIGESVLR;EIAEELFSR;CGVPFTDLLDAAK;FQMHVLLNEMK;GGLGAPPLQSAR	16	4.18488	2.48027	1.28886
7.24	F1S395_PIG	Uncharacterized protein OS=Sus scrofa GN=NQO1 PE=4 SV=1	30954.5	274	4	ALIILAHSEK;TSFNYAMK;LKDPGNFQYPAETALAYK;LSPDIVAEQK	6	14.978	15.4836	1.28843
8	F1SL16_PIG	Uncharacterized protein OS=Sus scrofa GN=PCNP PE=4 SV=1	18962.8	178	4	ETVPTLAPK;FGFAIGSQTTKK;FGFAIGSQTTK;SAEEEAADLPTKPTK	9	15.5582	15.2698	1.28827
17.08	RAEL1_PIG	mRNA export factor OS=Sus scrofa GN=RAE1 PE=3 SV=1	41024.9	368	9	CWEVQDSGQTIPK;FSFWDKDAR;MWDLNSNQAIQIAQHDAPVK;SSNPMMVLQLPER;NYIFLR;GLIVYQLENQPSEFR;QNKPTGFALGSIEGR;VAIHYINPPNPAK;AQQMHTGPVLDVCWSDDGSK	23	1.52572	2.53263	1.28623
26.22	F1RTV6_PIG	Uncharacterized protein OS=Sus scrofa GN=SRP72 PE=4 SV=2	45844	409	14	VLANNSLSFEK;TEEALQLYNQIIK;ACLILR;VVCLIQNGSFK;AIELLQEFSDQHPENAAEIK;TIESANQQTDKLKELYGQVLYR;EALNVINTHTK;QLQAIEFNK;VVPENLGLQEGTHELCYNTACALIGQGQLNQAMK;YDECLAVYR;LTMAQLK;LTNAEGVEFK;ELYGQVLYR;ALLAMYTNQAEQCR	43	7.32173	3.759	1.28589
23.78	F2Z5J8_PIG	Eukaryotic translation initiation factor 2 subunit 1 OS=Sus scrofa GN=EIF2S1 PE=4 SV=1	36107.8	315	12	TAWVFDDK;HVAEVLEYTKDEQLESLFQR;VSPEEAIK;GVFNVQMEPK;FYQHKFPEVEDVVMVNVR;AGLNCSTETMPIK;RPGYGAYDAFK;TEGLSVLNQAMAVIK;YVMTTTTLER;VVTDTDETELAR;TVYSILR;INLIAPPR	64	3.98241	3.76997	1.28573
54.29	PPCE_PIG	Prolyl endopeptidase OS=Sus scrofa GN=PREP PE=1 SV=1	80769	710	27	YTIGHAWTTDYGCSDSK;VFLDPNILSDDGTVALR;SNFLVLCYLHDVK;ELPDVLER;FSCMAWTHDGK;HMGGVLAVANIR;ITVPFLEQCPIR;QHFEWLIK;MTELYDYPK;GMFYNAYPQQDGK;YVLLSIR;YFYFYNTGLQNQR;WMGGAELSDDGR;LINIDFTDPEESKWK;LINIDFTDPEESK;IFPLEVGSVVGYSGQKK;VLYVQDSLEGEAR;FIATLQYIVGR;IFPLEVGSVVGYSGQK;DGTKIPMFIVHK;QNNPLLIHVDTK;NTLQLHDLATGALLK;LWYCDLQQESNGITGILK;QNCFDDFQCAAEYLIK;KQNNPLLIHVDTK;GGGEYGETWHK;IPMFIVHK	83	3.45559	1.09308	1.28552
10.81	F1RRL4_PIG	Uncharacterized protein OS=Sus scrofa GN=LOC100739861 PE=4 SV=2	58160.4	531	6	TLDWEIVELTNK;NTINKLEELNER;LKQEEPLTDAER;FADLPCELQDMVR;SLLPSDSGPEEGPGTPR;LLQQENEELR	9	12.3937	5.26284	1.28078
1.68	I3L8M2_PIG	Uncharacterized protein (Fragment) OS=Sus scrofa PE=4 SV=1	13850.2	140	1	DAWWAEIR	1	8.45096	15.4083	1.28051
32.18	T2HWW6_PIG	Interferon-induced GTP-binding protein MX2 OS=Sus scrofa GN=MX2 PE=2 SV=1	80311.9	711	20	EQYSWLLQEESHTSAK;VAVGNQPQDIGLQIK;MAQEVDPEGDRTIGILTKPDLVDTGAEK;MEQLVFCQDDIYR;ELMGFVSYK;KVELQLQDPSQVER;AMMQMLQGR;GPENNLYSPFEEK;ALGVEQDLALPTIAVIGDQSSGK;VVLNVMQNLTYHLK;MFFLIEK;LANQIPFIIQYCVLQESR;EELFNPVAEHPQSLQLR;SLPLLFSQIK;GLNMLTLSPQQPGGK;VDSIAARAAER;LCGASVPSNDADKMFFLIEK;TIGILTKPDLVDTGAEK;SSVLEALSGVPLPR;SWIVTLDCNSK	52	2.19861	4.08594	1.28028
2.04	I3LUA3_PIG	Uncharacterized protein OS=Sus scrofa PE=4 SV=1	13073.4	116	1	GGDVSAMYTPSAR	1	16.5132	7.00018	1.28025
4.21	F1SH92_PIG	Inter-alpha-trypsin inhibitor heavy chain H4 OS=Sus scrofa GN=ITIH4 PE=4 SV=2	80407.8	728	3	AAAQEQYSAAVAR;LVAFEYPSNAVEAVTQDNFR;GLLPASAENVEEAK	22	15.0635	22.451	1.27972
79.3	F1SUF3_PIG	Uncharacterized protein (Fragment) OS=Sus scrofa GN=HKDC1 PE=3 SV=2	106322	951	36	QILIDLTK;MLALFQLTPEQLVGVR;ATDCEGEDVVDMLR;LPLGLTFSFPCR;LEEGVLLSWTK;MISGLYLGELVR;TGLLFGGEK;GAQLPLGFTFSFPCR;ITVGVDGTLYK;KLPLGLTFSFPCR;FLLSESGSAK;SANLCAAALAAILTR;CDVMFMLSEDGSGK;MTSGMYLGEIVR;ILQETVKELAPR;GTLIEWTK;MLALFQLTPEQLVGVRDK;QASIDKGTLIEWTK;TQYDKEVDEGSLNPGK;NIELVEGNEGK;VELEYGLK;NVQMESQFYPTPNEIIR;MCINTEWGGFGDNGCLDDIR;QGLLFR;GAALITAVAK;GAAMVTAVASR;AAQLYGAGLAAIVEK;GKFLALDLGGTNFR;GILQQLGLDSTCEDSIVVK…	275	8.32889	0.965584	1.27935
56.23	CAN1_PIG	Calpain-1 catalytic subunit OS=Sus scrofa GN=CAPN1 PE=2 SV=3	81738.2	714	28	QVNYQGQMVNLIR;APSDLYSIILK;DMETIGFAVYEVPPELVGQPVHLK;EFTRLEICNLTPDALK;GSLLGCSIDISSVLDMEAVTFKK;NYLSIFR;ESGCSFVLALMQK;LEICNLTPDALK;LFELIITR;DMETIGFAVYEVPPELVGQPVHLKR;SMVNLMDR;LVFVHSAQGNEFWSALLEK;QLAGEDMEISVR;SEQFINLR;MEDGEFWMSFR;IRLEETDDPEDDYGGR;LPPGEYVVVPSTFEPNKEGDFVLR;FRLPPGEYVVVPSTFEPNKEGDFVLR;LGLVEFNILWNR;KLFELIITR;MAIESAGFK;YLGQDYEQLR;NWNTTLYEGTWR;DEAFPPVPQSLGFK;DFFLANASR;LETMFR;NYPATFWVNPQFK;KA…	170	3.49476	1.79859	1.27881
2	F1SUE1_PIG	Uncharacterized protein OS=Sus scrofa PE=4 SV=2	11210.5	97	1	DESTIPLSPK	1	12.4286	29.0514	1.27832
50.1	A5A8V9_PIG	Valyl-tRNA synthetase 2 OS=Sus scrofa GN=VARS2 PE=3 SV=1	140162	1264	25	LGSSLDWDR;SLGNVIDPLDVIHGVSLQGLHNQLVNSNLDPSEMEK;DINLDVNR;ALSPLEEWLR;WFITCVQQPEFR;QGFFKPEYGR;SSAQDPQAALGALGR;KVEEAIALFQK;YGEAGEGPGWGGAHPR;GFVPSATSEPGGR;GVEDNPMVVPLCNR;SILYVSPHPDAFPSLR;AVLGEVVLFSGTRPASQQPGPEVSAPTK;GALVNVPPPFLGLPR;LSATVIEAFVR;LLSPFMPFVTEELFQR;VQGSDSDEEVVVATTR;ITPAHDQNDYEVGQR;ADFPAGIPECGTDALR;TLLSVPGYK;FGLCAYTSQGR;IETMLGDVAIAVHPEDPR;LHEEGVIYR;MVMLGLK;HGLEAVSIMDAR	99	4.05132	3.7609	1.27821
29.07	T1RTP3_PIG	PDZ and LIM domain protein 1 OS=Sus scrofa GN=PDLIM1 PE=2 SV=1	35995.5	329	15	IITNQYNNPAGLYSSENISSFNSALESK;LVGGKDFEQPLAISR;GCTDNMTLTVAR;IKGCTDNMTLTVAR;IWSPLVTEEGKR;CGTGIVGVFVK;SAMPFTASPASSASPR;TTQQIVLQGPGPWGFR;DFEQPLAISR;ALDHSQLPSGLVIDKESEVYK;IWSPLVTEEGK;MNLASEPQEVLHIGSAHNR;AAIANLCIGDVITAIDGENTSNMTHLEAQNK;GHFFVEDQIYCEK;VIPPEGYDVVTVFPK	71	3.68095	3.05216	1.27782
5.2	I3LC98_PIG	Uncharacterized protein (Fragment) OS=Sus scrofa GN=KIF13A PE=3 SV=1	152654	1356	3	VSLVDLAGSER;DVNTGGVFQLR;GAIVSEPAIQVR	5	11.913	5.59784	1.27739
16.44	F1ST39_PIG	Uncharacterized protein OS=Sus scrofa GN=FXR2 PE=4 SV=1	74222.7	673	6	ANEQEPCGWWLAR;SYLEFSEDSVQVPR;EEGMVPFIFVGTR;KVPGVTAIELGEETCTFR;ASLLGDMHFR;IYGETPEACR	14	3.18336	5.5204	1.27729
6	I3LB23_PIG	Uncharacterized protein (Fragment) OS=Sus scrofa GN=TMX4 PE=4 SV=1	33255.1	299	3	VDVIQEPGLSGR;FFVTTLPAFFHAK;WQSVEPLTGWK	6	16.4732	14.0073	1.27699
14.73	F1S1G8_PIG	Amine oxidase OS=Sus scrofa GN=AOC3 PE=3 SV=2	74337.9	674	9	EYLDIDQMIFR;EELTAVMNFLTQK;LGPGLVDAAQAR;IQIVSFSGEPLPQSSSMAGAFSWER;VLETEEQAAFPVGGAAPR;YMDGSFGMGK;KVLETEEQAAFPVGGAAPR;SHYFGGLAETVLVIR;ALDPALWTIQK	23	5.65338	3.55318	1.27642
27.06	ETFB_PIG	Electron transfer flavoprotein subunit beta OS=Sus scrofa GN=ETFB PE=2 SV=3	27763.3	255	14	AGDLGVDLTSK;VETTEDLVAK;VIDFAVK;VDLVLLGK;TGVVMDGVK;LSVVSVEDPPQR;GIHVEVPAAEAHHLGPLQVAR;EIDGGLETLR;LKLPAVVTADLR;EVIAVSCGPAQCQETIR;VAGVKVETTEDLVAK;EKVDLVLLGK;LPAVVTADLR;HSMNPFCEIAVEEAVR	69	3.37417	2.6248	1.27515
41.12	F1RXQ9_PIG	Ornithine carbamoyltransferase, mitochondrial OS=Sus scrofa GN=OTC PE=3 SV=2	39946.8	354	21	TAEVAASDWTFLHCLPR;GLTLSWIGDGNNILHSIMMSAAK;DLLTLK;GRDLLTLK;FGMHLQVATPK;KPEEVDDEVFYSPQSLVFPEAENR;GGNVLITDTWISMGQEEEKK;SLGMIFEKR;ENGTKLSLTNDPLEAAR;SLGMIFEK;LSTETGFALLGGHPCFLTTQDIHLGVNESLKDTAR;LSLTNDPLEAAR;QKGEYLPLLQGK;KPEEVDDEVFYSPQSLVFPEAENRK;GYEPDPSITK;LQAFQGYQVTMK;NFTGEEIK;GEYLPLLQGK;VLSSMTDAVLAR;YILWLSADLK;GGNVLITDTWISMGQEEEK	239	1.86634	1.71697	1.27461
3.82	F1S010_PIG	Uncharacterized protein OS=Sus scrofa GN=C17orf62 PE=4 SV=1	20660.4	187	2	MYMQVETR;LITTFLELHR	2	29.9356	6.77377	1.27442
36.95	F16P1_PIG	Fructose-1,6-bisphosphatase 1 OS=Sus scrofa GN=FBP1 PE=1 SV=4	36779.1	338	18	APIILGSPEDVTELLEIYQK;KKFPPDNSAPYGAR;LLYECNPMAYVMEK;TLVYGGIFMYPANK;KFPPDNSAPYGAR;GTGEMTQLLNSLCTAVK;TLVYGGIFMYPANKK;SSFATCVLVSEEDKNAIIVEPEKR;GSIYSINEGYAK;TDQAAFDTNIVTLTR;NSTDEPSEKDALQPGR;LDVLSNDLVINVLK;KLDVLSNDLVINVLK;AGIAHLYGIAGSTNVTGDQVK;KGSIYSINEGYAK;KAGIAHLYGIAGSTNVTGDQVK;EAVLDIVPTDIHQR;EFDPAITEYIQR	138	4.96039	2.29208	1.2742
2	I3LRF8_PIG	Uncharacterized protein (Fragment) OS=Sus scrofa GN=PCBP3 PE=4 SV=1	28194.5	265	1	QICVVMLESPPK	8	17.681	5.25663	1.2739
11.71	M3UYX3_PIG	Hepatocyte growth factor-regulated tyrosine kinase substrate OS=Sus scrofa GN=HGS PE=2 SV=1	84854	775	7	APDWVDAEECHR;VCEPCYEQLNK;VVQDTYQIMK;VEGHVFPEFK;VQFGVMTR;ESDAMFAAER;ALQNAVSTFVNR	11	7.00062	6.17421	1.27334
2	Q69DK9_PIG	Complement C1qC (Fragment) OS=Sus scrofa PE=2 SV=1	23675.1	223	1	QTAQYPAANSLVK	1	21.1325	7.08752	1.27259
6.64	F1SSI1_PIG	Uncharacterized protein OS=Sus scrofa GN=PPM1A PE=3 SV=2	42445.4	382	5	TLASENIPSLPPGGELASK;NVIEAVYNR;TGFLEIDEHMR;VCNEVVDTCLYK;DNMSVILICFPNAPK	9	9.70544	8.54671	1.27139
32.22	F1SCD0_PIG	Uncharacterized protein OS=Sus scrofa GN=SERPINA3-3 PE=3 SV=1	46640.1	423	10	VPMMSLR;TPFDPEHTIESTFHVSK;FSVSGDYQLK;DPGAAVVFINDYVK;FSVSGDYQLKDTLK;LLDEFRQDAQAK;FASDVFSTNFK;TPVDPHAIVPSNTDFAFSLYK;GLETPYFR;AVLDVGEEGTEAAAATGIEMM	82	3.01933	2.03229	1.27038
2.03	K9IVM8_PIG	Ubiquitin carboxyl-terminal hydrolase CYLD isoform 2 OS=Sus scrofa GN=CYLD PE=2 SV=1	106776	953	1	VTSPYWEER	1	29.8456	1.92748	1.26995
7.85	I3L9H4_PIG	Uncharacterized protein (Fragment) OS=Sus scrofa GN=PITHD1 PE=4 SV=1	24264.7	212	4	DLTGELEYATK;GEWTELR;GLAYGLYLR;VFYIGLR	10	6.06479	10.5556	1.26913
2	F1S5Y7_PIG	Uncharacterized protein OS=Sus scrofa GN=CLCC1 PE=4 SV=2	62778.2	556	1	AFDLPDAEAR	1	18.2328	11.1291	1.26882
12.27	F1SV36_PIG	Caspase OS=Sus scrofa GN=LOC100522887 PE=3 SV=2	43024	377	6	TGEIYPIK;LALIICNTK;GSLFITQLITCFQK;ILMDSVLQK;IMAGPDESEESTDTLK;EMESVLWGFAAR	10	5.6797	4.32091	1.26878
32.19	Q5MJE5_PIG	Cathepsin D protein (Fragment) OS=Sus scrofa PE=2 SV=1	42763	395	17	LVDKNIFSFYLNR;GPIPEVLK;LLDIACWIHHK;DPGAQPGGELMLGGIDSK;QTFGEATKQPGLTFIAAK;LSSENYTLK;NIFSFYLNR;FDGILGMAYPR;ISVNNVVPVFDNLMQQKLVDK;QPGLTFIAAK;VPSLPDVTVTLGGK;YKLSSENYTLK;VPSLPDVTVTLGGKK;ISVNNVVPVFDNLMQQK;YYTVFDR;AIGAVPLIQGEYMIPCEK;NIFSFYLNRDPGAQPGGELMLGGIDSK	112	3.3483	2.85207	1.26833
8	F2Z5J5_PIG	Enhancer of rudimentary homolog OS=Sus scrofa GN=ERH PE=3 SV=1	12258.8	104	4	ADTQTYQPYNK;TYADYESVNECMEGVCK;SHTILLVQPTK;ADTQTYQPYNKDWIK	18	12.3317	13.1065	1.26819
1.9	F2Z5B2_PIG	Uncharacterized protein OS=Sus scrofa GN=TUBB2B PE=3 SV=1	49952.8	445	4	YLTVAAIFR;INVYYNEATGNK;ALTVPELTQQMFDSK;INVYYNEATGNKYVPR	864	36.0766	30.017	1.26785
11.61	F1RTV5_PIG	Uncharacterized protein OS=Sus scrofa GN=PAICS PE=4 SV=1	47331	428	6	SWLPQNCTLVDMK;ACGNFGIPCELR;CEMIPIEWVCR;EIVLADVIDNDSWR;ANVLNTWISLK;IKAEYEGDGIPTVFVAVAGR	14	7.88903	7.93848	1.26598
3.91	I3LGC3_PIG	Uncharacterized protein (Fragment) OS=Sus scrofa GN=HAGH PE=4 SV=1	25647.3	239	2	ALLEVLGR;FYEGTADEMYK	9	15.0549	15.8288	1.26585
15.06	F1SQ40_PIG	Uncharacterized protein (Fragment) OS=Sus scrofa GN=PDIA5 PE=4 SV=2	60044.2	524	8	LLSTVAQAVK;FHISEFPTLK;NFVEWMR;AYPTFHYYHYGK;GYPTICYFEK;GQGTICWVDCGDAESR;NNVLVLYSK;NPEAPPPPDPTWEEQQTSVLHLSGDNFR	19	5.24324	6.50217	1.26581
8.33	F2Z567_PIG	Uncharacterized protein OS=Sus scrofa GN=RPL8 PE=1 SV=1	28024.5	257	5	ASGNYATVISHNPETK;ASGNYATVISHNPETKK;AQLNIGNVLPVGTMPEGTIVCCLEEKPGDR;TELFIAAEGIHTGQFVYCGK;GIVKDIIHDPGR	23	13.6631	11.1935	1.26518
2	PECA1_PIG	Platelet endothelial cell adhesion molecule OS=Sus scrofa GN=PECAM1 PE=2 SV=1	82378.3	740	1	GTETVYSEIR	1	18.8352	18.1159	1.26512
17.91	B2MUB6_PIG	Small calcium-binding mitochondrial carrier 1 OS=Sus scrofa GN=SCAMC-1 PE=2 SV=1	53264.2	477	11	GITPNFMK;EGIPGLYR;HEGMGAFYK;SHWLDNFAK;MQAQAMVEGAPQLNMVGLFR;QLLAGGVAGAVSR;FISGSMAGATAQTFIYPMEVLK;FWAYEQYK;TGQYSGIFDCAK;MNIYGGFR;VLPAVGISYVVYENMK	40	5.59667	6.87598	1.2644
21.45	I3W8V7_PIG	U2 small nuclear RNA auxiliary factor 2 OS=Sus scrofa GN=U2AF2 PE=2 SV=1	53120.2	471	12	LGGLTQAPGNPVLAVQINQDKNFAFLEFR;NFAFLEFR;ELLTSFGPLK;AFNLVK;LFIGGLPNYLNDDQVKELLTSFGPLK;SIEIPRPVDGVEVPGCGK;LGGLTQAPGNPVLAVQINQDK;YWDVPPPGFEHITPMQYK;RPHDYQPLPGMSENPSVYVPGVVSTVVPDSAHK;SVDETTQAMAFDGIIFQGQSLK;LFIGGLPNYLNDDQVK;IFVEFTSVFDCQK	43	4.80725	2.98827	1.2635
2	F1SEE2_PIG	Uncharacterized protein (Fragment) OS=Sus scrofa GN=GPN1 PE=4 SV=2	42604.7	384	1	APACLLVLGMAGSGK	2	2.60007	10.4041	1.26323
16.31	CHRD1_PIG	Cysteine and histidine-rich domain-containing protein 1 OS=Sus scrofa GN=CHORDC1 PE=2 SV=1	37350.2	332	9	FDPETNSDDACTYHPGVPVFHDALK;TYQGPQSLEEVCVYHSGVPIFHEGMK;SYVTMTATK;IEITMR;LWGVIDVK;FQEHIIQAPKPVEAIK;TTDFSDFLSIAGCTK;TSDFNTFLAQEGCTTGK;LWGVIDVKR	16	0.0300545	4.7985	1.26284
4	F1SBJ8_PIG	Uncharacterized protein (Fragment) OS=Sus scrofa PE=4 SV=2	23134	205	2	VTWQETCQDLPR;EGVFTMSPQNGFWAIR	32	22.3148	11.1137	1.26254
5.05	F1SD87_PIG	Uncharacterized protein (Fragment) OS=Sus scrofa GN=FBLN5 PE=4 SV=2	50164.8	448	3	DQPFTILYR;SVPADIFQMQATTR;SSGQCLDIDECR	5	18.4943	4.49547	1.26209
8.86	I3L728_PIG	Uncharacterized protein OS=Sus scrofa GN=LOC100739851 PE=4 SV=1	14300.1	133	5	LLIYEATNR;FSGSGSGTDFTLK;ASGVPDRFSGSGSGTDFTLK;VEAEDAGVYYCQQHK;AIVLTQTPLSLSVSPGEPASISCR	23	8.19648	2.18879	1.2616
52.2	D0G0C9_PIG	Chaperonin containing TCP1, subunit 7 (Eta) OS=Sus scrofa GN=CCT7 PE=2 SV=1	59473.2	543	29	SQDAEVGDGTTSVTLLAAEFLK;ALEIIPR;LLDVVHPAAK;YNFFTGCPK;NDSVVAGGGAIEMELSK;QLCDNAGFDATNILNKLR;VHTVEDYQAIVDAEWNILYDKLER;VQGGALEESQLVAGVAFK;LPIGDVATQYFADR;QLCDNAGFDATNILNK;CQVFEETQIGGER;EGTDSSQGIPQLVSNISACQVIAEAVR;TIPGKQQLLIGAYAK;GGAEQFMEETER;TFSYAGFEMQPK;AIKNDSVVAGGGAIEMELSK;QVKPYVEEGLHPQIIIR;ATISNDGATILKLLDVVHPAAK;SLHDAIMIVR;TLVDIAK;INALTAASEAACLIVSVDETIKNPR;MMPTPVILLK;TMMACGGSIQTSVNALSSDVLGR;VQGGALEE…	190	9.59364	8.23851	1.26153
67.75	F2Z5R6_PIG	Uncharacterized protein OS=Sus scrofa GN=LOC100514460 PE=4 SV=1	136374	1230	34	FMATNDLMTELQK;TLEDPDLNVR;LGTLSALDILIK;LLEDKNGEVQNLAVK;TVIGELPPASSGSALAANVCK;LTLIDPETLLPR;FTISDHPQPIDPLLK;EGPAVVGQFIQDVK;DSSSTNLESMDTS;NCIGDFLK;ASASYHISNLLEK;LSTLCPSAVLQR;IIPLVVK;HEMLPEFYK;DLFTCTIKR;ALTLIAGSPLK;QSYYSIAK;EVEMGPFK;TVSPALISR;FCNVDDDELR;DLFTCTIK;ISGSILNELIGLVR;MLTGPVYSQSTALTHK;DLLDTVLPHLYNETK;SVILEAFSSPSEEVK;GYLISGSSYAR;TLEDPDLNVRR;IDLRPVLGEGVPILASFLR;DISSIGLK;TYIQCIAAISR;MLTFLMLVR;AV…	166	6.0347	2.39343	1.26125
42.49	G9F6X9_PIG	Dihydropyrimidinase-like 2 OS=Sus scrofa PE=2 SV=1	62322.1	572	20	GSPLVVISQGK;VFNLYPR;GIQEEMEALVK;IVLEDGTLHVTEGSGR;MVIPGGIDVHTR;DIGAIAQVHAENGDIIAEEQQR;IAVGSDADLVIWDPDSVK;ILDLGITGPEGHVLSRPEEVEAEAVNR;MSIIWDK;FQMPDQGMTSADDFFQGTK;FQLTDSQIYEVLSVIR;SAAEVIAQAR;QIGENLIVPGGVK;SCCDYSLHVDITEWHK;AVGKDNFTLIPEGTNGTEER;GLYDGPVCEVSVTPK;SITIANQTNCPLYITK;GTVVYGEPITASLGTDGSHYWSK;NLHQSGFSLSGAQIDDNIPR;DNFTLIPEGTNGTEER	99	1.89664	2.05798	1.26039
32.91	I3L929_PIG	Alcohol dehydrogenase [NADP(+)] OS=Sus scrofa GN=AKR1A1 PE=4 SV=1	36670.9	326	3	ILQNIQVFDFTFSPEEMK;ILQNIQVFDFTFSPEEMKQLDALNK;HIDCAAIYGNELEIGEALQETVGPGK	200	3.82134	16.4854	1.26035
62.5	PGK1_PIG	Phosphoglycerate kinase 1 OS=Sus scrofa GN=PGK1 PE=1 SV=3	44558.3	417	35	SLEPVAVELK;GCITIIGGGDTATCCAK;VLNNMEIGTSLFDEEGSK;ITLPVDFVTADKFDENAK;VNEMIIGGGMAFTFLK;VADKIQLINNMLDK;AAIPSIK;IGQATVASGIPAGWMGLDCGPESSK;AHSSMVGVNLPK;VDFNVPMK;ASLSKLGDVYVNDAFGTAHR;ALESPERPFLAILGGAK;ADPAKIEAFR;ELNYFAK;ALMDEVVKATSR;LTLDKLDVK;VLNNMEIGTSLFDEEGSKIVK;LGDVYVNDAFGTAHR;DVLFLK;VSHVSTGGGASLELLEGK;KAGGFLMK;LLENLR;VLPGVDALSNV;IGQATVASGIPAGWMGLDCGPESSKK;ALMDEVVK;YSLEPVAVELK;QIVWNGPVGVFEWEAFAQGTK;S…	335	8.06294	5.79925	1.25938
6.46	F2Z536_PIG	Uncharacterized protein OS=Sus scrofa GN=DYNLL2 PE=4 SV=1	10349.8	89	4	NFGSYVTHETK;DIAAYIK;YNIEKDIAAYIK;YNPTWHCIVGR	9	4.52771	1.34254	1.25931
6.14	Q2VTP6_PIG	Peptidyl-prolyl cis-trans isomerase OS=Sus scrofa GN=LOC654323 PE=2 SV=1	11895.6	108	3	GWEEGVAQMSVGQR;GVQVETISPGDGR;GQTCVVHYTGMLEDGK	28	11.0834	11.8056	1.25924
2.26	D0G0C1_PIG	1-acylglycerol-3-phosphate O-acyltransferase 4 OS=Sus scrofa GN=AGPAT4 PE=2 SV=1	43897	378	2	DAFQEEYCR;NVVSAVYDCTLNFR	3	2.9217	3.25502	1.25918
1.49	RPB9_PIG	DNA-directed RNA polymerase II subunit RPB9 OS=Sus scrofa GN=POLR2I PE=3 SV=1	14523.1	125	2	ILLYACR;LYYVCTAPHCGHR	2	8.04958	22.885	1.25862
13.78	F1SCY0_PIG	Uncharacterized protein (Fragment) OS=Sus scrofa GN=IFIT5 PE=4 SV=2	54246.1	468	8	LKVDELITSAISHFK;LAHNPSDVQSLSALGFVYK;VDELITSAISHFK;ALEVTPTSSFLNHQMGLCYR;AVTLNPDNSYIK;SFSLGPLR;VFLALK;LTLYNLLAYVK	15	10.3561	2.95968	1.25836
5.52	F1SA62_PIG	Uncharacterized protein (Fragment) OS=Sus scrofa GN=LOC100517634 PE=4 SV=1	13525.5	121	4	LSNNYYCTR;VIQLLR;WELSKDQPYL;EAMPPSIVMSSQK	9	8.93298	15.3532	1.25775
1.59	F1RKB6_PIG	Uncharacterized protein OS=Sus scrofa GN=NSUN5 PE=4 SV=2	50590.7	466	1	VLVYELLLGR	1	44.3512	29.2899	1.2575
17.82	F1RR65_PIG	Uncharacterized protein (Fragment) OS=Sus scrofa GN=TBC1D13 PE=4 SV=1	46284.7	400	10	ELYAQFLR;LCPDISFFQR;EDVTFEDHPLNPNPDSR;SLDDSQCGITYK;EMIIQPGIAK;LLQDYPITDVCQILQK;ASWTAILAK;ILLNYLPLER;ILFIYAK;IADFQDVLKEPTIALEK	22	10.8673	1.88744	1.25693
10.89	F1RGD0_PIG	Uncharacterized protein OS=Sus scrofa GN=RIC8A PE=4 SV=1	59536.6	530	6	EVDEEDTALYR;LAELLVSVLEQGLSPSR;YTGYGNAAGLLAAR;AMEILK;LVNMFDK;VIWLQSIR	10	0.764557	9.75299	1.25691
22.18	VWF_PIG	von Willebrand factor (Fragment) OS=Sus scrofa GN=VWF PE=2 SV=2	272394	2482	17	YAGSEVASISEVLK;GDSVSYWK;FNHLGHILTFTPQNNEFQLQLSPK;IEDLPTLVTLGNSFLHK;EGGPSQIGDALGFAVR;AFVVSGVDELEQR;AGAPGSLQPEVVLSSPLSHR;VNERGEYIWEK;HGGGVAMDGWDVQIPFLQGDLR;EAPDLVLQR;ILTSDIFQDCNK;IALLLMASQEPR;ILLGNEGCGYPSLK;GLVDLMQR;FAEEACAILTSPK;TEPMQVPLR;LSWPNAPIFIQDFETLPR	23	3.49311	2.50331	1.25501
17.9	I3L703_PIG	Uncharacterized protein OS=Sus scrofa GN=FAM114A2 PE=4 SV=1	55346.5	504	10	DVPQTGWGYWGSWGK;ESENSSPVSGPFGVFSTISTAVQSTGK;SVISGGLDALEFIGK;ALSQMTVLLCK;EFTTCLTTAGVK;TMDVIAEGDPGFK;TMDVIAEGDPGFKR;SVISGGLDALEFIGKK;SLAELTACSIELFHK;NTAYEWISTSLAKPLEK	32	9.36853	2.76215	1.25492
7.59	K7GSD8_PIG	Uncharacterized protein OS=Sus scrofa GN=LOC100154884 PE=4 SV=1	30530.7	279	4	VGSDATSQQEFTSCLK;DVLYPSLK;ICEQFEAETPTDSEATQK;YPEWLQVHR	6	4.47866	7.73003	1.25456
8.02	F1SKQ3_PIG	Uncharacterized protein OS=Sus scrofa GN=RABEPK PE=4 SV=1	40418.2	370	4	NCLQVLNPETR;VFIVGGANPNR;FDSFLPPGR;LDHAMCIIPWAER	6	2.47223	12.2364	1.25441
2.23	F1S096_PIG	Uncharacterized protein (Fragment) OS=Sus scrofa GN=USP3 PE=4 SV=2	32990.2	291	2	ELPAVELR;SSILQENSTLSASNK	3	16.635	8.07567	1.25384
14.81	F2Z4Y1_PIG	Uncharacterized protein OS=Sus scrofa GN=YWHAH PE=3 SV=1	28211.5	246	10	NSVVEASEAAYK;NCNDFQYESK;YLAEVASGEK;YDDMASAMK;AVTELNEPLSNEDRNLLSVAYK;LAEQAERYDDMASAMK;GDREQLLQR;AVTELNEPLSNEDR;NSVVEASEAAYKEAFEISK;DNLTLWTSDQQDEEAGEGN	160	6.30782	2.44147	1.253
2	I3LPN5_PIG	Uncharacterized protein OS=Sus scrofa GN=LOC100515730 PE=4 SV=1	13258.1	113	1	AMSLVSNEGDSEQNEIR	3	16.8548	8.67911	1.25269
28.59	I3LIL4_PIG	Uncharacterized protein (Fragment) OS=Sus scrofa GN=MYO1C PE=4 SV=1	122029	1065	14	VLQALGSEPIQYAVPVVK;GVSFYEVPPHLFAVADTVYR;MSLLQLVEILK;DGIIDFTPGSELLITK;TSFLLNLR;LLQFYAETCPAPER;LLQSNPVLEAFGNAR;GEELLSPLNLEQAAYAR;NILDPSWPTPPPALR;NPQSYLYLVK;LLGVEGSTLR;YLGLMENLR;GAPVGGHILSYLLEK;QLLLTPNAVVIVEDAK	27	3.62824	4.64487	1.25263
4.06	F1RQE0_PIG	Uncharacterized protein OS=Sus scrofa GN=C9orf78 PE=4 SV=1	33620.6	289	2	VQEETTLVDDPFQMK;NAEDCLYELPENIR	4	22.9386	21.4995	1.2524
2.01	I3L7I0_PIG	Uncharacterized protein (Fragment) OS=Sus scrofa GN=LEPRE1 PE=4 SV=1	60069.6	530	1	EGGPLLFDGIR	1	11.4913	4.36478	1.25222
20.6	F1SGR0_PIG	Eukaryotic translation initiation factor 3 subunit M OS=Sus scrofa GN=EIF3M PE=3 SV=1	42515.5	374	11	LLYEALVDCK;VMVELLGSYTEDNASQAR;QQWQQLYDTLNAWK;VAASCGAIQYIPTELDQVRK;SVPAFIDISEEDQAAELR;WISDWNLNTEK;LQLLSNLFHGMDK;LLTFMGMAVENK;LLYEALVDCKK;VAASCGAIQYIPTELDQVR;YTVYCSLIK	47	5.91725	3.41637	1.25139
1.72	F1RL88_PIG	Uncharacterized protein OS=Sus scrofa GN=SLC26A2 PE=4 SV=2	30845.2	287	1	ILGFFPVLR	2	10.4663	15.3348	1.25096
18.66	F1SJI1_PIG	Uncharacterized protein OS=Sus scrofa GN=SCLY PE=4 SV=2	48359.7	444	9	LPNTCNFSILGPQLQGR;GLGELTPLYPMLFGGGQER;GLPVLLLHTDAAQALGKR;AEVDLVVQDLK;LPLEHLVEER;IHLNSQFPGTER;EAEVTFVPVSK;GLPVLLLHTDAAQALGK;RVDVWDLGVDFLTIVGHK	28	5.00369	6.24466	1.25079
20.56	F1SN27_PIG	Sorbitol dehydrogenase OS=Sus scrofa GN=SORD PE=4 SV=1	38048.8	356	11	AAKPENLSLVVHGPGDLR;AAAKPENLSLVVHGPGDLRLENYPIPEPGPNEVLLK;AAAKPENLSLVVHGPGDLR;YCNTWPMAISMLASK;AMGAAQVVVSDLSAAR;MHSVGICGSDVHYWQHGR;LPDNVTFEEGALIEPLSVGIHACR;YNLSPTIFFCATPPDDGNLCR;VFVCGAGPIGLVSLLVAK;IGNFVVK;LENYPIPEPGPNEVLLK	89	4.02478	5.37167	1.25003
16.38	F1SBN7_PIG	Uncharacterized protein OS=Sus scrofa GN=ATP5F1 PE=4 SV=1	28626.3	256	8	YGASIGAFADKLNEQK;LDYHISVQNMMR;HYLFDVQR;IAQLEEVKQASIK;NNIAMALEVTYR;HVVQSISAQQEKETIAK;IAQLEEVK;QIQDAIDLEK	53	7.92391	7.8203	1.24918
34.17	F1SPF3_PIG	Uncharacterized protein OS=Sus scrofa GN=MCM2 PE=3 SV=2	101528	903	17	IFASIAPSIYGHEDIKR;QLVAEQVAYQR;DNNELLLFILK;VAVGELTDEDVK;EWVSMAGPR;GLALALFGGEPK;EWTLEAGALVLADR;ISHLPLVEELR;QLHLNQLIR;GDINVLLCGDPGTAK;QINIHNLSAFYDSELFR;TSGVVTSCTGVLPQLSMVK;ESMATGSIPITVR;ESLVVNYEDLAAR;VMLESFVDTQK;DTVDPVQDEMLAR;FDILCVVR	45	5.78674	2.87384	1.24898
101.65	F1RI39_PIG	Uncharacterized protein OS=Sus scrofa GN=LOC100517284 PE=4 SV=2	101836	880	37	ALDFIASK;YLDIPK;MLDAEDIVNTARPDEK;SIVDYKPNLDLLEQQHQLIQEALIFDNK;TIPWLEDRVPQK;ETTDTDTADQVIASFK;ACLISLGYDVENDR;QRDYETATLSDIK;QLETIDQLHLEYAKR;MAPYQGPDAVPGALDYK;NVNVQNFHISWK;GISQEQMQEFR;LSGSNPYTTVTPQIINSK;DAKGISQEQMQEFR;LRKDDPVTNLNNAFEVAEK;VLAGDKNFITAEELR;QLETIDQLHLEYAK;AGTQIENIDEDFRDGLK;KDDPVTNLNNAFEVAEK;LVSIGAEEIVDGNAK;LSNRPAFMPSEGK;ISIEMNGTLEDQLSHLK;QFASQANIVGPWIQTK;DDPVTNLNNAFEVAEK;VLAVNQENEHLMEDYE…	511	5.37463	4.055	1.24885
28.1	D0G0C6_PIG	Asparagine synthetase OS=Sus scrofa GN=ASNS PE=2 SV=1	64373.3	561	15	FPFNTPK;EAFSDGITSVK;HSMTPFLK;FSSYYLSLPADMR;ETFEDSNLIPK;LAVVDQLFGMQPIR;DTYGVRPLFK;VEPFLPGHYEVLDLKPNGK;LFPGFEIEAVK;WISASDPSAR;ADWLTHYWMPR;ELYLFDVLR;EILWRPK;ASVGMYLISK;ILFDNAIK	47	3.04779	2.90879	1.24884
2.92	I3LHS5_PIG	Uncharacterized protein OS=Sus scrofa GN=VAMP8 PE=4 SV=1	11442.3	100	2	MEEASGGGGDDRVR;NKTEDLEATSEHFK	2	33.6161	26.5465	1.24796
21.15	F1SCY2_PIG	Uncharacterized protein (Fragment) OS=Sus scrofa GN=IFIT3 PE=4 SV=2	57724.1	508	11	SEDTAAQQSLENLSINTK;QLLDAGESEASR;ATMYNLLAYIK;EAIELSPDNQYIK;ELGYLLR;VLLALTLQK;VCNQTELLNSEFK;MNGDLLQAAACYEK;LSEAQIYVDK;LSEAQIYVDKVK;ELPSTEAQQLHQR	30	21.1274	31.6161	1.24746
34.56	Q2EHH8_PIG	Serine/threonine-protein phosphatase OS=Sus scrofa GN=LOC733611 PE=2 SV=1	37511.7	330	3	SDSEKLNLDSIIGR;LNLDSIIGR;NVQLTENEIR	99	10.9179	25.4264	1.24679
4.31	RAB5A_PIG	Ras-related protein Rab-5A OS=Sus scrofa GN=RAB5A PE=2 SV=1	23746.7	215	4	TSMNVNEIFMAIAK;QASPNIVIALSGNK;GAQAAIVVYDITNEESFAR;GVDLTEPTQPTR	61	20.9082	20.6149	1.24677
28.41	F1RJH8_PIG	Uncharacterized protein OS=Sus scrofa GN=LOC100517757 PE=3 SV=1	51721.5	464	14	EFNFVQLSDAYSTGSSLMPQK;EFNFVQLSDAYSTGSSLMPQKK;SSVDWQIAQVR;INVLPLGSGAIAGNPLGVDR;DILFPGYTHLQR;FVGAVDPIMEK;AEMDQILHGLDK;VAEEWAQGTFK;CAGLLMTLK;INVLPLGSGAIAGNPLGVDRELLR;NPDSLELIR;FNASIAYDR;QNCSALSALLR;MAEDLILYGTK	30	3.84089	0.552523	1.24662
20.35	F1S9D1_PIG	Uncharacterized protein (Fragment) OS=Sus scrofa GN=ACIN1 PE=4 SV=1	151108	1338	13	TGTLVEEAFWIDK;CAQPLPLKIEELALAK;LLDDLFRK;AELEEVTLDGKPLQALR;SGVSITIDDPVR;QFKEEEGEEIPR;SHCFVTYSTVEEAVATR;LLDDLFR;AAPCIYWLPLTDSQIVQK;DSSTSYTETKDPSSGQEVATPPVPQLQVLEPK;APVVLQPEQTVSEEETPPPLLTK;VTLGDTLTR;FLCADYAEQDELDYHR	42	6.27117	2.19508	1.24637
24.03	F1RQS2_PIG	Uncharacterized protein OS=Sus scrofa GN=CLIC5 PE=4 SV=1	28498.9	252	10	ESNTAGIDIFSK;GVVFNVTTVDLKR;KLDDYLNTPLPEEIDTSTR;GVVFNVTTVDLK;AGIDGESIGNCPFSQR;NYDFPAEMTGLWR;KLDDYLNTPLPEEIDTSTREDDDKVSR;KFLDGDELTLADCNLLPK;FLDGDELTLADCNLLPK;TDVNKIEEFLEETLTPEKYPR	68	5.84375	3.74705	1.24636
51	F1RST0_PIG	Uncharacterized protein OS=Sus scrofa GN=HSPH1 PE=3 SV=1	96697.9	859	26	QDLPGLDEKPR;EKENLSYDLVSMK;AGGIETIANEFSDR;LVEHFCAEFK;GCALQCASLSPAFK;IEDVSAVEIVGGTTR;IEVPLYSLMEQTQLK;VVNVELPIEANLVWQLGK;VLGTAFDPFLGGK;VFEELGQR;AQFEELCADLLQK;SVLDAAQIVGLNCLR;FICEQDHQNFLR;NAVEEYVYEFR;SGPFELEAFYSDPQGVPYPEAK;LMSSNSTDLPLNIECFMNDKDVSGK;FIVQNVSAQK;AFNDPFIQK;IKELNNTCEPVVTQPKPK;ENLSYDLVSMK;QAYVDKLEELMK;SVNEAMEWMNNVMNAQAK;DLLNMYIETEGK;LLTETENWLYEEGEDQAK;LMNDMTAVALNYGIYKQDLPGLDEKPR;LMNDMTAVAL…	135	3.35176	1.50699	1.24629
2	I3LE98_PIG	Uncharacterized protein OS=Sus scrofa GN=NFU1 PE=4 SV=1	8724	77	1	LQGSCTSCPSSIITLK	2	10.0602	17.4009	1.24594
15.44	CLUS_PIG	Clusterin OS=Sus scrofa GN=CLU PE=1 SV=1	51774.3	446	10	QQSHVMDIMEDSFNR;GSLFFNPK;IPYHFPEAGVPENSNDR;LFDSYPITLIIPQEVSDPK;FMETVAEEALQQYR;QELYTSLQMAEK;LYDQLLQSYQQK;ASNIMDELFQDR;SLLSSLEEAKK;AISDKELQEMSTEGSK	22	4.04215	0.981957	1.24559
16	F1S340_PIG	Uncharacterized protein OS=Sus scrofa GN=SRI PE=4 SV=1	21733.3	199	8	DMSGTMGFNEFK;SGTVDPQELQK;ELWAVLNGWR;ALTTMGFR;LMVSMLDR;ITFDDYIACCVK;QHFISFDSDR;LSPQAVNSIAK	45	4.21917	4.2678	1.24531
47.02	A8U4R4_PIG	Transketolase OS=Sus scrofa GN=tkt PE=2 SV=1	67837	623	28	KLDNLVAILDINR;GHAAPILYSVWAEAGFLPEAELLNLR;AVELAANTKGICFIR;GITGVEDKESWHGKPLPQNMADQVIQEIYSQIQNK;NPHNDRFVLSK;SKDDQVTVIGAGVTLHEALAAADLLK;NQPTAIIAK;KILATPPQEDAPSVDITNIR;GHAAPILYSVWAEAGFLPEAELLNLRK;AVVGEPDVTVTR;GICFIR;MFGIDKDAIAR;MPTPPSYK;NSTFSELFKK;ILATPPQEDAPSVDITNIR;AFGQVKNQPTAIIAK;TVPFCSTFAAFFTR;LGQSDPAPLQHQMDVYQK;VLDPFTVKPLDR;TSRPENAIIYNNNEDFQIGQAK;QAFTDVATGSLGQGLGAACGMAYTGK;CEAFGWHAIIVDGHSVEELCK;I…	203	3.73754	1.22139	1.24453
6	TYB10_PIG	Thymosin beta-10 OS=Sus scrofa GN=TMSB10 PE=1 SV=2	4823.4	42	3	ADKPDMGEINSFDKAK;NTLPTKETIEQEK;ADKPDMGEINSFDK	26	33.6903	59.758	1.24434
1.52	F1SU49_PIG	Uncharacterized protein OS=Sus scrofa GN=CHCHD1 PE=4 SV=1	13534.7	118	1	EIQDFFDCASR	1	10.7634	13.0797	1.2442
4.78	F1S3E0_PIG	Uncharacterized protein (Fragment) OS=Sus scrofa GN=LOC100511312 PE=3 SV=2	28461.5	248	6	QLVEQVEQIQK;FSLFAGGMLR;LSELQLR;QLVEQVEQIQKEQNYQR;KCFIEEIPDETMVIGNYR;TQLYDK	29	8.09004	9.18394	1.24362
62.65	F1RIE2_PIG	Uncharacterized protein OS=Sus scrofa GN=DDB1 PE=4 SV=1	126954	1140	33	ALYYLQIHPQELR;VACLDITPLGDSNG;KICYQEVSQCFGVLSSR;GDFILVGDLMR;YLAIAPPIIK;TECNHYNNIMALYLK;GAVYSMVEFNGK;TVPLYESPR;YLLGDMEGR;EMLGGEIIPR;QGQGQLVTCSGAFK;TYEVSLR;KTEPATGFIDGDLIESFLDISRPK;SVLLLAYKPMEGNFEEIAR;YNACILEYK;LVFSNVNLK;TKGDFILVGDLMR;IVVFQYSDGK;ALVSEWKEPQGK;LYDGLFK;MQEVVANLQYDDGSGMKR;LYEWTTEK;IAVMELFRPK;LEELHVIDVK;EATADDLIK;LYEWTTEKELR;QSGESIDIITR;DLLFILTAK;VTLGTQPTVLR;GLWPLR;LPSFELLHK;GESKDLLFILTA…	96	9.46774	0.540907	1.24326
22.11	ACTS_PIG	Actin, alpha skeletal muscle OS=Sus scrofa GN=ACTA1 PE=3 SV=1	42050.7	377	2	DLYANNVMSGGTTMYPGIADR;YPIEHGIITNWDDMEKIWHHTFYNELR	1364	5.19025	4.62652	1.24319
2	Q4W5W4_PIG	MHC class II antigen OS=Sus scrofa GN=SLA-DQB1 PE=2 SV=1	29561.7	261	1	YIYNQEELLR	25	12.4419	13.8076	1.24295
2.56	B2NJ26_PIG	Beta-2-microglobulin OS=Sus scrofa GN=B2m PE=2 SV=1	13362.2	118	3	MNAEQSDLSFSK;LLVHTEFTPNAVDQYSCR;HPAENGKPNYLNCYVSGFHPPQIEIDLLK	27	12.6216	4.45536	1.24241
14.41	F1SUK6_PIG	Uncharacterized protein (Fragment) OS=Sus scrofa GN=CAPN5 PE=4 SV=1	76322.6	673	7	NTFFQNPQYIFDVK;LLNTSYLSIHK;VLFEDPHFPATDDSLYYK;YVIIPTTFEPGHTGEFLLR;NEFWCALVEK;VFTDVPSDCR;LGHGLLAFFK	20	4.15686	3.45676	1.24142
36.69	F1RRD3_PIG	Uncharacterized protein OS=Sus scrofa GN=NAA15 PE=4 SV=2	101417	868	20	VETPLEEAIK;AFAIDSSHPWLHECMIR;EEAYELVR;LAVEETKGELLLQLCR;FLLMLQSVK;LFGATNPK;EAAEVYR;DLSLLQIQMR;QHPFYFK;TQQTSPDKVDYEYSELLLYQNQVLR;MVYYLDSSSQK;SYVDLLKLEDVLR;NFNETFLK;AIEPATTLDESLTNR;FLTPLK;VAIIEELVVGYETSLK;GCPPVFNTLR;LEDAADVYR;GLTLNCLGK;RLPLNFLSGEK	45	10.7508	5.17864	1.24116
18.84	A9ED96_PIG	CArG-binding factor A OS=Sus scrofa GN=CBF-A PE=2 SV=1	31961.2	302	10	IFVGGLNPEATEEKIR;GFGFILFK;FGEVVDCTIK;EYFGEFGEIEAIELPMDPK;FGEVVDCTIKMDPNTGR;MFVGGLSWDTSK;MFVGGLSWDTSKK;GFGFILFKDAASVEK;IFVGGLNPEATEEK;GFVFITFK	113	6.97201	0.731388	1.24111
11.54	I3LDC3_PIG	Uncharacterized protein OS=Sus scrofa GN=NDUFB10 PE=4 SV=1	20911.5	176	6	IFDLLVDRPVTLAR;ELEQFTQVSK;VDQEIVNIIQER;PDSWDKDVYPEPPR;DYKVDQEIVNIIQER;TPAPAPQTSLPNPVTYLTK	27	4.61247	2.70514	1.24087
47.93	F1SSL3_PIG	Amine oxidase OS=Sus scrofa GN=AOC1 PE=3 SV=3	85474.2	755	25	ALCLFEMPTGVPLRR;LEPSGTLTMAK;LQLHSMADQVLPPGWQEER;MHATGYVHATFYTPEGLR;ALCLFEMPTGVPLR;GKDGESLPEPALFSFYQPR;AEYALLSHK;VMYGGWSFAFR;ELKLEPSGTLTMAK;DLVVVWPLENGSTYAQR;IAYEVSVQEAVALYGGHTPAGMQTK;TWFILQR;ESELSSSSIYNQNDPWDPPVVFEEFLR;YLLITSPK;SSSGLQILDVHFGGER;LQEATQPLR;NSVFLIEMLLPK;AEYALLSHKLQEATQPLR;AVHSFLWSQK;AGVFADLSAQELK;DGESLPEPALFSFYQPR;GDFAVTMHGPHVVQPQGPR;YNDGEVDVVILEDPLAK;TTGSSFGDCHEQCLTFTDVAPR;SPEELAQK…	194	3.34029	2.90018	1.23989
13.6	Q0PM28_PIG	Pigment epithelium-derived factor OS=Sus scrofa PE=2 SV=1	45626.8	413	7	LQSLFDSPDFSK;ALYYDLISNPDLHGTYK;LTFPLDYHLNQPFIFVLR;ASFVAPLEK;TVQAVLTVPK;DTDTGALLFIGK;LAAAVSNFGYDLYR	14	3.06136	3.35642	1.23972
15.34	F1SSS1_PIG	Uncharacterized protein OS=Sus scrofa GN=LOC100153701 PE=4 SV=2	45386.8	399	8	SLAEGYFDSAGR;FAEWCLDYGEHGCR;AKFPAFEL;AFPNPYADFNK;SITFLCGDAGPLAVAAVVHDK;SHIQQICETVLTSGENLAR;IDPHAPNEMLYGR;ELLQQMER	22	6.91309	2.06136	1.23963
9.9	A1Z1R6_PIG	Integrin alpha V (Fragment) OS=Sus scrofa GN=ITGAV PE=2 SV=1	92111.2	835	5	AGTQLLAGLR;SSASFNVIEFPYK;IYVGDDNPLTLIVK;LTPITIFMEYR;LNGFEVFAR	9	7.81186	4.20297	1.23946
12	F1RPQ1_PIG	Glucagon OS=Sus scrofa GN=GCG PE=4 SV=1	21014.3	180	6	SFPAPQTDPLDDPDQMTEDKR;HADGSFSDEMNTVLDNLATR;EFIAWLVK;AQDFVQWLMNTK;HAEGTFTSDVSSYLEGQAAK;DFINWLLHTK	31	1.63423	11.7414	1.2394
1.67	I3LNE7_PIG	Uncharacterized protein OS=Sus scrofa GN=FAM169A PE=4 SV=1	30798.9	268	2	VVLYVLNR;YPLTSLMYTACK	2	4.37786	3.04657	1.23911
10.18	F2Z5U3_PIG	Uncharacterized protein OS=Sus scrofa GN=WDR82 PE=4 SV=1	35078.7	313	5	YGVDLIR;IHVWNGESGIK;VVALSMSPVDDTFISGSLDK;LILISTNGSFIR;HTGPITCLQFNPK	12	9.54794	7.85785	1.23903
8	X5IBY9_PIG	Regenerating islet-derived 4 OS=Sus scrofa GN=Reg 4 PE=2 SV=1	18436	158	4	YCVEINAK;IQPVWIGLHDPQKR;SYCYGYFR;NNFLTWNSK	7	1.67551	1.4139	1.23708
10.08	F1S682_PIG	Sulfhydryl oxidase OS=Sus scrofa GN=QSOX1 PE=4 SV=2	81477.5	741	5	TGSGATLPVAGADVQTLR;SFYTAYLQR;GAPVWDLGNSLNFLK;SALYSSSDPLTLLQADTVR;FSVTDFPSCYLLFR	10	9.71161	4.18097	1.23706
8.61	F1SN33_PIG	Uncharacterized protein (Fragment) OS=Sus scrofa GN=MYO1B PE=4 SV=2	78661.4	667	4	YNYLSLDSAK;AAHIFNEGLVCHQIR;VNGVDDAANFR;SLFPEGNPAK	22	10.1221	12.9143	1.23693
7.31	F2Z5G7_PIG	Uncharacterized protein OS=Sus scrofa GN=TRAPPC4 PE=4 SV=1	24263.7	219	4	AGGLIYQLDSYAPR;AIFSVYVVNK;TFSYPLDLLLK;VLVAFGQR	13	6.48262	16.588	1.23672
4	F1S445_PIG	Uncharacterized protein OS=Sus scrofa GN=SQSTM1 PE=4 SV=1	47787.8	440	2	NYDIGAALDTIQYSK;EAALYPHLPPEADPR	2	7.69783	26.368	1.23668
2	Q1T7A8_PIG	Type VI collagen alpha-1 chain (Fragment) OS=Sus scrofa GN=COL6A1 PE=2 SV=1	12723.1	117	1	VAVLQYSGTGQQQPER	5	16.0412	6.02517	1.23655
2	F1RMH8_PIG	Uncharacterized protein OS=Sus scrofa GN=HDDC3 PE=4 SV=1	20344.9	179	1	GLQGTNQQLEEALK	1	7.83913	2.39723	1.23626
1.35	F1SEX5_PIG	Uncharacterized protein OS=Sus scrofa GN=TNPO2 PE=4 SV=2	100421	887	2	SIACWTLSR;ATIGILITTIASK	42	8.2904	16.0435	1.23558
19.86	I3LRP1_PIG	Uncharacterized protein (Fragment) OS=Sus scrofa GN=NASP PE=4 SV=1	79927.3	742	11	EAQLYAAQAHLK;EAEGSPAEYEKEIEELKELLPEIK;SFSGTDIQEEGR;KPADGASSSNCVTDISHLVR;SFSGTDIQEEGREK;HLVMGDIPAAVNAFQEAASLLGK;SGNVAELALK;HLVMGDIPAAVNAFQEAASLLGKK;SLLELAR;KYGETANECGEAFFFYGK;MAVLNEQMK	25	19.0558	19.2695	1.23422
17.4	DMBT1_PIG	Deleted in malignant brain tumors 1 protein OS=Sus scrofa GN=DMBT1 PE=2 SV=1	132224	1204	9	TEWDLALR;SSTVIPDWWYTTTR;SGCVKDETYQSYSQPSPR;FISDVSVTR;QLGCGWAVSAPGSAR;FGQGLGPILLDDLR;SLDQPAVDLEEK;FGQGSGPILLDDLR;CSGHETYLWSCPHSGWK	36	5.27608	8.42512	1.23386
1.55	TXNIP_PIG	Thioredoxin-interacting protein OS=Sus scrofa GN=TXNIP PE=2 SV=1	43810.3	391	1	FGFELPQGPLGTSFK	1	13.5997	12.0166	1.23382
2	I3LNI6_PIG	Uncharacterized protein OS=Sus scrofa GN=SMARCC1 PE=4 SV=1	33268.5	301	1	AALEEFSR	10	3.63801	27.6941	1.23333
8.58	F1SEX0_PIG	Uncharacterized protein (Fragment) OS=Sus scrofa GN=DDAH1 PE=4 SV=2	20778.7	186	4	DYAVSTVPVADSLHLK;EFFVGLSK;GAEILADTFKDYAVSTVPVADSLHLK;SFCSMAGPNLIAIGSSDSAQK	20	6.48299	4.13747	1.23097
35.02	F2Z521_PIG	Platelet-activating factor acetylhydrolase IB subunit alpha OS=Sus scrofa GN=PAFAH1B1 PE=3 SV=1	46669.7	410	18	TAPYVVTGSVDQTVK;SNGYEEAYSVFK;FILSCADDKTLR;SGKPGPFLLSGSR;TMHGHDHNVSSVAIMPNGDHIVSASR;VWDYETGDFER;VWVVATK;AIADYLR;GHTDSVQDISFDHSGK;MWDVSTGMCLMTLVGHDNWVR;EWIPRPPEK;SNGYEEAYSVFKK;LNEAKEEFTSGGPLGQK;TLNAHEHFVTSLDFHK;MWEVQTGYCVK;YAGLLEK;LWDFQGFECIR;FILSCADDK	52	8.11958	6.34254	1.22957
16.92	H6UI30_PIG	Heart fatty acid-binding protein OS=Sus scrofa GN=H-FABP PE=2 SV=1	14760.8	133	8	WNGQETTLVR;SIGVGFATR;STEISFK;LGVEFDETTADDR;SIVTLDGGK;LGVEFDETTADDRK;LILTLTHGSAVCTR;VDAFAGTWK	43	6.88365	9.80895	1.22887
13.07	F1SHP6_PIG	Uncharacterized protein (Fragment) OS=Sus scrofa GN=LOC100521866 PE=1 SV=1	38797.5	337	7	YKLDFIEEK;IATSPASQLSPTELIEMQNDLFNKEK;VALEIFQHNK;AHFTIWNK;DLPFETLEVEAK;TDPGTVFVMNK;FGDFIDVSEGPLIPR	17	11.447	2.78132	1.22886
43.67	I3LDC7_PIG	Isocitrate dehydrogenase [NADP] cytoplasmic (Fragment) OS=Sus scrofa GN=IDH1 PE=3 SV=1	48331.1	428	21	IQGGSVVEMQGDEMTR;FKDIFQEIYDK;LVSGWVKPIIIGR;DLAACIK;VEISYTPR;DATNDQVTKDAAEAIKK;GQETSTNPIASIFAWTR;DATNDQVTK;DATNDQVTKDAAEAIK;IIWELIK;SEGGFIWACK;SDYLNTFEFMDK;FKDIFQEIYDKQYK;GWPLYLSTK;SIEDFAHSSFQMALSK;SDYLNTFEFMDKLGENLK;ATDFVVPGPGKVEISYTPR;LIFPYVELDLHSYDLGIENR;TVEAEAAHGTVTR;ATDFVVPGPGK;LIDDMVAQAMK	333	4.09451	2.96979	1.22854
40.35	B3VMR0_PIG	5-aminoimidazole-4-carboxamide ribonucleotide formyltransferase/IMP cyclohydrolase OS=Sus scrofa GN=purH PE=2 SV=1	64463	592	20	DLIVATIAVK;HVSPAGAAVGIPLSEDEAK;ALFEEVPELLTEAEKK;DVSELTGFPEMLGGR;TLHPAVHAGILAR;APGQLALFSVSDK;TLFGLR;SGVAYIAAPSGSAADKVVIAACDELGIVLAHTNLR;TLTPVSTAYAR;VVVCNLYPFVK;VVIAACDELGIVLAHTNLR;EVSDGIVAPGYDDEALK;AFTHTAQYDEAISDYFR;LDFSLIR;NIPEDSADMAR;NLASVGLNLIASGGTAK;SLFSNIVTK;TGLVEFAR;ANYWWLR;DVCISSDAFFPFR	51	3.40901	2.14625	1.22818
1.68	K7GR29_PIG	Uncharacterized protein OS=Sus scrofa GN=OCRL PE=4 SV=1	103109	892	2	FLSEVLAAQEAQSQLLVPEQK;HDVVIWLGDLNYR	3	17.4137	2.36881	1.2281
2.02	F1RYJ8_PIG	Uncharacterized protein OS=Sus scrofa GN=CSRP2 PE=4 SV=1	20949.8	193	2	GFGYGQGAGALVHAQ;GFGYGQGAGALVH	3	5.02921	13.5966	1.22799
2.01	Q8WNW8_PIG	Nexin-1 OS=Sus scrofa GN=PN-1 PE=2 SV=2	44083.9	397	1	ASAATTAILIAR	12	30.9712	12.7727	1.22754
2	F1RWH1_PIG	Uncharacterized protein OS=Sus scrofa GN=CBX1 PE=4 SV=2	21417.6	185	1	NSDEADLVPAKEANVK	50	25.0784	23.597	1.22742
1.72	F1RIF6_PIG	Uncharacterized protein OS=Sus scrofa GN=APITD1 PE=4 SV=2	15993.9	139	1	DLEMFAR	1	15.3385	11.0169	1.22625
6.89	F1SVC1_PIG	Uncharacterized protein OS=Sus scrofa GN=GNLY PE=4 SV=2	16170.9	146	5	KPQAICVDIK;LGLICESCR;DILTGK;IIQKLEDMVGPQPNEDTVTQAASR;LEDMVGPQPNEDTVTQAASR	42	6.34699	8.27638	1.2261
2.12	F1RMS6_PIG	Uncharacterized protein (Fragment) OS=Sus scrofa GN=CBLC PE=4 SV=1	55832	503	2	YQLEVAPLALPK;NHNPDLTELCGTGPYQR	2	7.096	5.21632	1.22599
2	F1SSF7_PIG	Uncharacterized protein OS=Sus scrofa GN=AEBP1 PE=4 SV=1	128065	1140	1	YLSPDATVSTEVR	2	5.0386	10.984	1.22583
27.87	K7GM45_PIG	Uncharacterized protein OS=Sus scrofa GN=SRC PE=4 SV=1	60182.5	542	10	GPSTAFAPAAAEPK;LTTVCPTSKPQTQGLAK;TQFNSLQQLVAYYSK;LFGGFNSSDTVTSPQR;GSLLDFLKGETGK;AANILVGENLACK;GAYCLSVSDFDNAK;DAWEIPR;TETDLSFK;LLLNAENPR	30	7.96562	6.53271	1.22525
25.19	M3VK08_PIG	Ribonucleoprotein, PTB-binding 1 OS=Sus scrofa GN=RAVER1 PE=2 SV=1	78144.1	739	13	CFLVYSER;RAPEEELPPLDPEEIRK;GLPGDVTNQEVHDLLSDYELK;VVGSSPLGSGEGLLGLSPGPNGHSHLLK;SMLAALIAAQATALNR;ALSTVHTPTFCQLAYGQDGQLK;VSFCAPGPPGR;IPLNPYLNLHSLLPASNLAGK;TLYVHWTDAGQLTPALLHSR;GYGFAEYMK;LLSPLTSAR;GTAFVTLLNGEQAEAAISAFHQSR;DSGPLPTPPGVSLLGEPPKDFR	28	7.93456	4.51501	1.22523
14.12	I3LCI0_PIG	Uncharacterized protein OS=Sus scrofa GN=LOC100525869 PE=4 SV=1	32767.6	302	7	DVCTFLR;TDLELHAPSYPWSHR;LSDYFPKPYPNPEAAR;AANNGALPPDLSYIVR;ALAEEVEVQDGPNEDGEMFMRPGK;GLLSSLDHTSIR;HLVGVCYTEEEAK	74	1.9064	3.14351	1.22481
26.52	BGH3_PIG	Transforming growth factor-beta-induced protein ig-h3 OS=Sus scrofa GN=TGFBI PE=1 SV=1	74461	683	14	NLLLNHMIK;YGTLFTMDR;LTLLAPMNSVFK;DVLATNGVIHFIDELLIPDSAK;MLTPPMGTVMDVLK;NSLCIENSCIAAHDKR;EGVYTVFAPTNEAFQALPLGER;SPYQLVLQHSR;ILGDPEALRDLLNNHILK;GDELADSALEIFK;STVISYECCPGYEK;FSMLVAAIQSAGLTETLNR;ILGDPEALR;YLYHGQTLDTLGGK	38	1.88403	0.0646166	1.22457
2.23	F1SPY4_PIG	Eukaryotic translation initiation factor 2 subunit 3 OS=Sus scrofa GN=EIF2S3 PE=4 SV=2	51157.2	472	3	AAGEAGVTLGQPHLSR;EQYEQILAF;QDLTTLDVTR	53	10.4622	14.1934	1.22357
26.4	F1RSV2_PIG	UDP-N-acetylglucosamine--peptide N-acetylglucosaminyltransferase 110 kDa subunit OS=Sus scrofa GN=OGT PE=4 SV=1	116938	1046	14	EYQAGDFEAAER;ALEVFPEFAAAHSNLASVLQQQGK;LVSIVADQLEK;VAASQLTCLGCLELIAK;ISPTFADAYSNMGNTLK;LQEALMHYK;IVLNGIDLK;GQLQEAIEHYR;DSGNIPEAIASYR;ISSPLFNTK;ASSVGNVADSTEPTKR;GSVAEAEDCYNTALR;AIQINPAFADAHSNLASIHK;AFLDSLPDVK	21	8.45924	8.52109	1.22301
6.53	CBPB1_PIG	Carboxypeptidase B OS=Sus scrofa GN=CPB1 PE=1 SV=5	47380.8	416	6	YSFTFELR;VNVEDENDISLLHELASTR;TAIGTTFLGNNIYLLK;ALADFIR;YVTNYVLGHL;YTYGPGATTIYPAAGGSDDWAYDQGIK	12	4.80207	8.36501	1.22298
1.77	I3LU34_PIG	Uncharacterized protein OS=Sus scrofa GN=DPP7 PE=4 SV=1	11796.1	108	1	ASHPADPASVVEAR	2	43.1799	35.5654	1.22146
13.27	F1SJF9_PIG	Uncharacterized protein OS=Sus scrofa GN=FAM3C PE=4 SV=1	24801.5	227	7	MDASLGNLFAR;DNWVFCGGK;ICLEDNVLMSGVK;TGELLDTR;SIQDGTIVLMGTYDDGATK;GINVALVNGK;LIAELGSTSIINLGFR	25	2.89321	2.81101	1.22107
4.01	F1S479_PIG	Uncharacterized protein OS=Sus scrofa GN=NDRG3 PE=4 SV=2	30140.9	271	2	LHIAQDINQENLQLFLSSYNGRK;GWIDWAASK	3	14.8992	8.89852	1.2206
55.11	K9J4S7_PIG	Kinesin-1 heavy chain OS=Sus scrofa GN=KIF5B PE=2 SV=1	109761	963	29	MEENEKELAACQLR;DVLEGYNGTIFAYGQTSSGK;VSYFEIYLDKIR;TTIVICCSPSSYNESETK;ADPAECNIK;LITDLQDQNQK;SLSALGNVISALAEGSTYVPYRDSK;VSYFEIYLDK;SHSIFLINVK;FVCSPDEVMDTIDEGK;LHDPEGMGIIPR;TQMLDQEELLASTR;SATLASIDAELQK;STLLFGQR;VFQSSTSQEQVYNDCAK;LFVQDLATR;GGGAFVQNSQPVAVR;AAEMMASLLK;SLTEYLQNVEQK;ISFLENNLEQLTK;KLFVQDLATR;FQGEDTVMIASKPYAFDR;LYLVDLAGSEK;TGAEGAVLDEAK;FVCSPDEVMDTIDEGKSNR;NTIQWLENELNR;ILQDSLGGNCR;DQDNMQAELNR…	115	5.23873	1.20999	1.22015
4	I3LEP6_PIG	Uncharacterized protein OS=Sus scrofa GN=LOC100517533 PE=4 SV=1	34288.4	306	2	ETIPLQESTLYTQDR;LQQGYNAMGFSQGGQFLR	5	17.4954	13.2314	1.21976
16.04	IMPA1_PIG	Inositol monophosphatase 1 OS=Sus scrofa GN=IMPA1 PE=2 SV=1	30132.5	277	8	YPSHSFIGEESVAAGEK;LQVSPQKDVTNSLLVTELGSSR;DVTNSLLVTELGSSR;LLCIPIHGIR;MLISSIK;EIQIIPLQRDDED;SSPADLVTATDEKVEK;EIQIIPLQR	24	6.06124	3.3789	1.21941
61.41	F1SEN2_PIG	Glutamate dehydrogenase 1, mitochondrial OS=Sus scrofa GN=GLUD1 PE=3 SV=1	61307.3	558	32	DSNYHLLMSVQESLERK;MVEGFFDR;ELEDFKLQHGTILGFPK;DIVHSGLAYTMER;CAVVDVPFGGAK;IYEGSILEADCDILIPAASEK;TAAYVNAIEK;SEAAADREDDPNFFK;CVGVGESDGSIWNPDGIDPK;FTMELAK;GASIVEDK;IIAEGANGPTTPEADK;GASIVEDKLVEDLK;HGGTIPIVPTAEFQDR;TFVVQGFGNVGLHSMR;IIKPCNHVLSLSFPIR;LTFKYER;YSTDVSVDEVK;GFIGPGIDVPAPDMSTGER;FGKHGGTIPIVPTAEFQDR;DSNYHLLMSVQESLER;LQHGTILGFPK;ALASLMTYK;IIAEGANGPTTPEADKIFLER;KGFIGPGIDVPAPDMSTGER;DDGSWEVIEGYR;VY…	278	0.350798	1.12556	1.2191
30.94	F1SGD2_PIG	Uncharacterized protein OS=Sus scrofa GN=PKP2 PE=4 SV=2	92353.4	831	17	TVLGQQILGQLDSSSLALPSEAK;MLHVGDLSVR;AVSMLEADHTLPSR;NLVFEDNDNKLEVAELNGVPR;ENYVTSGPAAGQAR;IQEQVQQTLAR;EQYQDMPMPEEK;IMTISAGDSYSTNK;LEISPDSSPER;MYLSLIAK;NYTQEASLGALQNLTAGSGPMPTSVAQTVVQK;GVEWLWHSIVIR;NLTLQNEIAK;DLLNTGGLQK;CEGLIDSLVHYVR;ISAAATFIQHECFQK;LLQLLK	50	1.80554	3.40444	1.21908
44.71	A6M928_PIG	Eukaryotic translation initiation factor 4A isoform 1 OS=Sus scrofa GN=EIF4A1 PE=2 SV=1	46153.5	406	14	ATQALVLAPTR;LNSNTQVVLLSATMPSDVLEVTK;AILPCIK;DQIYDIFQK;GFKDQIYDIFQK;LNSNTQVVLLSATMPSDVLEVTKK;GVAINMVTEEDKR;KEELTLEGIR;DFTVSAMHGDMDQKER;DFTVSAMHGDMDQK;VVMALGDYMGASCHACIGGTNV;LQMEAPHIIVGTPGR;VVMALGDYMGASCHACIGGTNVR;KGVAINMVTEEDKR	221	1.50697	1.02192	1.21655
40.69	F1S4E0_PIG	Uncharacterized protein OS=Sus scrofa GN=GBP4 PE=4 SV=3	57168.7	503	21	SLQENIDQLK;QQLLHIEELPDDQLDR;LLSLPTDTFLELLEVHAACEK;ILDVASIALVAVLPGPYK;ATEVLQSFLR;LSEPLMTSISR;SQEETEVAILQADK;ALTDGDKAIAVECAK;NFCSYIFDHAK;MQEELLTEGFKK;KLSEPLMTSISR;LVVLIEK;IEELPDDQLDR;LLNDAFK;GTFFVPGGHGLYLNAK;FVSFFPDFVWTVR;EDFLLK;EAIAVFMER;QQLLHIEELPDDQLDRNFLEQSK;SLQENIDQLKEK;LIPGWNPNIQNSNMPR	95	4.13908	1.42996	1.21571
20.8	F1SMN5_PIG	Uncharacterized protein OS=Sus scrofa GN=FLNC PE=4 SV=1	290411	2720	21	SPFEVQVSPEAGMQK;FNGAHIPGSPFK;YGGDEIPYSPFR;FADKHVPGSPFTVK;GAGTGGLGLTVEGPCEAK;GGLVGTPAPFSIDTK;VNQPASFAVQLNGAR;VTYCPTEPGTYIINIK;AFGPGLEGGLVNK;EVTTEFTVDAR;AEIAFEDR;IQIGEETVITVDAK;TDTYVTDNGDGTYR;GVAGVPAEFSIWTR;HIPGSPFTAK;TDLQRDLSDGLR;LIALLEVLSQK;ASGPGLNASGIPASLPVEFTIDAR;GAGTGGLGLAIEGPSEAK;LLGWIQNK;VNQPASFAVQLNGARGV	80	6.83649	2.1128	1.21483
16.12	F1RRS0_PIG	Uncharacterized protein OS=Sus scrofa GN=GSDMC PE=4 SV=2	54239.1	481	9	DSQNDVFHTILK;ATWDLEVK;YPWSIPVR;SVAIPPTTWEGLQK;VRDTTLMLPSGTVMAYK;FLLPWTTYVQSK;QFALLR;SILEPNFR;DTTLMLPSGTVMAYK	21	6.05561	12.9031	1.21354
8.39	F1S659_PIG	Uncharacterized protein OS=Sus scrofa GN=NCF2 PE=4 SV=1	59126.1	525	4	LSVPMSYTLK;GALDAFSAVQDPHSR;YTVVMETQPGYPYSQVR;LYEPVVIPVGR	5	16.7176	4.31583	1.21341
18.93	I3LDM7_PIG	Lactoylglutathione lyase OS=Sus scrofa GN=GLO1 PE=3 SV=1	20730.4	184	10	RFEELGVK;FEELGVK;DFLFQQTMLR;KATLELTHNWGTEDDESQSYHSGNSDPR;LDFPTMK;GFGHIGIAVPDVHGACK;ILGMTLLQK;SLDFYTR;AAWAFSR;FSLYFLAYEDKNDIPKDK	46	6.22795	3.45669	1.21251
19.58	F1RKY2_PIG	Uncharacterized protein OS=Sus scrofa GN=SERPIND1 PE=3 SV=1	55874.6	495	10	IAIDLFK;YELGTIHNLFR;TLEAQLTPQVVEK;TGCLLFMGR;FAFNLYR;SVGVTALFDR;DYNLVEALR;DFGYTLR;QFPILDDFR;AVNDLYVQR	19	2.54068	4.4034	1.2125
25.23	COF1_PIG	Cofilin-1 OS=Sus scrofa GN=CFL1 PE=1 SV=3	18518.4	166	11	EILVGDVGQTVDDPYATFVK;ASGVAVSDGVIK;AVLFCLSEDKK;KEDLVFIFWAPECAPLK;HELQANCYEEVKDR;AVLFCLSEDK;LGGSAVISLEGKPL;LTGIKHELQANCYEEVKDR;ESKKEDLVFIFWAPECAPLK;NIILEEGKEILVGDVGQTVDDPYATFVK;HELQANCYEEVK	212	8.56724	2.51155	1.21084
5.38	F1SPH2_PIG	Uncharacterized protein (Fragment) OS=Sus scrofa PE=4 SV=1	53444.6	483	5	LHVVGPPGGQSLYLSLDDLYQFPK;NHLPVPNLDPDTYR;TSDPYANDPIRHPALK;IGELSPEDKAPSTLK;GLEWNTGAISTAR	6	4.29369	5.45038	1.21083
2.01	F1SDK4_PIG	Uncharacterized protein (Fragment) OS=Sus scrofa GN=PTPRE PE=4 SV=2	80808.4	703	2	DFLVTFNQPLAR;VIQIIPYDFNR	2	8.78834	23.571	1.21052
10.48	F1ST88_PIG	Uncharacterized protein OS=Sus scrofa GN=LOC100515356 PE=4 SV=1	17225.3	154	6	QFNDEVLK;YFPAGNVVNQGYFEENVLPPKK;GQCGENLAWASYDQTGK;EAQQYSEALASTR;ASASDGSSFVVAR;WYSEIK	13	4.00206	9.80113	1.21044
42.53	F1S4Y0_PIG	Uncharacterized protein OS=Sus scrofa GN=ACSS2 PE=4 SV=2	78738.2	701	22	GATTNICYNVLDR;IAQNDHDLGDTSTVADPSVITQLFSHR;DGHIFSPTLTEELKK;LWSVVDKYK;LVNLKELADEALDK;IFIEWMK;TPCPGPFHQYNFDVTK;VAFYWEGNEPEDTTQITYR;ELADEALDKCR;IGPIATPDFIQNAPGLPK;LGALHSIVFAGFSSESLCER;DKDGYYWITGR;FYTAPTAIR;GECLYCFVTLR;CPIVDTFWQTETGGHMLTPLPGATR;ILDSSCSLLITADAFYRGEK;AELGSSDSPSQSPPLKR;LSVENPQEFWGDIAK;VLGTVGEPINPEAWLWYHR;FEATYFK;IDDMLNVSGHLLSTAEVESALVEHQAIAEAAVVGHPHPVK;ELLVQVCQFSNVLR	87	1.08452	2.04845	1.21004
4.01	F1SE87_PIG	Uncharacterized protein OS=Sus scrofa GN=CHMP5 PE=4 SV=2	20752.6	179	2	APPPSLTDCIGTVDSR;DNLAQQSFNMEQANYTIQSLK	4	28.0232	10.2038	1.20967
14	D0G0B3_PIG	Acetyl-Coenzyme A acyltransferase 2 OS=Sus scrofa GN=ACAA2 PE=2 SV=1	41929.8	397	7	AANDAGYFNNEMAPIEVK;EGTVTAGNASGISDGAGAVIIASEDAVK;GVFIVAAK;LEDSLWTGLTDQHIQIPMAITAENLAAK;VVLCGGTESMSQAPYCVR;DFTATDLTEFAAR;QTMQVDEHARPQTTLEQLSK	22	3.46356	4.10438	1.20948
6	I3LMS1_PIG	Uncharacterized protein OS=Sus scrofa PE=4 SV=1	13257.2	118	3	VLHIDLWK;GVEAVGSYAENQR;GCVNPMINIEQLWR	4	5.32235	2.47801	1.20916
109.29	F1S5J1_PIG	Uncharacterized protein OS=Sus scrofa GN=LRPPRC PE=4 SV=1	158698	1393	56	KVIEEQLEPALEK;EFDRLDSSAVLDTGK;VFDNTCHSGSPGSNQALLLLR;VYLQNEYK;NASQFDWALMR;EDSLSDFGSFFLR;AVLQEHGCLHENTVFSQAELR;MQEENIIPR;ILGFMK;QLHEAIVTLGLAK;ALKEEGFPIR;TALDLEQIPSR;AGDMENAENILTVMK;SCGSLLPELK;MVFINNIALAQIK;NAGESVPFTEPPESFEFYAK;DAFNIFLK;LQDAINILK;TAQLTLSDLESK;THYFWPLLVGYQK;ITELLYK;SENQPIGDVLK;DATVLSFFHILNGAALR;LNDLFLKR;LNDLFLK;IPENIYK;IWDELQK;YAVLLK;LQWFCDR;TKDLPITEAVFSALVTGHAR;LGTVYDISHYNALLK;CIASN…	315	3.98038	1.19915	1.20834
3.84	F1RUH7_PIG	Uncharacterized protein OS=Sus scrofa GN=TPMT PE=3 SV=1	28474.2	245	3	GAFVAVNPGDR;VDVFEER;VFFPLCGK	3	9.3593	14.4541	1.20821
1.82	F1RMG0_PIG	Uncharacterized protein OS=Sus scrofa GN=FAM111A PE=4 SV=1	69279.6	610	1	GTSSIIEFGSTLK	1	8.29174	20.2801	1.20806
29.17	I3LL07_PIG	Uncharacterized protein OS=Sus scrofa GN=AP2M1 PE=4 SV=1	49654.3	435	16	QNVNAAMVFEFLYK;MCDVMAAYFGK;TTKDIILPFR;ESQISAEIELLPTNDK;SISFIPPDGEFELMR;SYLSGMPECK;QSIAIDDCTFHQCVR;SNIWLAAVTK;IPTPLNTSGVQVICMK;WARPPISMNFEVPFAPSGLK;TFITQQGIK;MIGGLFIYNHK;ASENAIVWK;LNYSDHDVIKW;DIILPFR;VIPLVR	70	5.06453	2.66659	1.20737
41.92	LEG4_PIG	Galectin-4 OS=Sus scrofa GN=LGALS4 PE=2 SV=1	35851.9	323	23	VGMSVYIQGVANEHMK;FDGWDK;NSYLNGKWGAEER;SLVINFK;KSSFNPFAPGQYFDLSIR;FDGWDKVVFNSQQDGK;VGSSGDVALHINPR;VVFNSQQDGK;LTEGIVVR;PAFELVIMVLPEHYK;SSFNPFAPGQYFDLSIR;AFVPAPGYQPTYNPTLPYYKPIPGGLR;GPGADVAFHFNPR;FFVNFVVGQGPGADVAFHFNPR;KAPAFELVIMVLPEHYK;APAFELVIMVLPEHYK;VVFNSQQDGKWGNEEK;FDGWDKVVFNSQQDGKWGNEEK;FKVYANGQHLFDFSHR;VYANGQHLFDFSHR;HNQQPCNLPCMEGAPTFNPPVPYK;NSYLNGKWGAEERK;VVVNGDPFYEFGHR	336	13.6978	12.1862	1.20703
3.24	I3LPN0_PIG	Tryptase OS=Sus scrofa GN=MCT7 PE=3 SV=1	30325.5	274	2	EAPGHKWPWQVSLR;VQLGEQHLYYQDR	3	6.92527	8.76036	1.20693
28.14	F1RMZ8_PIG	Uncharacterized protein OS=Sus scrofa GN=ATP6V1B2 PE=3 SV=1	56612.3	511	14	KTSCEFTGDILR;AVVQVFEGTSGIDAK;TPVSEDMLGR;TSCEFTGDILR;NFIAQGPYENR;QIYPPINVLPSLSR;IPQSTLSEFYPR;GFPGYMYTDLATIYER;TVSGVNGPLVILDHVK;LALTTAEFLAYQCEK;IPIFSAAGLPHNEIAAQICR;HVLVILTDMSSYAEALR;GIVNGAAPELPVSTSGPMVGSR;YAEIVHLTLPDGTKR	77	3.8803	2.70187	1.2069
7.4	I3LLA0_PIG	Uncharacterized protein OS=Sus scrofa GN=RBM25 PE=4 SV=1	62188.1	513	4	CGLVLSWK;GAIEVLIR;LQAFGFCEYKEPESTLR;EYSSELNAPSQESDSHPR	9	16.0046	6.87181	1.20661
6	Q1T7A9_PIG	Type VI collagen alpha-1 chain (Fragment) OS=Sus scrofa GN=COL6A1 PE=2 SV=1	10474.6	95	3	LSIIATDHTYR;VFSVAITPDHLEPR;DAEEVISQTIHTIADMIK	30	7.4186	1.36236	1.20644
2.01	Q6JRS5_PIG	Adiponectin (Fragment) OS=Sus scrofa PE=2 SV=1	16775.7	153	1	SAFSVGLETR	2	1.66971	2.81555	1.20622
80.94	K9IVK2_PIG	E3 SUMO-protein ligase RanBP2 OS=Sus scrofa GN=RANBP2 PE=2 SV=1	348660	3154	49	DKNFQWANTGAAVFR;GHFYMHAGSLLLK;GGFSFSVPVSADGFK;LFPGSPAIYK;GQNTNNSQFFITLK;VVLPLLK;ITPDMTLQSMK;EGHWDCSICLLR;TFLTNEQTKVPDQESK;KQSSPAAPAPASFK;IAVAVLEETTR;YIASVQGSAPSPR;FVFGSESVK;VWVWTACDFADGER;EAGQNLLEMMAYDR;FKTPEEAALFK;LLVQHDINTLR;SGQSALYDALFSSQSPK;LQLPPTFFCYK;NVPGISFTENMGPVQQK;EGQWDCSVCLVR;SSIPEPIDPLFK;HGLQPALLVHWAQSLQK;SIFATPAAELANR;GFYFAK;SGLEGMFTK;LVELYR;SASGEGFQFGK;TPPQWAEDQSSLLK;VTVPFLGK;EGQWDC…	119	3.91161	1.62697	1.20565
12.66	I3LGC6_PIG	Ubiquitin carboxyl-terminal hydrolase (Fragment) OS=Sus scrofa GN=USP24 PE=3 SV=1	275458	2440	10	VLYNLEVLSSK;EFDYLPPVDSR;NTFQGIYSDQK;LVSIPELLSAIK;SLPSVLVIHLMR;IQSGQSSTVIENIHTIIAAAAVK;TLLSLCGAEK;EFGNLHNTVALLVLHSDVSSQR;LLLLAER;FGFDWESGR	11	65.2879	21.4125	1.20516
3.32	I3L8K1_PIG	Uncharacterized protein OS=Sus scrofa GN=SORL1 PE=4 SV=1	79402.9	705	3	SNVIVALAR;STDFFQSR;SSDVYVSYDYGR	3	16.6841	12.2292	1.20437
2	I3LF98_PIG	Uncharacterized protein OS=Sus scrofa PE=4 SV=1	24945.7	231	1	DAYELQEVIGSGATAVVQAALCKPR	3	36.2685	26.4534	1.20432
12.63	M9TGS8_PIG	Mitochondrial delta3,delta2-dienoyl-CoA isomerase OS=Sus scrofa GN=Eci1 PE=2 SV=1	33113.4	302	7	FGSQHVLVEPAAAAGVAVMK;WLAVPDHAR;AVQEMWLR;YAEFWK;GVILTSDCPSVFSSGLDLR;SLQTYLEK;DADIQNFVSFISK	27	5.04837	9.08254	1.20411
4.17	K9J4S0_PIG	Transcription activator BRG1 isoform B OS=Sus scrofa GN=SMARCA4_tv3 PE=2 SV=1	181309	1614	3	AFVPQLR;IQELENLPGSLAGDLR;GLQSYYAVAHAVTER	7	25.4722	4.24069	1.2039
2.06	B3GN5_PIG	Lactosylceramide 1,3-N-acetyl-beta-D-glucosaminyltransferase OS=Sus scrofa GN=B3GNT5 PE=2 SV=1	43970.2	377	1	TLFVLGTPSDPLMR	1	4.24082	16.2092	1.20354
1.83	CYTA8_PIG	Cystatin-A8 OS=Sus scrofa PE=3 SV=1	11713.3	103	1	FEAIIYR	1	11.8791	3.63547	1.20323
39.59	F1STB6_PIG	Uncharacterized protein (Fragment) OS=Sus scrofa GN=GBA2 PE=4 SV=2	103562	921	21	DYYLTGDQVFLR;NVIPHDIGDPDDEPWLR;VNAYVVHDTADWK;YLQWWYR;AEGYQVPPFGWR;FVLQVYR;QIYGCPLGGIGGGTITR;YLMSGITAPVK;ISAWQSPVLDDR;SLPAWYK;KTPFIDLINCVPLR;FFGPDGDAAPALSHHALSR;WQLNPGMYR;IMFGAK;AWTVYQLPGQNVTLTCR;LGLAFQTPEAYCQQR;FGYLEGQEYR;DGETVQGLLLHHPTLPNPYTMAMAAR;YADWEER;ICLAHEFAEK;TPFIDLINCVPLR	69	1.98703	1.97193	1.20303
12.6	F1S0M2_PIG	Uncharacterized protein OS=Sus scrofa GN=HRSP12 PE=4 SV=1	14369.5	137	6	APAAIGPYSQAVLVDR;QALTNMGEILK;QYFQGNFPAR;AAGCDFTNVVK;TTVLLADINDFSTVNDIYK;AAYQVAALPK	46	6.28839	8.49142	1.20279
25.36	F1SST4_PIG	Uncharacterized protein OS=Sus scrofa GN=SPINT1 PE=4 SV=1	57295.3	509	13	WYYDPTEQICK;DVFGLR;AWDGIDLK;GVEDTDWHLLQGDTDVR;WYYNPFTER;FTYGGCYGNK;DKGHCVDLPDTGHCLESIPR;VQPQEPLVLK;NEPDQVELWGLK;SFVYGGCLGNK;EGFINYLR;LTCQDVQGPSIER;VSTTEDMEHLVYYQTTRPL	30	6.25796	18.2442	1.20239
20.22	Q32YV9_PIG	Proteasome 26S subunit non-ATPase 4 OS=Sus scrofa GN=PSMD4 PE=2 SV=1	40763.3	377	11	NGDFLPTR;VLESTMVCVDNSEYMR;NAMGSLASQATK;MTISQQEFGR;AAAASAAEAGIATTGTEDSDDALLK;LTAFVNTLNGK;SNPENNVGLITLANDCEVLTTLTPDTGR;VNVDIINFGEEEVNTEK;LQAQQDAVNIVCHSK;ITFCTGIR;IIAFVGSPVEDNEKDLVK	36	10.1415	6.09134	1.20235
9.93	G8ENM3_PIG	Ribokinase OS=Sus scrofa GN=RBKS PE=2 SV=1	34532.1	323	5	FFIGFGGK;VMICQLEVTPATSLEALTIAHSNGVK;DLPLYLF;DAGQAAQVLLER;TLFNPAPAIADLDPR	17	5.35096	2.84232	1.20233
14.08	I3LC92_PIG	Uncharacterized protein OS=Sus scrofa GN=ENOSF1 PE=4 SV=1	49645.7	443	8	DLGDIVGDFR;MLLSCIDFR;LLVDMDPR;WDVPEAVEWMAK;ALAPLGIGVATGEQCHNR;GTEVVVCAVNALAPHLLNK;LGSVNENLSVLLMAK;ALQFLQIDSCR	21	3.34051	2.94505	1.20219
2.92	F1RFE3_PIG	Uncharacterized protein OS=Sus scrofa GN=LOC100520426 PE=4 SV=2	38142.5	335	2	FGQIMIENLR;YAIIGADLR	2	13.6478	5.74586	1.20158
15	F1SN09_PIG	Uncharacterized protein OS=Sus scrofa GN=ANKRD44 PE=4 SV=2	105249	971	9	LLLEIADNPEVVDVK;DKEGYNSIHYAAAYGHR;QCLELLLER;DNMWLTPLHR;TALDLAAFK;TNSVFEESDSGATK;NNALQTPLHVAAR;TCLHAAAAGGNVECIK;VVVEELLAK	12	9.12574	1.78985	1.20148
40.5	F1SMC0_PIG	Adenylyl cyclase-associated protein (Fragment) OS=Sus scrofa GN=CAP1 PE=3 SV=1	40963.7	376	19	TGPKPFSASKPGISPSPKPVTK;AYLSIWTELQAYIK;VENQENVSNLVIDDTELKQVAYIFK;NSLDCEIVSAK;SSEMNVLIPTEGGDFNEFPVPEQFK;KEPALLELEGK;EFHTTGLAWSK;CVNSTLQIK;KEPALLELEGKK;EPALLELEGK;TIWNGQK;SALFAQINQGESITHALK;TDGCHIYLSK;VENQENVSNLVIDDTELK;QVAYIFK;LGLVFDDVVGIVEIINSR;LVTTVTEIAG;WRVENQENVSNLVIDDTELK;VPTISINKTDGCHIYLSK	133	5.9082	3.09147	1.20118
1.7	F1RL06_PIG	Uncharacterized protein OS=Sus scrofa GN=LOC100523213 PE=4 SV=2	22743.7	211	2	LTVLGQPK;SSSGFTCQVTHQGNTVEK	78	17.1628	24.0426	1.20104
12.76	F1S4G6_PIG	Uncharacterized protein OS=Sus scrofa GN=TMEM33 PE=4 SV=2	27789.6	246	6	ALLANALTSALR;TLFNELR;GSNSLPLLR;LCLQSIAFISR;LSANQQNILK;SVLDKLSANQQNILK	15	6.33146	2.57128	1.20084
4	F1RP13_PIG	Uncharacterized protein (Fragment) OS=Sus scrofa GN=GGACT PE=4 SV=2	16818.8	150	3	AHVFVYGTLK;FLDEFEGCPDMYQR;TLEPYPLVIAGEHNIPWLLQLPGHGR	13	13.5152	4.51918	1.20069
2	I3LV02_PIG	Uncharacterized protein OS=Sus scrofa GN=AP1B1 PE=4 SV=1	104818	949	1	IQPGNPNFTDLELSLK	191	14.9248	17.1124	1.20063
1.92	I3L5I1_PIG	Uncharacterized protein OS=Sus scrofa GN=RRP1B PE=4 SV=1	72581.2	669	1	SLLVSPTGPSR	1	14.5993	23.2154	1.20062
8.01	F1S0X6_PIG	Uncharacterized protein OS=Sus scrofa GN=EXOSC2 PE=4 SV=2	33348.3	299	4	LGQGVLVQVSPSLVK;YNGEVGDIVVGR;SAEDELAMR;LDSVLLLSSMNLPGGELR	8	8.84063	5.38699	1.19945
3.84	I3LKD2_PIG	Uncharacterized protein OS=Sus scrofa GN=FAM162A PE=4 SV=1	17664.5	155	2	RNESLTSMNLEK;ILIWSGR	6	15.8958	4.71054	1.19943
29.68	LOX15_PIG	Arachidonate 15-lipoxygenase OS=Sus scrofa GN=ALOX15 PE=1 SV=3	75003.6	663	15	LWEVISR;ILSLPEGTAR;YTMEINVR;AAALLTYSSFCPPDDLADR;NGLVSDLGIFDQVVSTGGGGHVELLR;GLLGVESSFYAQDALR;EFTEIGLLGAQDR;GFPVSLQSK;GHLMAEVIAVATMR;CLPSIHPIFK;YVEGIVSLHYK;DSLNVLMSWNSLDSFNR;ANVILCSQQYLAVPLVMLK;DGLILNIASTGIHDLPVDER;GLADLAVK	64	2.02137	5.53941	1.19899
1.43	F1SDK6_PIG	Uncharacterized protein OS=Sus scrofa GN=LOC100156267 PE=4 SV=1	25352.1	229	1	SVQELNHGLAESDK	1	22.3444	25.4188	1.1987
14.37	F1RFA5_PIG	Uncharacterized protein (Fragment) OS=Sus scrofa GN=PGP PE=4 SV=1	31959.4	296	7	FIFDCVSQEYGINPER;FIAGTGCLVR;AVVVGFDPHFSYMK;TVLTLTGVSTLGDVK;LGFGGPSGPNAGR;GETAVPGAPEALTALR;EIFGTAYCTALYLR	20	5.61361	4.23616	1.19861
24	F1S663_PIG	Uncharacterized protein OS=Sus scrofa GN=LAMC1 PE=4 SV=1	177185	1606	12	SAGYLDDVTLASAR;LNTFGDEVFNDPK;AFDITYVR;DGSEASLEWSSER;LSAEDLVLEGAGLR;SYYYAISDFAVGGR;SQECYFDPELYR;QDIAVISDSYFPR;EAQLALGNAAADATEAK;VAVPLIAQGNSYPSETTVK;YFIAPAK;NTIEETGNLAEQAR	27	4.94511	2.86451	1.19786
7.5	I3LCZ8_PIG	Cytochrome P450 2C42 OS=Sus scrofa GN=CYP2C42 PE=3 SV=1	55441.7	490	4	YIDLVPTNLPHAVTCDIK;EALVDLGEEFSGR;FSLMTLR;GTTILTSLTSVLYDCK	10	17.5062	7.0887	1.19734
2	I3LL77_PIG	Uncharacterized protein (Fragment) OS=Sus scrofa GN=LOC100511844 PE=4 SV=1	20805.3	187	1	VYYDATIEQHPFGETAFSDGTDVSR	1	9.86792	18.0382	1.19652
2.04	F1SD01_PIG	Uncharacterized protein OS=Sus scrofa GN=CSTF2T PE=4 SV=1	64307.2	615	2	AMETEVLETR;IMDPEIALK	11	3.65318	11.6738	1.19646
1.82	AOFB_PIG	Amine oxidase [flavin-containing] B OS=Sus scrofa GN=MAOB PE=2 SV=3	58264.9	520	1	CDVVVVGGGISGMAAAK	79	6.93499	7.59162	1.19504
4.04	F1RPY3_PIG	Reticulon OS=Sus scrofa GN=RTN3 PE=4 SV=2	25308.4	236	2	SCGSSCAVHDLIFWR;TQIDHYVGIAR	12	10.4483	7.17943	1.19496
53.3	M3TYQ8_PIG	Glycerol-3-phosphate dehydrogenase OS=Sus scrofa GN=GPD2 PE=2 SV=1	80746.7	727	27	ANLLEIAPHLSAPLPIMLPIYK;DKLVGAIVYYDGQHNDAR;KFLYYEMGYK;TVGLFLQGGK;DWSPTLYIR;WPIVGVR;VIFFLPWQK;LVSEFPYIEAEVK;IVELMGR;MNLAIALTAAR;LAFLNVQAAEEALPR;ALEHFPMLQK;LDIEQYR;SEISLLPSDIDRYK;SEISLLPSDIDR;EYACTAVDMISR;YGIKEYACTAVDMISR;LAILMK;SMAEDTINAAVK;GFITIVDVQR;LVQDYGLESEVAQHLAATYGDK;YGAATANYMEVVSLLK;EAQILTLK;LVGAIVYYDGQHNDAR;NYLSSDVEVR;CVINATGPFTDTVR;CKDVLTGQEFDVR	96	4.71098	1.29559	1.19451
2.05	I3LU89_PIG	Uncharacterized protein OS=Sus scrofa GN=CHMP1A PE=4 SV=1	21685.6	196	2	MDDTLFQLK;ALSTMDLQK	2	35.5267	16.2206	1.19418
7.47	F1REW7_PIG	Uncharacterized protein OS=Sus scrofa GN=RSRC2 PE=4 SV=2	48439.9	418	4	GMGLGFTSSMR;NTAMDAQEALAR;ALAETGIAVPSYYNPAAVNPMK;NLDAQYEMAR	9	14.9012	4.54655	1.19394
10.47	B0LY42_PIG	CD147 OS=Sus scrofa PE=2 SV=1	29420.9	269	5	VLKEDALPDLR;IWTSIDDVGSK;FFVVSSETK;SDSFPPVTEWLWYK;TEFEVDSDDR	21	6.0022	2.37502	1.19384
3.92	I3LTH2_PIG	Uncharacterized protein OS=Sus scrofa GN=ASUN PE=4 SV=1	74450.2	654	2	IMWNELETLVR;TIYNLVDMER	3	9.05548	5.35626	1.19372
2.01	A0A077ETG0_PIG	Tripartite motif containing 56 OS=Sus scrofa GN=TRIM56 PE=2 SV=1	81518	755	1	EAEILSLEGAIAQR	2	13.992	8.88324	1.19299
32.1	F1SJJ5_PIG	60S ribosomal protein L4 OS=Sus scrofa GN=RPL4 PE=4 SV=2	47918.4	426	16	NIPGITLLNVSK;MLNTDLSR;QPYAVSELAGHQTSAESWGTGR;PLISVYSEK;SNYNLPMHK;NIPGITLLNVSKL;ACARPLISVYSEK;LDELYGTWR;GPCIIYNEDNGIIK;NVTLPAVFK;YAICSALAASALPALVMSK;FCIWTESAFR;RGPCIIYNEDNGIIK;EAVLLLK;KLDELYGTWR;APIRPDIVNFVHTNLR	89	3.63728	2.08639	1.19199
44.18	F1SM21_PIG	Uncharacterized protein OS=Sus scrofa GN=LOC100152603 PE=3 SV=2	60456	530	11	QMSMFSMLMSESTK;GPFCHHLEESTQCPMPLSYVPR;ELSAFSDVMTFGER;VTAYDLYSQASVWLLR;EFQIFSDFQWK;LLVVPMDGSHWFTMR;TYSTTYTLEDLNR;YFSLPAVVFTR;TDFVLDYPKPVMPNMIFIGGINCHEGKPLPK;ALEIASEIFQTK;LFCHYFVK	292	6.81471	6.74013	1.19196
7.11	F2Z5I9_PIG	Destrin (Fragment) OS=Sus scrofa GN=DSTN PE=4 SV=1	18374.3	164	5	YALYDASFETK;IFYDMK;LGGSLIVAFEGCPV;KEELMFFLWAPELAPLK;HFVGMLPEKDCR	8	7.80224	4.11485	1.19196
20.44	B7U3Y5_PIG	Galectin OS=Sus scrofa GN=LGALS9 PE=2 SV=1	39642.3	355	11	FASIPGGLYPSK;NTQIGSSWGPEER;FEEGGYVVCNTK;DNDIAFHFNPR;GQSFLVWILCESHCFK;KMQMPFQR;HLPTINSLEVGGDIQLTHVQP;VAVDGQHLFEYYHR;QNGIWGPEER;SGSDIAFHLNPR;FTVNLQTGHSDNDIAFHFNPR	32	12.6974	9.0587	1.19113
5.36	K7GNR1_PIG	Uncharacterized protein OS=Sus scrofa GN=IFIT2 PE=4 SV=1	54062.3	468	3	ATMCNIQAYIK;NSLESCLQQLK;SPKDPEVTSGLAIASYR	5	4.86106	10.5314	1.19086
2	I3LJW5_PIG	Uncharacterized protein OS=Sus scrofa PE=4 SV=1	16791.8	152	1	ESGADIYFR	2	3.3651	3.18481	1.19079
52.8	F1SC47_PIG	Uncharacterized protein OS=Sus scrofa GN=ALDH18A1 PE=4 SV=1	87085.1	795	26	EMMLVTSGAVAFGK;GDECGLALGR;YGSSHTDVIVTENEK;WSNIPFITVPLSR;NLNGTLHELLR;CEYPAACNALETLLIHR;FGLGAEVGISTSR;DSKCEYPAACNALETLLIHR;VSGHVITDIVEGK;LNSLAIGLR;GPVGLEGLLTTK;LIDIFYPGDQQSVTFGTK;AALWALQGGTSVVIANGTHPK;LASIVEQVSVLQNQGR;LAAPLLK;TPLFDQIIDMLR;FASYLTFSPSEVK;EMAIPVLEAR;SNIPFITVPLSR;MIDLIIPR;YLHENLPVPQR;ILHLLTQEALSIHGVK;GEDHVVSDFSEHGSLK;SWSNIPFITVPLSR;VGTFFSEVKPAGPTVEQQGEMAR;MLATLEPEQR	168	2.87102	3.3839	1.19059
2.02	F1RR54_PIG	Uncharacterized protein OS=Sus scrofa GN=SLU7 PE=4 SV=1	68331	586	1	EIMQIDER	1	23.9783	15.4328	1.19002
1.82	F1RS76_PIG	Uncharacterized protein OS=Sus scrofa GN=LOC100737431 PE=4 SV=2	16711.5	158	1	QYYPVTIPLR	2	5.87429	14.1088	1.1898
41.3	F1SP93_PIG	V-type proton ATPase catalytic subunit A OS=Sus scrofa GN=ATP6V1A PE=3 SV=1	68443.7	618	20	VGSHITGGDIYGIVNENSLIK;ITWSIIR;TVGMLSNMIAFYDMAR;FSMVQVWPVR;ALDEYYDKHFTEFVPLR;LAEMPADSGYPAYLGAR;DMGYHVSMMADSTSR;LIKDDFLQQNGYTPYDR;WEFTPSK;FCPFYK;YSNSDVIIYVGCGER;IKADYAQLLEDMQNAFR;VLDALFPCVQGGTTAIPGAFGCGK;TALVANTSNMPVAAR;VGHSELVGEIIR;ADYAQLLEDMQNAFR;LPANHPLLTGQR;GNEMSEVLR;DVKWEFTPSK;LASFYER	73	7.47268	3.00021	1.18952
8.14	F1RX24_PIG	Uncharacterized protein OS=Sus scrofa GN=MRPL3 PE=1 SV=2	43642.1	399	4	SVTWWDEHLSEENVPFVK;MPGQLGNIDR;SASILEFYQELGLPPK;VGLIALK	8	11.06	11.6889	1.18949
18.05	I3LFR2_PIG	Uncharacterized protein OS=Sus scrofa GN=CUL5 PE=3 SV=1	90954.6	780	9	YVEQLLTLFNR;TLWSLVAFPK;TQEAIIQIMK;LATELPDAELRR;QVLLYEPQVNSPK;LALPADSVNIK;ISNAQLQTELVEILK;ILNAGAWSR;LATELPDAELR	13	3.04505	2.67153	1.18937
10.16	F1RM40_PIG	Uncharacterized protein OS=Sus scrofa GN=SYMPK PE=4 SV=2	141017	1272	6	FVEGLIVTLSPR;FLIPVLNGLEK;VVDLLNQAALITNDSK;SQALLFIK;SPQTLTPALEDIVK;VVLEAPLITESALEVIR	12	8.19932	2.60725	1.18934
34.81	F1SJ27_PIG	Uncharacterized protein OS=Sus scrofa GN=CSK PE=4 SV=2	50457.7	449	19	HSNLVQLLGVIVEEK;GGLYIVTEYMAK;GDVLTIVAVTKDPNWYK;SVLGGDCLLK;VSDFGLTK;GSLVDYLR;FSLDVCEAMEYLEGNNFVHR;GEFGDVMLGDYRGNK;GDVLTIVAVTK;LSLMPWFHGK;SGWALNMK;GEFGDVMLGDYR;KYFHGTAEQDLPFCK;SAIQAAWPSGTECIAK;EQLEHIK;LLCPPETGLFLVR;LMEGTVAAQDEFFR;NVLVSEDNVAK;EGIIPANYVQK	57	4.75264	4.80451	1.18925
3.92	F1SFL6_PIG	Uncharacterized protein (Fragment) OS=Sus scrofa GN=CRBN PE=4 SV=2	44385.1	387	2	VQILPECVLPSTMSAVQLESLNK;VAACLPIDDVLR	7	7.22361	12.1657	1.18877
55.48	D0G0C8_PIG	Chaperonin containing TCP1, subunit 2 (Beta) OS=Sus scrofa GN=CCT2 PE=2 SV=1	57443.6	535	28	EGTIGDMAVLGITESFQVK;LGGSLADSYLDEGFLLDKK;MLPTIIADNAGYDSADLVAQLR;VQDDEVGDGTTSVTVLAAELLR;ILIANTGMDTDKIK;KIHPQTIIAGWR;AAHSEGNTTAGLDMK;NIGVDNPAAKVLVDMSR;QLIYNYPEQLFGAAGVMAIEHADFAGVER;GATQQILDEAER;GSGNLEAIHVIK;EGTIGDMAVLGITESFQVKR;DASLMVTNDGATILK;LSSFIGAIAIGDLVK;QALLNSAVDHGSDEVK;QDLMNIAGTTLSSK;ASLSLAPVNIFK;EAVAMESYAK;QALLNSAVDHGSDEVKFR;QVLLSAAEAAEVILR;SLHDALCVLAQTVK;LGGSLADSYLDEGFLLDK;FRQDLMNIAGTTLSSK;…	227	4.27775	1.6464	1.18737
2	I3LGD6_PIG	Uncharacterized protein OS=Sus scrofa GN=SSR3 PE=4 SV=1	21064.3	185	1	QQSEEDLLLQDFSR	18	6.97728	6.79052	1.18714
2.5	D0G6X9_PIG	15-hydroxyprostaglandin dehydrogenase OS=Sus scrofa GN=HPGD PE=2 SV=1	28975.2	266	2	LNAICPGFVNTPILK;VALVTGAAQGIGR	2	15.9713	10.9031	1.18712
8	F1S891_PIG	Small nuclear ribonucleoprotein-associated protein OS=Sus scrofa GN=SNRPB PE=3 SV=2	24682.3	238	4	GENLVSMTVEGPPPK;IFIGTFK;GENLVSMTVEGPPPKDTGIAR;VLGLVLLR	20	35.3271	6.69454	1.18703
2.56	I3L997_PIG	Uncharacterized protein OS=Sus scrofa PE=4 SV=1	16905.1	160	2	TLAESALQMLYAAK;GTFVDYQTTVVK	3	10.9077	13.9055	1.18684
2.11	F1S0V6_PIG	Uncharacterized protein OS=Sus scrofa GN=GM2A PE=4 SV=1	20877.2	193	2	ISLSLK;EVAGFWVTIPCVEK	3	4.6886	13.3697	1.18663
17.99	B3VN02_PIG	1-acylglycerol-3-phosphate O-acyltransferase 2 OS=Sus scrofa GN=AGPAT2 PE=2 SV=1	31019.1	278	9	LMDTCYQAMR;TSFFSISK;VEVLDAVPTR;SQTAVSALADVGER;TVENMSIISWFVR;GLTVADIPR;VWIYPEGTR;LKVWIYPEGTR;NDNGDLLPFKK	35	10.7496	5.63842	1.18593
23.56	F1RJ93_PIG	Uncharacterized protein (Fragment) OS=Sus scrofa GN=TAGLN2 PE=4 SV=1	23302.4	208	12	ENFQNWLK;NVIGLQMGTNR;YGINTTDIFQTVDLWEGK;GASQAGMTGYGMPR;DDGLFSGDPNWFPK;DDGLFSGDPNWFPKK;NFSDNQLQEGK;DGTVLCELINGLYPEGQAPVKK;IQASTMAFK;DGTVLCELINGLYPEGQAPVK;TLMNLGGLAVAR;QMEQISQFLQAAER	183	3.95508	4.59779	1.18549
4	F1RT98_PIG	Uncharacterized protein OS=Sus scrofa GN=EPN3 PE=4 SV=1	68662.9	638	2	ALTLLDYLLK;NIVHNYSEAEIK	2	12.4262	15.0604	1.1848
38.1	I3LQS0_PIG	Uncharacterized protein OS=Sus scrofa GN=HNRNPK PE=4 SV=1	49256.8	444	22	ILLQSKNAGAVIGK;VVLIGGKPDR;DLAGSIIGK;IIPTLEEGLQLPSPTATSQLPLESDAVECLNYQHYK;LFQECCPQSTDR;ILSISADIETIGEILKK;IILDLISESPIKGR;LLIHQSLAGGIIGVKGAK;ILLQSK;HESGASIKIDEPLEGSEDR;GSYGDLGGPIITTQVTIPK;NTDEMVELR;GRDLMAYDR;ILSISADIETIGEILK;GRGSYGDLGGPIITTQVTIPK;GSDFDCELR;IILDLISESPIK;IDEPLEGSEDR;TDYNASVSVPDSSGPER;IITITGTQDQIQNAQYLLQNSVK;LLIHQSLAGGIIGVK;DYDDMSPR	302	3.99227	1.57593	1.18465
2.02	F1RK01_PIG	Uncharacterized protein (Fragment) OS=Sus scrofa GN=CPB2 PE=4 SV=2	48874.1	424	2	IVFPYSYSR;AVADFLR	2	7.37682	6.64045	1.18445
6	I3LKJ4_PIG	Uncharacterized protein (Fragment) OS=Sus scrofa PE=4 SV=1	30522.5	267	3	FIYESDVLWK;NVGIILAPLQR;IVGDYGLICITR	6	11.1684	8.57851	1.18361
22.34	I3LNC4_PIG	Uncharacterized protein OS=Sus scrofa GN=STRAP PE=4 SV=1	40007.7	363	13	TYGLWK;GAVWGATLNK;SFEAPATINSASLHPEK;TVDFTQDSNYLLTGGQDK;CVLPEEDSGELAKPK;FSPDGELYASGSEDGTLR;LWDHATMTEVK;LWQTVVGK;YDYNSGEELESYK;IYDLNKPEAEPK;GAVWGATLNKDATK;QGDTGDWIGTFLGHK;VWDAVSGDELMTLAHK	46	9.94588	4.0867	1.18262
3.41	Q8MJ48_PIG	Tetraspanin OS=Sus scrofa GN=CD9 PE=2 SV=1	25126.7	226	2	EVQDFYRDTYNK;EVQDFYR	3	14.591	13.3212	1.18257
44.51	F1S3H1_PIG	Uncharacterized protein OS=Sus scrofa GN=ALDH6A1 PE=3 SV=2	57704	534	24	KWLPELVER;SDKWIDIHNPATNELIGR;IVNDNPYGNGTAIFTTNGATAR;EGASILLDGR;AFPAWADTSILSR;LFIGGK;VCNLIDSGTK;CMALSTAILVGEAK;TLADAEGDVFR;GLQVVEHACSVTSLMLGETMPSITK;LLQDSGAPDGTLNVIHGQHEAVNFICDHPDIK;DMDLYSYR;VCNLIDSGTKEGASILLDGR;QGIQFYTQLK;VPGATMLLAK;KYSHLVDVGQVGVNVPIPVPLPMFSFTGSR;WIDIHNPATNELIGR;WLPELVER;SSFRGDTNFYGK;NHGVVMPDANKENTLNQLVGAAFGAAGQR;AISFVGSNQAGEYIFER;LITLEQGK;VNAGDQPGADLGPLISPQAK;TITSQWKEEDATLSSPAVV…	142	7.3813	1.83512	1.18224
14.05	F1SUP2_PIG	Uncharacterized protein OS=Sus scrofa GN=SPCS2 PE=4 SV=2	24929.4	226	7	SIFLVAHR;YVENFGLIDGR;DPTGMDPDDIWQLSSSLK;DPTGMDPDDIWQLSSSLKR;FFDHSGTLVMDAYEPEISR;LTFISGR;FDDKYTLK	23	14.7609	15.7849	1.18102
71.85	COPB_PIG	Coatomer subunit beta OS=Sus scrofa GN=COPB1 PE=2 SV=1	107122	953	36	QMWAEFEWENK;LVEKPSPLTLAPHDFANIK;EAGELKPEEEITVGPVQK;YEAAGTLVTLSSAPTAIK;AAAQCYIDLIIK;KTLQLALDLVSSR;CIYNLLQSSSPAVK;TLQLALDLVSSR;NVEELVIVLK;NAFMMLIHADQDR;ALSGYCGFMAANLYAR;GFLLDGDFFVAASLATTLTK;GALWILGEYCSTK;LLHEMILVCDAYR;NVEELVIVLKK;YVALVQEK;EDIQSVMTEVR;LKEAELLEPLMPAIR;NAVLAIYTIYR;EAELLEPLMPAIR;DLQHPNEFIR;LLHEMILVCDAYRK;LIVLDR;NVTVQPDDPISFMQLTAK;CIYNLLQSSSPAVKYEAAGTLVTLSSAPTAIK;MLEVFHAIK;VLSTPDLEVR;NF…	191	6.62149	2.13097	1.18084
2	I3LKS9_PIG	Uncharacterized protein OS=Sus scrofa PE=4 SV=1	48526.9	455	1	VFGAAPLENVVR	2	17.6409	11.3956	1.18061
33.99	K9IVU3_PIG	AP-1 complex subunit gamma-1 OS=Sus scrofa GN=AP1G1 PE=2 SV=1	91396.6	822	17	ADCASGIFLAAEK;GYALTAIMK;IEFTFER;DDAVPNLIQLITNSVEMHAYTVQR;VLTTAGSYVR;NLIMSGYSPEHDVSGISDPFLQVR;SPDMLAHFR;NVGNAILYETVLTIMDIK;LVPQLVR;VLAINILGR;AVEYNALFK;AMELSFALVNGNNIR;KVPELMEMFLPATK;FLLNNDKNIR;YVALTSLLK;AALCAVHVIR;IGYLGAMLLLDER	60	6.21743	1.264	1.17997
20.99	F1RRF2_PIG	Uncharacterized protein OS=Sus scrofa GN=STT3B PE=4 SV=1	93499.3	825	9	ESDYFTPQGEFRVDK;EAYFWLR;FGEMQLDFR;AGSPTLLNCLMYK;NILDDFR;SSLNSSPWSGLMALGNSR;VTNIFPK;HLEEAFTSEHWLVR;ESDYFTPQGEFR	30	10.1485	3.46075	1.17957
10.17	F1RLI9_PIG	Uncharacterized protein OS=Sus scrofa GN=SHPK PE=4 SV=2	51490.4	481	5	DTCLTITPTVLGER;TWFEIPK;ISSSDLSLGHVTR;AALVEASPGDPSGFVVLASCAR;TAGFPVHLLPDVAEPGSIAGR	7	5.50974	6.32084	1.17905
2	F1RKF6_PIG	Uncharacterized protein OS=Sus scrofa GN=PRKRIP1 PE=4 SV=1	21561.4	189	1	DVMGSSAGAGSGEFHVYR	2	7.11181	11.2053	1.17882
15.49	I3L7Q4_PIG	Uncharacterized protein OS=Sus scrofa GN=PRPF6 PE=4 SV=1	87358.6	783	9	NIASTLMAK;LSQVSDSVSGQTVVDPK;SEDVWLEAAR;EVLWLMGAK;AAVELEEPEDAR;ETNPHHPPAWIASAR;AAELETDIR;WLAGDVPAAR;AVIGIGIEEEDRK	25	4.1087	1.86	1.17864
6	F1S9Y5_PIG	Uncharacterized protein (Fragment) OS=Sus scrofa GN=PPP2R5C PE=4 SV=2	57063.3	496	3	AALSEMVEYITHSR;SLLQALNEVK;ILDDDTIITTLENLKR	49	15.2272	5.76195	1.17832
7.03	Q866U4_PIG	Neonatal Fc receptor FcRn OS=Sus scrofa PE=2 SV=1	39375	358	4	TFLLYSCPHR;LGTWDGEWPEAR;WMQEPDAVNKEK;LFLEALK	11	11.398	4.02624	1.1783
2	F1RX74_PIG	Uncharacterized protein (Fragment) OS=Sus scrofa GN=HNRNPA2B1 PE=4 SV=1	37519.8	353	1	TLETVPLER	191	10.0384	8.74283	1.17776
1.41	F1S565_PIG	Uncharacterized protein OS=Sus scrofa GN=CDC14A PE=4 SV=2	62533.1	568	1	ALLSGSNPPYLPFR	1	14.448	9.64793	1.1764
28.45	F2Z528_PIG	Proteasome subunit alpha type OS=Sus scrofa GN=PSMA4 PE=3 SV=1	29483.6	261	14	YLLQYQEPIPCEQLVTALCDIK;SALALAIK;EVEQLIK;QKEVEQLIK;LNEDMACSVAGITSDANVLTNELR;HYGFQLYQSDPSGNYGGWK;QDYKEGEMTLK;VEIATLTR;RPFGVSLLYIGWDK;LSAEKVEIATLTR;TTIFSPEGR;ATCIGNNSAAAVSMLK;LLDEVFFSEK;QAYTQFGGK	122	7.77232	7.12177	1.17633
6.83	I3L6Q5_PIG	Uncharacterized protein OS=Sus scrofa GN=HIST1H1B PE=3 SV=1	20343	203	7	ALAAGGYDVEK;ALAAGGYDVEKNNSR;NGLSLAALK;KATGPPVSELITK;SETAPAETAAPAPVEK;ATGPPVSELITK;NGLSLAALKK	36	14.943	8.04318	1.176
2	F1RJE3_PIG	Uncharacterized protein OS=Sus scrofa GN=VWA1 PE=4 SV=1	43792.4	413	1	LAALLPLGPGALR	1	16.357	13.5819	1.1759
11.45	F1S9J9_PIG	Uncharacterized protein OS=Sus scrofa GN=RAB3GAP2 PE=4 SV=1	155093	1391	6	QLEDCLLLQTLLHSR;VAQFLVIYAPR;VILLDVTR;EGLELLAR;LLYPGYK;ADFSPFGSPQGPSR	10	8.45545	3.94636	1.17527
4.57	MYLK_PIG	Myosin light chain kinase, smooth muscle (Fragment) OS=Sus scrofa GN=MYLK PE=2 SV=1	15000.2	139	3	SSLPPVLGTESDATVK;FIVLSQEGSLCSISIEK;AAMPPQIIQFPEDQK	5	13.184	6.94555	1.17465
20.64	I3LVE1_PIG	Uncharacterized protein OS=Sus scrofa GN=KHK PE=4 SV=1	32502.7	298	10	TIVLYDTNLPDVSAK;VVDTLGAGDTFNASVIFSLSQGK;LLHSNAFPPPR;QILCVGLVVLDIINVVDKYPEEDTDSR;CGLQGFDGIV;DFEKVDLTR;KGATLVCAWAEEGADALGPDGR;GATLVCAWAEEGADALGPDGR;MGSLAPGHVADFLVADFGQR;TIVLYDTNLPDVSAKDFEK	48	5.69737	5.48658	1.17438
22.07	F2Z5D8_PIG	Uncharacterized protein OS=Sus scrofa GN=SMU1 PE=4 SV=1	57543.4	513	11	YIHLENLLAR;DSSQILSASFDQTIR;SNTVVIMNMQGQIVR;DTEMLATGAQDGK;LIMQYLK;EGGDFVCCALSPR;AAIAQALAGEVSVVPPSR;WQQHQGLLPPGMTIDLFR;LMALLGQALK;GVTCLSFSK;QTDPMIMLK	46	4.03664	4.62353	1.17425
3.89	F1RUA4_PIG	Uncharacterized protein OS=Sus scrofa GN=RNF113A PE=4 SV=1	39029.1	344	2	TTDQVCTFLFK;DAQAIFER	2	20.5968	6.31979	1.17417
18.78	F1RJ31_PIG	Nitric oxide synthase OS=Sus scrofa GN=NOS2 PE=3 SV=2	120810	1064	9	VSASFLLSQLPILKPR;SAITVFPQR;LYTSNVTWDPQLYR;LVQDSEPLDLNK;ATILFATETGR;LSHLGASQLTPTGEGDELSGQEEAFR;VACETFDVR;YNILEEVGR;VYVQDLLR	13	2.00525	4.45834	1.17393
29.3	RSSA_PIG	40S ribosomal protein SA OS=Sus scrofa GN=RPSA PE=1 SV=3	32927.9	295	17	YVDIAIPCNNK;SGALDVLQMKEEDVLK;KSDGIYIINLK;AVLKFAAATGATPIAGR;ADHQPLTEASYVNLPTIALCNTDSPLR;GAHSVGLMWWMLAR;FTPGTFTNQIQAAFR;EHPWEVMPDLYFYRDPEEIEKEEQAAAEK;SGALDVLQMK;LLLAAR;LLVVTDPR;FAAATGATPIAGR;KSDGIYIINLKR;FLAAGTHLGGTNLDFQMEQYIYK;AIVAIENPADVSVISSR;SDGIYIINLKR;SDGIYIINLK	140	3.94049	4.64295	1.17331
8.64	F1RVC8_PIG	cGMP-dependent protein kinase OS=Sus scrofa GN=PRKG2 PE=3 SV=2	87188.1	762	6	QTVAIAELTEELQNK;LVDFGFAK;LEVFQGEK;TYDLNKPPEFSFEK;ILEELCSPFIVK;FCVACVTEAFDYLHR	14	2.88336	2.40698	1.17326
6.75	F1RWY0_PIG	Uncharacterized protein OS=Sus scrofa GN=LOC100523295 PE=4 SV=1	33189.3	299	4	VTLDAPVSSVALR;YFAGTMAEETAPAVLER;DGLDPQGLLQQPEAGGIFK;HQGSLYALFADHHVEK	10	6.69882	3.66623	1.17221
42.65	F1SJR7_PIG	Uncharacterized protein OS=Sus scrofa GN=TTLL12 PE=4 SV=2	75189.4	652	21	QVHYNEFIPEFEK;DCLASIAR;LPLAISPAVYPR;FNQTYQLAHGTAEEK;LSQERPTVLLNQFPCENLLTVK;YVVLLR;IQHADAPSFATAPFFYMPQR;FSFTQSEADADILYNFSHFK;VAYTLLWPLR;TELPQFVSYFQQR;AVYAVDLMLK;AEFEALHGPALR;DFAYGEADPLIR;VGGPEGPAWLPR;QYPEFPWK;YIESPVLFLR;SVQAEIFQAFR;QQLQQVPGLLHR;AADPNSIFLIDHAWTCR;VYTDVQQVLSHLTHPR;ELFQAACAKPPPLGLCDYPSSR	66	7.0888	2.87777	1.17195
4.02	F1SLH8_PIG	Uncharacterized protein OS=Sus scrofa GN=LOC100513008 PE=4 SV=1	11997.6	112	2	TFLQAVSSEK;GAHLTAQEMLTAFASHIQAR	4	4.99694	11.5314	1.17192
2.01	F1RN70_PIG	Transporter OS=Sus scrofa GN=SLC6A4 PE=3 SV=2	70159	630	1	GITPETPTEIPCGDIR	1	21.6212	20.345	1.17147
20.73	F1RTY6_PIG	Uncharacterized protein OS=Sus scrofa GN=PPID PE=4 SV=1	40750.4	370	11	HVVFGQVIK;AQGWQGLK;ILLITEDLK;SQKWEMAIK;LCVIAECGELKEGDDWGIFPK;AIQAELLK;VFFDVDIGGER;IVLELFADIVPK;LQPVALSCMLNIGACK;AVSEEADGLKLQPVALSCMLNIGACK;NIGNTFFK	43	11.9302	13.195	1.17135
3.75	K7GT60_PIG	Uncharacterized protein OS=Sus scrofa GN=CDK6 PE=4 SV=1	8818	78	2	HLETFEHPNVVR;VQTGEEGMPLSTIR	2	6.46821	11.77	1.17038
2.01	F1RQI0_PIG	Uncharacterized protein OS=Sus scrofa GN=COL12A1 PE=4 SV=2	102042	960	2	ALALGALQNIQYR;VLVVVTDGR	3	8.4286	12.9405	1.17023
18.79	F1SHF4_PIG	Uncharacterized protein OS=Sus scrofa GN=SCFD1 PE=4 SV=2	61783.3	550	9	VMNTGSQFVMEGVK;FGQDIISPLLSVK;ALTDAGCNLNPLQYIK;NSAGEPVWK;SLLDIISDPDAGTPEDKMR;LTSAVSSLPELLEK;HKGSPFPEVAESVQQELESYR;VNLEESSGTETSPAGARPK;SKLEDIANAALAASAVTQVAK	37	5.39627	6.10427	1.17016
4.9	F1RVE4_PIG	Autophagy protein 5 OS=Sus scrofa GN=ATG5 PE=3 SV=2	32222.7	275	3	LFRPVASDGQLHTLGDLLK;EAEPYYLLLPR;VSYLTLVTDK	4	8.35507	1.96259	1.17005
5.29	F1SJM7_PIG	Uncharacterized protein OS=Sus scrofa GN=MBNL1 PE=4 SV=2	42936.2	399	4	AVSVTPIRDTK;WLTLEVCR;VIACFDSLK;AAQYQVNQAAAAQAAATAAAMTQSAVK	7	14.3043	2.01356	1.1693
3.07	F1RHS7_PIG	Uncharacterized protein OS=Sus scrofa GN=DFFA PE=4 SV=2	36503.7	332	2	ALAVALNWDIR;EQYGVAASSLEELR	2	12.0558	7.53637	1.16876
8.02	F1SM33_PIG	Uncharacterized protein OS=Sus scrofa GN=SLC51B PE=4 SV=2	14628.5	131	4	ENDNLTILR;DVPHGFLLADPR;ETLLSEKPNLAQVEMELK;QHPEALYLAEVGAK	10	6.31884	1.40042	1.16873
7.61	I3LU71_PIG	Uncharacterized protein OS=Sus scrofa GN=LOC100522380 PE=4 SV=1	18462.1	168	4	CAEAGVVVEHGTYGNR;LQVRPAEGDAAAQWVEIQR;ALLQQCLHAR;MVNTLLNVK	7	2.36213	13.9605	1.16816
6.19	F1SI90_PIG	Uncharacterized protein (Fragment) OS=Sus scrofa GN=ADPGK PE=4 SV=2	35750.4	325	4	IVLNPNEPVVEWHR;APLEFVTSR;TVGLGDAISAEGLFYSEVHPHH;VLLCGPVGPK	4	13.0926	1.56291	1.16811
2.02	F1RIA5_PIG	Uncharacterized protein OS=Sus scrofa GN=VPS37C PE=4 SV=1	38881.8	358	1	LAQESPEVQDLQLER	1	24.6389	26.567	1.1678
4	I3LK50_PIG	Uncharacterized protein OS=Sus scrofa PE=4 SV=1	18786.1	167	2	FATYNPSTLEK;IFINNEWNESK	17	13.1761	5.21296	1.16778
4.81	I3LLN4_PIG	Uncharacterized protein (Fragment) OS=Sus scrofa GN=PHLDB1 PE=4 SV=1	138000	1266	3	GLLTDSPAATVLAEAR;LVTLETGIQK;SPNPALTFCVK	3	15.7737	3.01257	1.16746
2.9	F1SEZ4_PIG	Uncharacterized protein OS=Sus scrofa GN=MAPKAPK2 PE=4 SV=2	46749.8	413	3	LTDFGFAK;DVKPENLLYTSK;SIGEAIQYLHSINIAHR	4	15.4362	6.8035	1.1666
2	F1RLM1_PIG	Uncharacterized protein (Fragment) OS=Sus scrofa GN=COL4A1 PE=4 SV=2	156025	1625	1	ILYHGYSLLYVQGNER	2	17.5934	9.52491	1.16657
6	I3LH65_PIG	15 kDa selenoprotein OS=Sus scrofa GN=SEP15 PE=4 SV=1	17827.3	162	3	WNTDSVEEFLSEK;LLDDNGNIAEELSILK;FPQVQAFVR	17	8.96081	5.39489	1.16634
4.52	I3LHP2_PIG	Uncharacterized protein OS=Sus scrofa GN=LYPLA2 PE=4 SV=1	29955.8	281	2	ETAAVIFLHGLGDTGHSWADALSTIR;DLAILQCHGELDPMVPVR	5	12.9998	3.83483	1.16626
32.51	C1PIG4_PIG	cAMP-dependent protein kinase regulatory subunit type II alpha OS=Sus scrofa GN=PRKAR2A PE=2 SV=1	45124.5	401	17	AATIVATSEGSLWGLDR;KMFESFIESVPLLK;IVDVIGEK;LQEACKDILLFK;DILLFK;GQYFGELALVTNKPR;LLGPCMDIMKR;RQPPDLVDFAVDYFTR;GTYDILVTK;SVGQYDNHGSFGELALMYNTPR;CLVMDVQAFER;MFGSSMDLIDPGQ;LLGPCMDIMK;NISHYEEQLVK;NLDQEQLSQVLDAMFER;MFESFIESVPLLK;GSFGELALMYNTPR	70	6.23816	1.59287	1.16559
42.33	F1SNT8_PIG	Uncharacterized protein OS=Sus scrofa GN=DCTN1 PE=4 SV=2	142314	1286	22	ETELELR;ASLAALPPLHVAK;AEITDAEGLGLK;FTQSALDCMSVEVGR;IQLEQVQEWK;QQQPPPETFDFK;AFLQGGQEASDIALLLR;WVGVILDEAK;VEAAQETVADYQQTIKK;ELTNQQEASVER;VTFSCAAGLGQR;QLTAHLQDVNR;LVLTQEQLHQLHDR;VGSLYPEMSAHER;AIEMELR;DLETSCSDIR;SPSAQLLEQVTQLK;DSPLLLQQISAMR;TNQLLETLNQLSTHTHVVDITR;GTVAYVGATLFATGK;LEETQALLR;VEAAQETVADYQQTIK	75	1.90912	0.96315	1.16542
21.59	F1SR10_PIG	Uncharacterized protein OS=Sus scrofa GN=CMAS PE=4 SV=1	48467.1	434	12	EMTEPLNLNPAK;MAYYEMR;FGYFGK;EFAEHIFLLMEK;AALDSGVFQSVWVSTDHDEIENVAK;EMGLCWK;EIISYDVK;HLAGVPLIGWVLR;HLIEMGYLQGGK;VGLSGVPADACAAAQK;GVEKPPHLAALILAR;DAIGISLLK	37	5.82193	2.04107	1.16499
16.49	F1SFF3_PIG	Uncharacterized protein (Fragment) OS=Sus scrofa GN=NID2 PE=4 SV=2	151764	1385	10	ASLEPGAEPETIVNSGLISPEGLAIDHFR;LLCWADAGTK;MVYWTDVAGR;AIAVDPIR;SGYEFVDDR;ITQTAEGLDPENYLSIK;GNLYWTDWNR;ALFHTDLVNPR;DDQYVPQCDDLGHFTPLQCHGK;DSGQFTDEYLPEQR	26	6.271	11.7831	1.16399
2	G8GCE6_PIG	Caveolin OS=Sus scrofa GN=CAV2 PE=2 SV=1	18041.7	162	1	SVTDVVIAPLCTSAGR	1	27.8085	7.55815	1.16347
2.69	F1STD9_PIG	Uncharacterized protein OS=Sus scrofa GN=COA5 PE=4 SV=1	8347.5	74	2	EDLGACLLQSDCVLQEGK;ALQYSFFECKR	2	16.6271	14.714	1.16342
2.44	I3L6H8_PIG	Uncharacterized protein OS=Sus scrofa GN=ASCC1 PE=4 SV=1	41287.9	357	2	LFENFYFGTLK;IDVLLLTFR	2	11.3182	10.617	1.1627
2	F1S2K4_PIG	Thanatos-associated protein 11 OS=Sus scrofa GN=THAP11 PE=2 SV=1	33571.8	309	1	LLAMAVIR	1	41.5479	15.7463	1.16254
14.12	F1SQE6_PIG	Uncharacterized protein (Fragment) OS=Sus scrofa GN=ARPC4 PE=4 SV=2	19535.6	167	9	SSKELLLQPVTISR;ATLQAALCLENFSSQVVER;AENFFILR;KPVEGYDISFLITNFHTEQMYK;ELLLQPVTISR;TATLRPYLSAVR;VLIEGSINSVR;IVAEEFLK;EKVLIEGSINSVR	85	6.43208	5.37107	1.1622
2.72	F1RSY9_PIG	Uncharacterized protein OS=Sus scrofa GN=CDC40 PE=4 SV=1	65430.7	579	2	TFATYGYALDPSLDNHQVSTK;LWDTETGQCISR	2	13.6161	9.60818	1.16172
4	I3LKX7_PIG	Uncharacterized protein OS=Sus scrofa GN=AZI2 PE=4 SV=1	45035.2	392	2	EVELLQLR;TLPLPNLPPLHYLDQR	2	12.3183	12.6483	1.16165
4.55	F1S9K7_PIG	Uncharacterized protein OS=Sus scrofa GN=SLC30A10 PE=4 SV=2	52608.7	490	3	LSAVPGISSVHEVHIWELISGK;GVNMEELMSK;EIFHNVGIHSVTIQLEK	5	3.88318	10.3758	1.16153
97.97	F1S0J8_PIG	Uncharacterized protein OS=Sus scrofa GN=KRT19 PE=3 SV=1	44212.8	404	52	TEELNREVAGHTEQLQISK;DKILGATIENSK;QGPGPARDYSHYFK;DAEAWFTSR;FVSSSSSGGYGGGYGGGYAGALAGSDGLLAGNEK;ISGIEAQLSDVR;NLLEGQDANYN;SAPGIDLAK;VLDELTLAR;KDAEAWFTSR;TIEDLRDK;TDLELQIEGLKEELAYLK;ALISGIEAQLSDVR;EVAGHTEQLQISK;SQYEVMAEQNRK;ILGATIENSK;IRDWYQK;TIEDLRDKILGATIENSK;NLLEGQDANYNNLTIIKA;NLLEGQDANYNNLTIIK;TDLELQIEGLKEELAYLKK;NLLEGQDANYNNLTIIKAL;RNLLEGQDANYNNLTIIK;QEYQHLMDIK;DYSHYFK;GQVGGQVSVEVDSAPGIDLAK;QNQEY…	1707	9.99721	8.62548	1.16123
186.99	F1RR78_PIG	Uncharacterized protein OS=Sus scrofa GN=LOC100049693 PE=4 SV=2	282104	2452	100	LMVHTVATFNSIK;GRELPTAFDYVEFTR;IEDLGAAMEEALILDNK;LKDLNSQADSLMTSSAFDTSQVK;LLVSSEDYGR;EQLMASDDFGR;ELPTAFDYVEFTR;DLTSWVTEMK;ALSSEGKPYVTKEELYQNLTR;QFQDAGHFDADNIK;DAEELEK;ITALDEFATK;DLSSVQTLLTK;KHEALMSDLSAYGSSIQALR;FNRDVDETISWIK;NTTGVTEEALKEFSMMFK;SSLSSAQADFNQLAELDR;QDEVNAAWQR;LQQLFR;ETENVKSSEEIESAFR;DMDDEESWIK;WSQLLANSAAR;NQALNTDNYGHDLASVQALQR;LVQEQHPEEELIK;FLSDFR;LLEAQSHFR;EAFLNTEDKGDSLDSVEALIK;EELIA…	462	3.80883	1.63357	1.16084
2.59	F1RIE0_PIG	Uncharacterized protein OS=Sus scrofa GN=MESDC2 PE=4 SV=1	25877.1	232	2	AIFMLR;DYNDADMAR	3	16.5164	22.7827	1.16078
15.97	F1SNQ1_PIG	Uncharacterized protein (Fragment) OS=Sus scrofa PE=4 SV=2	113633	1017	8	KDPYPEEMMR;QYFDQYSR;SYEQVPSQGLGSK;LEEPSTPAYDAHSR;WSYYDDR;GETLLSPLVMCGPHGLK;YESSSYTDQLSR;YQVNNISTVPK	16	10.5197	8.3419	1.16021
2	F1RS37_PIG	Uncharacterized protein OS=Sus scrofa GN=POSTN PE=4 SV=1	93178	836	1	EIPITVYTTK	116	11.5699	5.31688	1.16003
2.02	K7GLT9_PIG	Uncharacterized protein (Fragment) OS=Sus scrofa GN=FYB PE=4 SV=1	41438.4	367	1	LTGPIQVIHQAK	1	7.07368	9.68421	1.16
6.02	F1RIU1_PIG	Uncharacterized protein OS=Sus scrofa GN=PSPH PE=4 SV=1	25055.5	225	3	FCGVEDAVSEMTR;NVQVFLISGGFR;LIAEHPPHLTPGIR	5	1.49362	7.86	1.15915
2	F1SGJ1_PIG	Uncharacterized protein OS=Sus scrofa GN=RPP14 PE=4 SV=1	13787	124	1	VIQVSPFLLALSGNSR	1	26.3456	11.7375	1.15892
2.62	F1RZA0_PIG	Uncharacterized protein OS=Sus scrofa GN=TXNL4A PE=4 SV=1	16800.3	142	2	MDEVLYSIAEK;FGHDWDPTCMK	2	14.6036	5.01137	1.15839
2	I3LP21_PIG	Uncharacterized protein (Fragment) OS=Sus scrofa GN=KCNAB2 PE=4 SV=1	37211.6	334	1	AEVVLGNIIK	2	55.4053	47.2213	1.15836
8.38	I3LKX6_PIG	Oxysterol-binding protein (Fragment) OS=Sus scrofa GN=OSBPL8 PE=3 SV=1	93907.9	819	7	ANNLHSGDNFQLNDSEIER;VVLPTFILEPR;GEAVGSITQPLPSSYLIIR;WYLSGFYK;SLIWTLLK;LFELDPLTGEWHYK;GIELGDIQTSIESIK	7	15.2528	1.23862	1.15765
2	I3LSR0_PIG	Uncharacterized protein OS=Sus scrofa GN=C12orf57 PE=4 SV=1	13137.9	126	1	SYEAQDPEIASLSGK	1	27.4653	13.9306	1.15739
2	F1STZ0_PIG	Uncharacterized protein OS=Sus scrofa GN=AQP11 PE=3 SV=1	30569	271	1	NPIQVDLPK	2	10.5926	8.00781	1.15734
19.66	D9D839_PIG	Superoxide dismutase [Cu-Zn] OS=Sus scrofa GN=SOD1 PE=2 SV=1	15891.7	153	9	GDGPVQGTIYFELK;HVGDLGNVTAGK;DGVATVYIEDSVIALSGDHSIIGR;TVLVTGTIK;GDGPVQGTIYFELKGEK;GLAEGDHGFHVHQFGDNTQGCTSAGPHFNPESK;HVGDLGNVTAGKDGVATVYIEDSVIALSGDHSIIGR;TMVVHEKPDDLGR;LACGVIGITQ	82	11.7129	9.00659	1.15719
31.56	K7GN56_PIG	Uncharacterized protein OS=Sus scrofa GN=IFIT1 PE=4 SV=1	55238.5	478	16	VLCMESLEK;ATPFSSFLHHQTGLCYK;AVQIETASFER;SLKDAEDLTQQEHTDQSEVR;GQMNEALEYYEQALR;VAGFDGPFCLNALK;LNPEDAYIK;KGSLDEALQFSK;YNVGIHNLLAYVK;VLEEIEFLDTK;NESDAESLSILGFVYK;ALFALK;SILSLEK;RNESDAESLSILGFVYK;FLEFQK;SEVDAISHYLK	41	7.20247	1.70823	1.15651
4.13	I3LFK1_PIG	Uncharacterized protein OS=Sus scrofa GN=PPCDC PE=4 SV=1	24240	220	3	WADLMLVAPLDANTLGK;AFGYVEIPCVAK;VASGICDNLLTCVIR	3	22.6087	7.11476	1.15614
32.53	I3LMG2_PIG	Uncharacterized protein OS=Sus scrofa GN=IFI44L PE=4 SV=1	49829.3	439	17	SSVHGNSFGTMLNK;FNFSQVQYVLLR;DVNMMLGIPK;SQYTEYEVFR;QAIVGSDISSITEK;VEGMKDEPGYINR;SSFFNSVK;LGLTYDFK;EMDPLQDILILSALK;LTWNEEK;SNTQNIFIPR;CGVSQVALLTK;DSLLAELR;LLGNVSLR;ILLLGPVGSGK;SNILVVENYASER;AYRPYADLVSEIR	45	5.89915	2.77328	1.15399
2.02	D3K5L8_PIG	MutL-like protein 1 OS=Sus scrofa GN=MLH1 PE=2 SV=1	84849.2	757	1	LQSFEDLAHISTYGFR	1	9.59086	20.4421	1.15386
9.29	F1RFL9_PIG	V-type proton ATPase subunit a OS=Sus scrofa GN=ATP6V0A2 PE=3 SV=2	97993.5	854	5	NLLELIEYTHMLR;VLQLDPSVPGVFR;IQDLYTVLHK;DLNQNVSSFQR;LGFVSGLINQGK	7	7.61507	9.55969	1.15373
39.15	F1RRS3_PIG	Uncharacterized protein (Fragment) OS=Sus scrofa GN=NSF PE=3 SV=2	83584.7	752	22	VVNGPEILNK;QSIINPDWNFEK;NFSGAELEGLVR;IAEESNFPFIK;DIEAMDPSILKGEPGTGKR;VLEDGELLVQQTK;MEIGLPDEKGR;DIEAMDPSILK;THPSVVPGSIAFSLPQR;TPLVSVLLEGPPHSGK;SQLSCVVVDDIER;VWIGIK;AENSSLNLIGK;MIGFSETAK;GSMAGSTGVHDTVVNQLLSK;YVGESEANIR;IFDDAYK;MEIGLPDEK;LLIIGTTSR;GILLYGPPGCGK;SIDSNPYDTDK;LLDYVPIGPR	68	0.924511	1.26297	1.15366
29.53	F1S1P8_PIG	Uncharacterized protein OS=Sus scrofa GN=POF1B PE=4 SV=2	68206.9	589	16	MDEIGNHYMEMLK;HTLSDIEYR;EVFSPLK;VVQSLDPISSR;YIVQNPEQESLSPFLR;IGGSKQDFESTNESEDIELLIPK;CQALEENNLSLR;LVLSTFSNIR;YILQMR;MQVSETCTSPMLQAK;ETQIKEYEELLASVR;DLAFKETQIKEYEELLASVR;EYEELLASVR;YFGELLADLSR;GGHFFPGNNVIYEK;EGSCSDFQFK	46	7.78999	3.35406	1.15357
4.38	F1SKQ9_PIG	Actin-related protein 2/3 complex subunit 5 OS=Sus scrofa GN=ARPC5L PE=3 SV=2	17084.2	153	3	ALAVGGLGSIIR;SSEIEQAVQSLDR;NGIDLLMK	23	4.89486	7.85766	1.15306
25.45	I3LRN0_PIG	Uncharacterized protein OS=Sus scrofa GN=DTX3L PE=4 SV=1	78759	707	13	ESGGGECTVQALDR;IWGIGQK;ELTLLGTTGDISAAK;QTGASDVITWNDIHHK;ISESLVTAPVK;TAYLPDNKEGNEVLGLLR;DSVALADSMQANK;TCILFEPISK;EGNEVLGLLR;GNQPDGDMYVTVLR;TPGLVMNVIEMDTAHYK;LIFTVGESR;ILTPGLVMNVIEMDTAHYK	19	1.01122	0.749489	1.15284
32.97	F1RVN1_PIG	Uncharacterized protein OS=Sus scrofa GN=NDUFV1 PE=4 SV=1	50569.4	464	16	AAYIYIR;EGVDWMNK;LVEGCLVGGR;GDARPAEIDSLWEISK;NACGSGYDFDVFVVR;GPDWILGEVK;IFTNLYGR;GEFYNEASNLQVAIR;YLVVNADEGEPGTCKDR;HAGGVIGGWDNLLAVIPGGSSTPLIPK;EAYEAGLIGK;YLVVNADEGEPGTCK;GGAGFPTGLK;QIEGHTICALGDGAAWPVQGLIR;GGAWFASFGR;LKPPFPADVGVFGCPTTVANVETVAVSPTICR	95	3.38666	3.15979	1.15257
18.6	CDC42_PIG	Cell division control protein 42 homolog OS=Sus scrofa GN=CDC42 PE=2 SV=2	21258.4	191	8	QKPITPETAEK;YVECSALTQK;GLKNVFDEAILAALEPPEPK;TPFLLVGTQIDLR;NVFDEAILAALEPPEPK;TPFLLVGTQIDLRDDPSTIEK;NVFDEAILAALEPPEPKK;TCLLISYTTNK	58	13.8373	19.8978	1.1523
2	D6BK23_PIG	FtsJ-like protein 2 OS=Sus scrofa PE=2 SV=1	27064.1	245	1	ADVILSDMAPNATGIR	1	35.9332	5.76598	1.15225
2.04	F1SR31_PIG	Uncharacterized protein OS=Sus scrofa GN=LOC100517782 PE=4 SV=2	45359.7	406	1	STLAYGMLR	1	21.7684	14.9819	1.15182
2	F1SQY0_PIG	Uncharacterized protein OS=Sus scrofa GN=LOC100156975 PE=4 SV=1	15181.6	139	1	SSTTSSMVASAEQPGR	1	28.9074	22.1949	1.1517
22.98	F1SKL2_PIG	Sulfurtransferase OS=Sus scrofa GN=TST PE=4 SV=1	33439.7	297	12	KVDLTKPLIATCR;TYEQVLENLESK;LGISNNTHVVVYDGDNLGSFYAPR;TVSVLNGGFR;HVPGASFFDIEECR;VLDASWYSPGTR;VWWMFR;ESPYEMMLPTEAGFADYVGR;TYEQVLENLESKR;WLAESVR;EGHPVTSEPSHPEPAIFK;FQLVDSR	53	2.05347	1.7687	1.15097
10	F1S408_PIG	Uncharacterized protein OS=Sus scrofa GN=FAM98A PE=4 SV=1	55324.4	520	5	LCAWLVSELR;AQEGGGSEVFQELK;STIAVAHLLAAR;IEAINQAIANEYEVR;HQGGWTDGGSGGGGGYQDGGYR	20	4.72257	4.8484	1.1502
6.01	F1SLI3_PIG	Microtubule-associated protein OS=Sus scrofa GN=MAP4 PE=4 SV=2	84475.4	798	3	VGSLDNVGHLPAGGAVK;ATAPATLASAGPSSR;STTAPGAASPAGVAPSR	7	6.91256	5.68321	1.14995
2.72	F1SM94_PIG	Uncharacterized protein OS=Sus scrofa GN=BCO2 PE=3 SV=2	65544.6	575	3	NLPCIAPLLTTVEETPK;WLNGYLLR;NYIIFIEQPVK	3	17.022	5.19632	1.14981
16.64	Q8MGQ2_PIG	MHC class II antigen OS=Sus scrofa GN=SLA-DRB PE=2 SV=1	30117.5	266	3	FDSDVGEFR;ASVDTYCIHNYR;YFYNGEEFVR	20	2.41071	10.2898	1.14966
37.33	F1S431_PIG	Alanine--tRNA ligase, cytoplasmic OS=Sus scrofa GN=AARS PE=3 SV=2	105593	954	20	ASEWVQQVSGLMDGK;FDFTAK;MALELLTQEFGIPVER;QIWQNLGLDDSK;MHSTLTASEIR;IICLCQVPQNIANR;TCFYAEQGGQIYDEGYLVK;TITVALADGGRPDNTGR;LFIDEPR;GLVVDMDGFEEER;GGYVLHIGTIYGSLK;MSNYDTDLFVPYFEAIQK;SIDTGMGLER;ETDGVLKPLPK;VDDSSEDKTEFTVK;QLIDSNPNQPLVILEMESGASAK;VGADDADGIDMAYR;FIDFFK;AVFDETYPDPVR;THSPQTSAMLFTVDNEAGK	70	0.89637	3.02574	1.14955
4	F1SB33_PIG	Uncharacterized protein OS=Sus scrofa GN=SYPL1 PE=4 SV=1	28423.7	259	2	TITAAFGYPFR;LNEASFQAPPGGNVCEVDWK	14	3.81532	8.29407	1.14918
2.04	F1RRE3_PIG	Uncharacterized protein (Fragment) OS=Sus scrofa GN=MGST2 PE=4 SV=1	11263.1	97	1	YFWGYSEAPK	5	5.88461	5.21763	1.14916
2	F1RWV4_PIG	Uncharacterized protein OS=Sus scrofa GN=NDUFB11 PE=4 SV=2	17364.6	154	1	AVIAPSALVGK	8	19.7615	5.95198	1.14883
12.7	Q1W2K3_PIG	Proteasome subunit beta type OS=Sus scrofa GN=PSMB10 PE=2 SV=1	28950.9	273	6	TTIAGLVFQDGVILGADTR;IYCCGAGVAADAEMTTR;LPFTALGSGQDAALAVLEDR;IALEPLGGFSFENCQR;MAASNIELHALSTGR;MAASNIELHALSTGREPR	82	4.53249	7.54163	1.14818
2	F1SI46_PIG	Uncharacterized protein OS=Sus scrofa PE=4 SV=2	23084	208	1	QQEIEWQTYHGILR	1	23.457	7.13783	1.1476
10.01	A0A076ED64_PIG	NADH dehydrogenase subunit 5 OS=Sus scrofa domesticus GN=ND5 PE=4 SV=1	68747.4	606	5	FSNMLGYYPSIMHR;LPTYHNLSMSQK;TNLYPNYVK;FKYPSQTYK;TTSFIQMK	9	18.047	17.4312	1.14728
5.68	A5A8W4_PIG	Tenascin XB OS=Sus scrofa GN=TNXB PE=4 SV=1	447086	4137	6	GFEFSVPFTEMK;FDSFLVQYR;LGTLAVSEVSPDSLR;GLAPGQEYQVTVR;AGFSGDDCSLR;LQGLFPSTPYSAWLR	6	18.1181	3.38791	1.14628
3.74	F1SIG5_PIG	Uncharacterized protein OS=Sus scrofa GN=PRR15 PE=4 SV=1	13198.3	125	2	DNQHPNLLGGAGEPKPDK;ATLLPEGVR	2	14.4228	15.1283	1.14622
2.04	F1RSL6_PIG	Uncharacterized protein OS=Sus scrofa GN=TEX2 PE=4 SV=1	125034	1123	1	DQILYLFGR	1	13.7244	1.38941	1.14618
13.85	F1SPR4_PIG	Mannose-1-phosphate guanyltransferase beta OS=Sus scrofa GN=GMPPB PE=4 SV=1	39861.2	360	7	ISMSHEEEPLGTAGPLALAR;INAGMYILSPAVLQR;FVEKPQVFVSNK;IQLQPTSIEKEIFPVMAK;ALILVGGYGTR;SIGESVPEPR;IQLQPTSIEK	30	6.05139	9.9564	1.14611
8.04	F1S1V5_PIG	Uncharacterized protein OS=Sus scrofa GN=PPIG PE=4 SV=1	88554.5	753	4	EFLLSMANR;ILSCGELIPK;VVFELFSDVCPK;ESNLPNSQPVSYQR	8	1.82179	7.59456	1.14571
12.19	F1SD00_PIG	Uncharacterized protein OS=Sus scrofa GN=A1CF PE=4 SV=1	60210.4	546	8	DLFEDELIPLCEK;KYGGPPPGWDAAPPER;QLNNYEIR;MMMDFNGNNR;TGYSLVQENGQR;LAPQILEEICQK;QLFLYK;ITIPALASQNPTIHPFTPPK	22	5.0968	9.68265	1.1452
3.49	F1SHC0_PIG	Uncharacterized protein OS=Sus scrofa GN=PRPH PE=3 SV=2	45286.3	389	3	ELELLGR;EYQELLNVK;TTVPEVEPPQEIHSR	27	23.981	8.13813	1.14396
4	F1SK26_PIG	Survival motor neuron protein OS=Sus scrofa GN=SMN1 PE=4 SV=2	31641.1	293	2	AAPWNSFLPPPPPMPGAGLGPR;AMGGGGGGSGVPEAEDSVLFR	3	7.31606	13.6366	1.14365
1.39	I3L919_PIG	Uncharacterized protein OS=Sus scrofa GN=PNKD PE=4 SV=1	16137.2	142	1	SYNPFLR	2	27.8993	15.3654	1.1435
4.33	KSYK_PIG	Tyrosine-protein kinase SYK OS=Sus scrofa GN=SYK PE=1 SV=1	71619.1	628	2	NVLLVTQHYAK;ELNGTYAISGGR	2	9.59643	12.2805	1.14313
2	I3LD84_PIG	Uncharacterized protein OS=Sus scrofa PE=4 SV=1	15054.4	134	1	AGAWSSFVLR	1	12.6744	2.60864	1.14309
16.21	F2Z505_PIG	Uncharacterized protein OS=Sus scrofa GN=ETF1 PE=4 SV=1	49030.5	437	10	GFGGIGGILR;MLADEFGTASNIK;FHTEALTALLSDDSK;FGATLEIVTDKSQEGSQFVK;TELSQSDMFDQR;LSVLGAITSVQQR;YFDEISQDTGK;GNGTSMISLIIPPKDQISR;FTVDLPK;YCFGVEDTLK	23	3.44764	8.78541	1.14234
21.74	KCC2D_PIG	Calcium/calmodulin-dependent protein kinase type II subunit delta OS=Sus scrofa GN=CAMK2D PE=2 SV=1	56388.9	499	8	ENFSGSTSLWQNI;FTDEYQLFEELGK;VTEQLIEAINNGDFEAYTK;ITASEALKHPWICQR;ICDPGLTAFEPEALGNLVEGMDFHR;LTQYMDGSGMPK;GAILTTMLATR;FYFENALSK	47	3.68219	9.56414	1.14217
2.13	F1RV39_PIG	Uncharacterized protein (Fragment) OS=Sus scrofa GN=LOC100738505 PE=4 SV=2	24840.5	226	2	VSFLGTQLPPEVASMLR;FAVALLLK	2	21.3826	4.63739	1.14181
39.17	F1SKM0_PIG	Uncharacterized protein OS=Sus scrofa GN=UQCRC1 PE=3 SV=1	52698	480	21	AVELLADIVQNCSLEDSQIEKER;IAEVDASVVR;LCTSATESEVVR;TATYAQALQSVPETQVSQLDNGLR;IPLAEWESR;DVILQELQENDSSMR;AVELLADIVQNCSLEDSQIEK;SGMFWLR;EVESMGAHLNAYSTR;MVLAAAGGVEHR;SLLTYGR;DVVFDYLHATAFQGTPLAQSVEGPSENVR;NNGAGYFVEHLAFK;DVVFDYLHATAFQGTPLAQSVEGPSENVRK;HFSSLSGTYVEDAVPAFTPCR;YFYDQCPAVAGLGPIEQLPDYNR;ADLTEYVSQHYK;NALVSHLDGTTPVCEDIGR;YENEKNNGAGYFVEHLAFK;RIPLAEWESR;QLLDLAQK	153	11.6182	13.0555	1.1418
3.15	F1RYI5_PIG	Uncharacterized protein OS=Sus scrofa GN=TBC1D22A PE=4 SV=2	50216.3	442	2	LLSGYLPANVDR;VTEIFER	2	24.0692	16.0522	1.14152
12.88	F1SIX7_PIG	Uncharacterized protein OS=Sus scrofa GN=TWF2 PE=4 SV=1	39598.9	349	6	HQTLQGLAFPLQPQAQR;AVLPLLDAQQPCYLLYR;VVIEDEQLVLGASR;MINYIQLK;ELMGCWDQDYDR;ETIELVHTEPTDVAQLPSR	26	5.58601	8.8278	1.14119
2	I3LCJ4_PIG	Uncharacterized protein OS=Sus scrofa PE=4 SV=1	42079.1	369	1	STTPEELYQR	1	5.83377	26.8755	1.141
6.03	A7RDK6_PIG	Toll-like receptor 3 OS=Sus scrofa PE=2 SV=1	103489	904	3	LFGLSLNNVK;SLSLSNSFSSLR;YFFLEYNNIER	4	6.05662	3.76313	1.14099
13.05	F1SJE6_PIG	Uncharacterized protein (Fragment) OS=Sus scrofa GN=LOC100512151 PE=3 SV=2	52806.9	480	9	TIFDFNAIK;FDYEGLEPK;SLLTGPGQLK;FFSNLMDSGR;DLEALVTDK;TIEEYAICPDLR;VPVYETPAGWR;LIIGQNGILSTPAVSCIIR;TDSFEYVDPVDGTVTK	18	6.8528	3.08732	1.14097
59.41	K7GNJ7_PIG	Uncharacterized protein OS=Sus scrofa GN=HUWE1 PE=4 SV=1	481896	4373	37	MVNPTTVLESPHSLPAK;SSESELCIETPK;QIGTLLAELR;SSDPLGDTASNLGSAVDELMR;LLECYFTR;KAIQDPAFSDGIR;FLGDEQDQITFVTR;EMFNPMYALFR;YAMMFAELK;LPGGVQNFPQFSALR;HIIEDPCTLR;LLSLISIALPENK;AIAMSLGQDIPMDQR;SISVNQWGSQLGLSVLSK;NPDIFTEVANCCIR;VCNDEQLLLELQQIK;ACVSMLGVPVDPDTLHATLR;LLVGNDDVHIIAR;SLLSILQR;QSTTHLADGPFAVLVDYIR;VLLSPDYLPAMR;VPLQGFAALEGMNGIQK;HVLDTLIQLAK;IVNQPSSLFGSK;GSGTASDDEFENLR;QVVNQVWEAADVLIK;SMLNFLK;GLQSFVQCQ…	76	1.1123	2.44395	1.14075
11.84	F1SF93_PIG	Uncharacterized protein OS=Sus scrofa GN=LOC100523850 PE=4 SV=1	33965.6	311	7	APPGLLSLEAEEK;DWAPQAFIISFK;SLPGFAAALR;NALEIYR;IQSSGGPLQITMK;HQVVVANILDSR;LETDPAIVIDR	12	5.53965	9.7057	1.13986
2.02	TALDO_PIG	Transaldolase (Fragment) OS=Sus scrofa GN=TALDO1 PE=2 SV=1	6773.5	61	2	QRMESALDQLK;MESALDQLK	13	24.2246	14.8279	1.13946
2.81	F1RSU0_PIG	Uncharacterized protein OS=Sus scrofa GN=SLC7A1 PE=4 SV=2	45393.1	429	2	MLAGIGQQMLR;VIYAMAEDGLLFK	3	21.8696	8.09955	1.13889
37.32	I3LR85_PIG	Protein kinase C delta type OS=Sus scrofa GN=PRKCD PE=3 SV=1	77196.4	675	18	EFFAIK;ISFNSYELGSLK;VIQIVLMR;KSESEVAETVGIYQNFEK;QASTFCGTPDYIAPEILQGLK;NHEFIATFFGQPTFCSVCR;ATFYAAEIICGLQFLHQK;DFVWGLNK;TINWTLLEKR;AEFWLDLQPQAK;STFDAHIYEGR;TADEASQPFCAVR;VDSPYYPR;LDNVMLDR;TINWTLLEK;FNIDMPHR;CSIDNFIFIK;KPTMYPEWK	47	7.39635	0.60435	1.13885
2.48	I3LTL2_PIG	Uncharacterized protein OS=Sus scrofa PE=4 SV=1	9819.2	88	2	DLAQYSSNDAVVETSLTK;LCIAMIDTGK	4	9.51528	10.5025	1.1384
2	F1RVJ7_PIG	Uncharacterized protein OS=Sus scrofa GN=MPP7 PE=4 SV=2	61202.4	536	1	ALFDYDPYEDK	1	35.1297	19.0645	1.13831
4	F1SSD4_PIG	Uncharacterized protein OS=Sus scrofa GN=STX17 PE=4 SV=1	33555.3	302	2	IVVPTDLER;VAGIAAALGGGVLGFTGGK	2	21.3629	9.61153	1.13783
13.26	F1SAQ7_PIG	Uncharacterized protein OS=Sus scrofa GN=PAPOLA PE=4 SV=2	77623.4	693	6	VTDEILHLVPNIDNFR;LALQTIPEDLDLRDDSLLK;TSSTDLSDIPALPANPIPVIK;QGLAITDEILLSK;LFEAPNFFQK;GADIDALCVAPR	15	3.67515	6.74378	1.13736
4.39	I3LTF9_PIG	Uncharacterized protein (Fragment) OS=Sus scrofa PE=4 SV=1	40207.4	359	4	IMDYSLLLGIHDIVR;EYCPQVFR;DVEFLVQLK;DMDFLNK	15	4.79867	5.92386	1.13713
43.19	I3LBB2_PIG	Uncharacterized protein (Fragment) OS=Sus scrofa GN=VPS35 PE=4 SV=1	78614.3	683	22	LLKIPIDTYNNILTVLK;IPIDTYNNILTVLK;AQLAAITLIIGTFER;LAELPLR;EDGPGIPADIK;FTLPPLVFAAYQLAFR;VLETTVEIFNK;CYPDRVDYVDK;AVSTCAHLFWSGR;ESPESEGPIYEGLIL;QDMPSEDVVSLQVSLINLAMK;DLVEMCR;AELAELPLR;QIVLTGILEQVVNCR;ILVGTNLVR;SEDPDQQYLILNTAR;LFDIFSQQVATVIQSR;LALFAHREDGPGIPADIK;LNLEHIATSSAVSK;IREDLPNLESSEETEQINK;NIIIALIDR;LSQLEGVNVER	93	3.71334	1.91509	1.13693
16.84	F1SB60_PIG	Superoxide dismutase OS=Sus scrofa GN=SOD2 PE=3 SV=1	24710	222	8	GELLEAIKR;LTAVSVGVQGSGWGWLGFNK;DFGSFEK;HHAAYVNNLNVVEEK;KGDVTAQVALQPALK;AIWNVINWENVTER;GDVTAQVALQPALK;FNGGGHINHSIFWTNLSPNGGGEPK	76	10.0143	10.6952	1.13688
10.05	F1SN51_PIG	Uncharacterized protein OS=Sus scrofa GN=INPP1 PE=4 SV=1	44500.6	402	5	QLEGFLSR;LCPTEEETVDLLNK;IFGEESNEFTNDLGEK;TLADVLVQEVIK;QQEALFQLLIEEK	19	5.84888	4.70035	1.13637
2.05	I3L5D6_PIG	Uncharacterized protein OS=Sus scrofa GN=PLD3 PE=4 SV=1	34992.8	314	1	TQEPSAQQGEEVLR	5	13.5293	20.8214	1.13629
2.55	D6BR76_PIG	Integrin beta (Fragment) OS=Sus scrofa PE=2 SV=1	84219.6	762	3	WDTANNPLYK;EATSTFTNITYR;YIEFPISEAR	4	8.38514	12.6134	1.13613
6	F1S8R5_PIG	Signal recognition particle 9 kDa protein OS=Sus scrofa GN=SRP9 PE=3 SV=1	10071.6	86	3	PQYQTWEEFSR;VTDDLVCLVYR;LYLADPMK	12	7.55597	7.92458	1.13611
2.01	F1STG2_PIG	Uncharacterized protein OS=Sus scrofa GN=CNOT11 PE=4 SV=2	55751.4	514	1	TEPLAANPFAASFAHLLNPAPPAR	1	28.9178	3.64703	1.136
4	F2Z559_PIG	Uncharacterized protein OS=Sus scrofa GN=ZNF706 PE=4 SV=1	8497.8	76	2	AALIYTCTVCR;TPLPPELADVQA	11	14.2833	1.80494	1.13556
11.58	A0SEG9_PIG	Complement component C9 OS=Sus scrofa PE=2 SV=1	62225.1	543	7	TFLDDVK;DGNTLTYYR;KPWNVAALIYETK;LSPIYDLIPVK;FTPTEAIEQLK;VVEESELAR;SIETFGQFNGQK	13	13.195	10.0183	1.13533
3	I3LDF9_PIG	Recombining binding protein suppressor of hairless OS=Sus scrofa GN=RBPJ PE=2 SV=1	54470.7	486	2	QTALLDADDPVSQLHK;LVCSVTGMALPR	2	21.1077	17.7472	1.13494
6.01	I3LLU2_PIG	Uncharacterized protein OS=Sus scrofa GN=SLC43A2 PE=4 SV=1	62697.2	568	3	FSWLGFDHK;IKFSWLGFDHK;LCLSTVDLEVK	7	6.61262	2.98941	1.13478
4.02	F1SDD4_PIG	Uncharacterized protein OS=Sus scrofa GN=LOC100736674 PE=4 SV=2	29258.8	251	2	LLQTMDMIISK;NVTDTDILALER	6	6.88692	3.13546	1.13475
2	F1S727_PIG	Uncharacterized protein OS=Sus scrofa GN=RC3H1 PE=4 SV=2	125754	1133	1	LVLLALEDGSALSR	2	18.9475	18.141	1.13447
6.02	F1S1T6_PIG	Uncharacterized protein OS=Sus scrofa GN=EXOSC9 PE=4 SV=2	49439.1	442	3	VLGQVSCELVSPK;VMDGLLVIAMNK;VLEITELIQK	7	8.20162	3.87392	1.13433
47.44	I3LUR1_PIG	Uncharacterized protein OS=Sus scrofa GN=HNRNPUL2 PE=4 SV=1	84957.7	747	25	ANFSLPEK;NFILDQCNVYNSGQR;EEPFFPPPEEFVFIHAVPVEER;EVEGDDVPESIMLEMK;VVVVVPNEEDWKK;DRYGGQPLFSEK;FPTLWSGAR;NGEDLGVAFR;NYYGYQGYR;ALLPHVLCK;DLLVQQASQCLSK;KVVVVVPNEEDWKK;YNVLGAETVLNQMR;MKGLEEPEMDPK;YGGQPLFSEK;TQWALK;EGCTEVSLLR;TIEECEVILMVGLPGSGK;VTQNLPMKEGCTEVSLLR;GLEEPEMDPK;LQEALDAEMLEDEAGGGGAGPGGACK;PPEEFVFIHAVPVEER;DWQNYYYHPQDR;KVVVVVPNEEDWK;YGGQPLFSEKFPTLWSGAR	75	3.93506	2.08302	1.13422
1.58	F1RSA2_PIG	Calcium-transporting ATPase OS=Sus scrofa GN=ATP2C1 PE=3 SV=2	100566	919	2	VTAPQPAATNGDLASR;IVEAGCVCNDAVIR	2	18.9128	14.1407	1.13404
2	F1SQA3_PIG	Uncharacterized protein OS=Sus scrofa GN=TAMM41 PE=4 SV=1	37988.7	337	1	IQQGSLEIDKSPEGQFTQLLTLPK	1	28.282	11.2434	1.13392
2.42	V9PR98_PIG	MHC class I antigen 1 OS=Sus scrofa GN=SLA-1 PE=2 SV=1	40348	361	5	APWIEQEGPDYWDRETR;WEAADEAEQWR;WVALVVPPGEEQSYTCHVQHEGLQEPLTLR;APWIEQEGPDYWDR;SYLQGLCVEWLR	182	3.32034	9.17991	1.13378
2	I3L7Q9_PIG	Uncharacterized protein OS=Sus scrofa GN=ZBTB7B PE=4 SV=1	29569.7	293	1	QLGHLCDLTIR	2	10.0497	13.3409	1.13338
2.02	I1E432_PIG	Stonin 2 (Fragment) OS=Sus scrofa GN=STON2 PE=4 SV=1	30532.7	264	1	VILFNPLDACR	1	11.6451	14.8067	1.13337
11.44	F1SIU8_PIG	Uncharacterized protein OS=Sus scrofa GN=ILKAP PE=3 SV=1	42743.8	392	6	FILLACDGLFK;GSADNVTVMVVR;VSYFAVFDGHGGIR;FAAQNLHQNLIR;ASSAIFGLK;VLGVLEVSR	17	7.55292	3.3023	1.13304
12	Q2EN77_PIG	Microsomal glutathione S-transferase 3 OS=Sus scrofa GN=MGST3 PE=2 SV=1	16686.4	151	6	AHQNTLEVYPPFLFFLAVGGIYHPR;IVSGLGLAWIVGR;YKVEYPTMYSTDPENGHLFNCIQR;VLYAYGYYTGEPSK;VLYAYGYYTGEPSKR;VEYPTMYSTDPENGHLFNCIQR	33	1.42052	6.78311	1.13258
12.99	Q19QT8_PIG	Uncharacterized protein OS=Sus scrofa GN=CRYZ PE=2 SV=1	35221.6	330	7	QGAAIGIPYFTACLALLHSACVK;VLGTAGTEEGQNIVLQNGAHEVFNHR;FGGPEVMK;VHACGVNPVDTYIR;MILLLK;AGEIVLIHGASGGVGIAACQIAR;LQSDVAIPIPK	23	13.0957	16.6793	1.13226
35.23	F1RQQ7_PIG	Alpha-1,4 glucan phosphorylase (Fragment) OS=Sus scrofa GN=PYGB PE=3 SV=2	82797	730	19	DIWGVEPSAQQAQAPSLPRD;YGNPWEK;VIPAADLSQQISTAGTEASGTGNMK;TSFDTFPDKVAIQLNDTHPALAIPELMR;QLLNCLHVVTLYNR;VNPASMFDVHVK;LHDFNVGGYIEAVLDR;WPVSMFEK;QAVDQISNGFFSPR;FSAFLEK;WLDTQVVLAMPYDTPVPGYK;DLVDMLLNHDR;VEDVEALDR;ARPEYTLPVHFYGR;ILVDVEKVDWDK;HLDHVAALFPGDVDR;INMAHLCVIGSHAVNGVAR;HLEIIYAINQR;LVTSIGDIVNHDPVVGGR	82	8.20342	7.48586	1.13222
31.69	F1S1X3_PIG	Uncharacterized protein OS=Sus scrofa GN=NARS PE=3 SV=2	64526.3	560	18	ALMTAGKEPFPTIYVDSQKENER;EPFPTIYVDSQKENERWDVISK;DVCLYPR;ITIKNDPSLPEPK;FLTWILDR;LMTDTINEPILLCR;FPVEIK;GYYEVTPPTLVQTQVEGGATLFK;EPFPTIYVDSQKENER;NLMFLVLR;ICALEGYR;MNYSDAIVWLK;WDVISK;YGTCPHGGYGLGLER;LEDLVCDVVER;IWDNEELLAGYK;IWDNEELLAGYKR;EEIDPTPYYWYTDQQ	49	4.9492	0.629272	1.13191
6.65	F1SV23_PIG	Uncharacterized protein OS=Sus scrofa GN=NDUFS5 PE=4 SV=1	12480.4	106	3	EWIECAHGIGGIR;IEFDDFVECLLR;LGLDLDR	5	10.0821	6.94086	1.13168
2	C3VMW2_PIG	Claudin OS=Sus scrofa GN=CLDN12 PE=2 SV=1	27028.5	244	1	LSAIEIDIPVVSHTT	3	16.465	11.8475	1.13139
20.66	I3LPB5_PIG	Creatine kinase B-type (Fragment) OS=Sus scrofa GN=CKB PE=3 SV=1	20638.7	184	10	LGFSEVELVQMVVDGVK;LEQGQAIDDLVPAQK;FPEVLK;RGTGGVDTAAVGGVFDVSNADR;NYEFMWNPHLGYILTCPSNLGTGLR;LLIEMEQR;TFLVWINEEDHLR;GTGGVDTAAVGGVFDVSNADR;FCNGLTQIETLFK;AVGGVFDVSNADR	261	4.77882	1.8989	1.1312
2	K9IWH9_PIG	C-type mannose receptor 2 OS=Sus scrofa GN=MRC2 PE=2 SV=1	165785	1477	1	TLGDQLSLLLGGR	1	32.6217	17.8506	1.1311
8.25	F1RHR9_PIG	Uncharacterized protein OS=Sus scrofa GN=EXOSC10 PE=4 SV=2	101054	886	4	GLLPAGEEEEALLDTR;QQINEMHLLIQQAR;DFGLYVVNMFDTHQAAR;FALGSVVAVTK	9	8.71671	3.19264	1.13106
4.3	F1REW6_PIG	Uncharacterized protein OS=Sus scrofa GN=ZCCHC8 PE=4 SV=2	78574.9	706	3	LGQPLLNENPQLTEGWEIPK;DVFASYLTSNFQAPSVR;LVNYPGFNISTPR	7	1.61348	1.77117	1.13104
5.45	F1SB54_PIG	Uncharacterized protein OS=Sus scrofa GN=DNAJC2 PE=4 SV=1	71908.6	621	3	NQDHYAVLGLGHVR;TLVDNAYSCDPR;DNFFEVFSPVFER	4	12.5415	8.10997	1.12996
2	F1SST2_PIG	Uncharacterized protein (Fragment) OS=Sus scrofa GN=ZFYVE19 PE=4 SV=2	51596.9	467	1	SVPSQAEIEAR	1	28.69	35.0567	1.12993
17.26	F1RKG9_PIG	Uncharacterized protein OS=Sus scrofa GN=LOC100154763 PE=4 SV=1	105527	898	9	ELDNLQYR;AGNILLTEPGQVK;EIETFDMESLR;EMEHAMLIR;TQKEMEHAMLIR;LQLQQEMELLNAYQSK;LDEAQEAECQALR;DLTTFLESQK;VLIDLIQR	28	3.97238	4.00695	1.12967
4	A5GHL0_PIG	RAB22A, member RAS oncogene family OS=Sus scrofa GN=RAB22A PE=3 SV=1	21793.7	194	3	VCLLGDTGVGK;FLIWDTAGQER;NAININELFIEISR	8	3.18884	6.94097	1.12924
2	F1SUP8_PIG	Uncharacterized protein (Fragment) OS=Sus scrofa GN=RNF169 PE=4 SV=2	56965	516	1	QSGGEVGLAPADPVLR	1	8.45517	26.1594	1.12907
19.04	RBM4B_PIG	RNA-binding protein 4B OS=Sus scrofa GN=RBM4B PE=2 SV=1	40053.2	359	3	AEDAVEAIR;DYAFVHMER;GLDNTEFQGK	24	2.14119	21.3818	1.12904
2	F1RHU2_PIG	Uncharacterized protein OS=Sus scrofa GN=AKT1S1 PE=4 SV=2	27317.9	256	1	SLPVSVPVWAFK	2	8.90221	4.14028	1.12875
4	F1S221_PIG	Uncharacterized protein OS=Sus scrofa GN=INTS2 PE=4 SV=2	134263	1205	2	LLLPCLVR;TIFTQEIFTEQVVTAHAVR	2	6.89994	1.31752	1.12855
4	K7GQZ6_PIG	Uncharacterized protein OS=Sus scrofa GN=LOC100514935 PE=4 SV=1	35766.1	319	2	DGNWPIPGER;SFDTSLVR	2	15.0658	26.4017	1.12848
10.32	I3LK33_PIG	Ribosomal protein L15 OS=Sus scrofa GN=LOC100620439 PE=1 SV=1	24145.9	204	5	FFEVILIDPFHK;VLNSYWVGEDSTYK;YIQELWR;NPDTQWITKPVHK;SLQSVAEER	36	4.28457	2.94336	1.12838
2.01	I3L5A2_PIG	Uncharacterized protein OS=Sus scrofa GN=LOC100738653 PE=4 SV=1	9869.3	85	1	QLLGIQPLPTTSPLYR	1	37.4736	5.21863	1.1282
1.64	Q8SPB6_PIG	MHC class II antigen (Fragment) OS=Sus scrofa GN=SLA-DRB PE=2 SV=1	29762	263	1	DLLEQMR	26	11.8071	8.73332	1.12812
6	I3LQ53_PIG	Uncharacterized protein OS=Sus scrofa PE=4 SV=1	55910.3	543	3	YTPTSPSYSPSSPEYTPTSPK;YSPTSPTYSPTTPK;YSPTSPTYSPTSPK	3	18.3	5.03607	1.12724
1.8	I3LPZ9_PIG	Uncharacterized protein OS=Sus scrofa GN=SCAF4 PE=4 SV=1	124201	1132	1	GCAYIVMVHR	5	10.2899	24.044	1.12716
39.39	K7GMJ2_PIG	Neprilysin OS=Sus scrofa GN=MME PE=4 SV=1	85755.3	750	20	FIMDLVSSLSR;YACGGWLKR;SEDRNDPMLLYNK;LIQNMDATAEPCTDFFK;LGLPSRDYYECTGIYK;YACGGWLK;KALYGTTSETATWR;IIGTLQNSPEFSEAFHCHK;DYYECTGIYK;SESQMDITDINTPKPK;HVVEDLIAQIR;IGYPDDIISNDNK;EKVDKDEWISGAAVVNAFYSSGR;LLPGLDLNHK;ALYGTTSETATWR;DLQNLMSWR;LYVEAAFPGDSK;GLPVDENQLSLEMNK;CANYVNGNMENAVGR;DVLQEQKTEDIIAVQK	82	6.5329	0.703427	1.12669
8.35	I3LK09_PIG	Uncharacterized protein OS=Sus scrofa GN=MRPS27 PE=4 SV=1	41632.8	359	4	AVYCNMPLLWQPGYLHR;VESESLLTLSTQLAK;NFGASLLLPGLK;DWTIHTWIR	6	4.4276	8.33895	1.12667
9.93	F1RQ06_PIG	Peptidyl-prolyl cis-trans isomerase OS=Sus scrofa GN=FKBP2 PE=4 SV=1	15373.9	140	5	LVIPSELGYGER;GAPPKIPGGATLVFEVELLK;GWDQGLLGMCEGEK;KLVIPSELGYGER;GWDQGLLGMCEGEKR	13	2.64781	5.19566	1.12644
2	F1SND3_PIG	Uncharacterized protein OS=Sus scrofa GN=DNAJC21 PE=4 SV=1	61620.8	533	1	LIQAAYDVLSDPQER	4	27.7718	21.7547	1.12629
2	I3LLE9_PIG	Uncharacterized protein (Fragment) OS=Sus scrofa GN=USP46 PE=4 SV=1	41107.4	354	1	VVFPLELR	2	19.5421	10.8459	1.12571
3.85	F1SBU9_PIG	Uncharacterized protein OS=Sus scrofa GN=SAFB2 PE=4 SV=2	108303	953	4	RDDTYWPEGK;NLWVSGLSSTTR;TWPGTVDAGTAGR;DYVAEQLR	12	29.0789	14.9265	1.12528
8.76	RNT2_PIG	Ribonuclease T2 OS=Sus scrofa GN=RNASET2 PE=1 SV=1	23135.4	200	5	LGIKPSISYYQISDIK;GLLPDMR;SWPFNPDEIK;HGTCAAQLDALNSQR;HALVGVYGVVPK	7	14.9206	2.76473	1.12503
8.68	F1RMR6_PIG	Uncharacterized protein OS=Sus scrofa GN=HSPBP1 PE=4 SV=2	39112.3	357	5	QWLQEAMSAAFR;YLEAGPAGLR;LDGFSVLMR;EQEAGLLQFLR;ALFAISCLVR	17	1.19103	6.01517	1.12484
32.38	I3LDM3_PIG	Uncharacterized protein (Fragment) OS=Sus scrofa GN=IPO7 PE=4 SV=1	116332	1010	15	ETENDDLTNVIQK;VLTGVAGEDAECHAAK;QAGVIYLK;NPVWYQALTHGLNEEQRK;SPLVAAMQHFLPVLK;EYNEFAEVFLK;AIFQTIQNR;FIQLLSDQSDQSVLIQK;AFAVGVQQVLLK;NPVWYQALTHGLNEEQR;ENIVEAIIHSPELIR;FSAPVVPSSFNFGGPAPGMN;GIDQCIPLFVEAALER;QLQDIATLADQR;KQLQDIATLADQR	69	5.23982	3.29212	1.12441
2.59	K9IVW8_PIG	XIAP-associated factor 1 OS=Sus scrofa GN=XAF1 PE=2 SV=1	33798.7	301	2	ASSPAEDDAAYDILR;GPVLQTEMEEHCQGGHK	2	21.8657	3.28965	1.12386
6	DAD1_PIG	Dolichyl-diphosphooligosaccharide--protein glycosyltransferase subunit DAD1 OS=Sus scrofa GN=DAD1 PE=3 SV=3	12510.6	113	3	ADFQGISPER;SASVLSVISR;FLEEYLSSTPQR	23	3.29603	4.75976	1.12372
1.77	F1SKD9_PIG	Uncharacterized protein (Fragment) OS=Sus scrofa GN=XRCC6BP1 PE=4 SV=2	29158.6	257	1	AILSILAVR	1	14.65	11.6189	1.1237
57.26	I3L6D7_PIG	Uncharacterized protein OS=Sus scrofa GN=DSG2 PE=4 SV=1	122887	1121	31	FQAFDEDTGQVAR;VYAPASSLLDQQYASEGHVVVTER;VIQPDGGTSGPLEGPGHLPDAHYVMVR;ITATDADEPNTLNSK;AWITAPVSLR;IVAVTEEYPR;GNNLEKPIELR;EGIYFK;IVSQEPAYPPVFYLNK;EMAGAQAAAVAVNEEFLR;VYEGTVEENQANVEVLR;IVAVTEEYPRK;GFTPIPGTIEMLHPWNNEGAPPEDKVVVPLLGADHR;LEDIDNWIYVDSATSEIK;IEMDAEMEQRPK;VASYTEEDDIHIAK;FLDDLGLK;FSISDSQGFSCPEK;GYFHIETDTQTNEGIVTLVK;ILDVNDNIPVIENK;GAQAAAVAVNEEFLR;ETSGQAPSGSLYEQTR;VPGPLPNLGFEEPGHSNHTITASSTK;VNSEN…	128	4.17906	0.675071	1.12341
17.5	I3LTC2_PIG	Uncharacterized protein OS=Sus scrofa GN=FUK PE=3 SV=1	116103	1064	10	LSWEQLQPCLDR;LFPVLHPLR;AFTLVGR;GDMETEGYLR;NLLQDVLR;RIPEPELWLAVGPQHDK;HYEGAGQILIR;AQLPLKVEVEEITVPAGFVQK;VIALPGSTAYAR;DFPFDDCGR	16	2.88056	3.20209	1.12319
1.86	I3LC46_PIG	Uncharacterized protein OS=Sus scrofa GN=HTATSF1 PE=4 SV=1	84089	760	1	LLDEDEIR	1	13.5945	13.9585	1.12305
2.01	I3LH19_PIG	Uncharacterized protein OS=Sus scrofa GN=MUL1 PE=4 SV=1	39816.7	352	1	VGATLTGVGELVLDNNAVR	3	8.55281	27.3257	1.12284
39.35	AT2B1_PIG	Plasma membrane calcium-transporting ATPase 1 OS=Sus scrofa GN=ATP2B1 PE=2 SV=1	134709	1220	2	SSIHNFMTHPEFR;SATSSSPGSPLHSLETSL	42	11.0142	3.5722	1.12277
2.65	I3LMX7_PIG	Uncharacterized protein (Fragment) OS=Sus scrofa GN=CLCN2 PE=4 SV=1	99674.6	910	2	APPELLEYGQSR;LIGIVTLK	2	3.63555	12.8041	1.12268
4	I3LP32_PIG	Uncharacterized protein OS=Sus scrofa GN=LOC100520571 PE=4 SV=1	11250.1	97	2	DAHSIHGTNPQYLVEK;FVGGVYGGNIKPTPFLCLTLK	3	2.04365	22.0068	1.12233
7.52	A1XQS3_PIG	Mitochondrial NDUFA4 OS=Sus scrofa GN=NDUFA4 PE=2 SV=1	9310.7	82	4	FFAVNVDYSK;LGPNDQYK;LALFNPDVCWDR;LALFNPDVCWDRK	15	10.206	1.27124	1.12224
2.83	F1RIS0_PIG	Uncharacterized protein (Fragment) OS=Sus scrofa GN=PRSS8 PE=3 SV=2	91231.3	855	2	LGAHQLDSFSSSMTVR;TLQQLEVPLISR	3	13.4693	1.95125	1.12187
2.5	I3LAQ4_PIG	Uncharacterized protein OS=Sus scrofa GN=LOC100518580 PE=4 SV=1	57112.7	514	2	EDAQYVAAVYEHR;SILSLDPLSLISR	4	2.78952	10.6702	1.1216
62.17	F1SQR8_PIG	Leukotriene A(4) hydrolase OS=Sus scrofa GN=LTA4H PE=2 SV=2	69175.6	611	30	ELVALMSAIRDGEAPDPEDSSR;SHDLAISTYQEHK;VPIPCYLIALVVGALESR;ELVALMSAIR;WITAKEDDLNSFSSADLK;HFHALGGWGELQNSVK;SITTDDWKEFLYSHFK;APLPLGHIK;TLVWSEK;TWDHFWLNEGHTVYLER;MQEVYNFNAINNSEIR;TFGETHPFTK;PEVVDTCSLASPASICR;GSPMEISLPIALCK;SLSNVIAHEISHSWTGNLVTNK;WEEAIPLALK;ASMHPVTAMLVGK;LVVDLTNVDPDVAYSSVPYEK;DLAAFEK;TLVWSEKEQVEK;SSALQWLTPEQTSGK;CAYEFSETESMLK;SITTDDWK;LTYSAEVSVPK;AILPCQDTPSVK;EHPYLFSQCQAIHCR;SSALQWLTPEQ…	181	8.98007	8.00713	1.1216
14.12	F1SV41_PIG	Uncharacterized protein OS=Sus scrofa GN=INPP5B PE=4 SV=2	112513	990	7	AFQTLYAYDQLR;VVNEELYR;DFTLEEVSR;GLLVDQSSWSQDKPENLLPR;EPILDLPLETIR;NAIQQEDLFQQPGLR;GFLLPDSIIK	11	11.8961	6.9355	1.12095
6.2	I3L8N4_PIG	Uncharacterized protein OS=Sus scrofa GN=C1orf27 PE=4 SV=1	47274.1	422	3	DYVILATR;LWNFTEEEVSER;VFVPIPGSAVMLCDYK	4	16.2341	12.0115	1.1209
5.62	K7GMQ7_PIG	Cytochrome b-245 heavy chain OS=Sus scrofa GN=CYBB PE=4 SV=1	65456.5	570	3	IGVFLCGPEALAETLNK;GVHFIFNKENF;IVGDWTEGLFK	6	11.4681	4.50671	1.12084
20.02	I3LUR5_PIG	Uncharacterized protein (Fragment) OS=Sus scrofa GN=ACAD9 PE=3 SV=1	48663.7	439	11	ILLIFEGTNEILR;ITAFIVER;GNVTTVMETVGR;TVEMLLLR;LIEMTAEYACTR;MYIALTGLQHAGR;FSMGSTVAGMLK;VWITNGGLASVFTVFAK;FALMAQK;VPVENVLGEVGGGFK;TLSEFGLIQEK	27	7.95502	2.76274	1.1208
2.03	I3LAF5_PIG	Uncharacterized protein OS=Sus scrofa GN=ALG9 PE=4 SV=1	25997	220	1	IVPTDMNDQNLEEPSR	1	17.9236	3.73711	1.1207
17.7	I3LE05_PIG	Uncharacterized protein (Fragment) OS=Sus scrofa GN=THOC1 PE=4 SV=1	76193.2	662	10	SVYQLLSENPPDGER;TAPEDFLGK;IQLFLAR;ILAPYLEMK;SLPEYLENMVIK;LMDLQLSDSNFR;LFPLSEK;QLLVAWQDQEGVHATPENLISALNK;ILMGNEELTR;YSEEVLAVFK	19	10.9121	4.63959	1.12051
27.32	GALM_PIG	Aldose 1-epimerase OS=Sus scrofa GN=GALM PE=2 SV=1	37815.5	342	14	LAINNGPNSLHGGVR;ASDVVLGFAELK;VSPDGEEGYPGELK;VDIISWGCTITALEVK;GTFTLDGKEYK;HPYFGAVVGR;VLEVYTTQPGIQFYTGNFLDGTLK;GTFTLDGK;VLSNGIEFSR;SVFGDLPSGAGTVEK;VDIISWGCTITALEVKDR;VLWTPR;FQLQSDQLR;ASDVVLGFAELKEYLQK	100	4.4236	6.55356	1.12035
2	SFTPD_PIG	Pulmonary surfactant-associated protein D OS=Sus scrofa GN=SFTPD PE=1 SV=1	37985.5	378	1	SETENEALSQLVTAQNK	3	7.17154	2.37634	1.11978
6.51	F1S3P8_PIG	Uncharacterized protein OS=Sus scrofa GN=STX7 PE=3 SV=1	29864.5	261	3	TLNQLGTPQDTPELR;LVAEFTTSLTNFQK;EFGSLPTTPSEQR	23	2.06477	1.62789	1.11978
2	K9IVM9_PIG	Plexin C1 OS=Sus scrofa GN=PLXNC1 PE=2 SV=1	176345	1570	1	FWVNILK	2	11.6604	9.52341	1.11961
4.04	F1S8U4_PIG	Uncharacterized protein OS=Sus scrofa GN=MRPL43 PE=4 SV=1	17703	159	3	LADQSGLDVIR;LSFSLSR;SVEEIAALVQK	5	11.0159	5.21275	1.1187
34.26	F1S3U9_PIG	Uncharacterized protein OS=Sus scrofa GN=PRDX1 PE=4 SV=2	21966.1	197	15	QITINDLPVGR;DISLSDYK;QGGLGPMNIPLISDPK;QGGLGPMNIPLISDPKR;HGEVCPAGWKPGSDTIKPDVQK;KQGGLGPMNIPLISDPKR;TIAQDYGVLK;ATAVMPDGQFKDISLSDYK;DISLSDYKGK;ATAVMPDGQFK;RTIAQDYGVLK;KQGGLGPMNIPLISDPK;ADEGISFR;LVQAFQFTDK;TIAQDYGVLKADEGISFR	283	5.14779	6.49488	1.11841
2.23	K7GP25_PIG	Uncharacterized protein OS=Sus scrofa GN=CD109 PE=4 SV=1	152100	1368	2	SNLIQQWLSEQSDLGVVSK;VGLPFELVVIGNK	2	20.3545	12.3804	1.118
4	I3L825_PIG	Uncharacterized protein OS=Sus scrofa GN=C17orf59 PE=4 SV=1	37314.2	354	2	TLEVLEALCK;ATISSPLELEGTVSR	2	9.66974	14.8118	1.1178
2	F1SM36_PIG	Uncharacterized protein (Fragment) OS=Sus scrofa PE=4 SV=2	12950	118	1	TSPQELSEELSR	1	9.08047	10.7332	1.11771
1.89	F1RJZ4_PIG	Uncharacterized protein OS=Sus scrofa GN=GPALPP1 PE=4 SV=2	39139.5	348	1	SVWTDTPADR	1	7.3593	18.0721	1.11759
3.61	F2Z5Q9_PIG	Uncharacterized protein OS=Sus scrofa GN=NCBP2 PE=4 SV=1	18001	156	2	IIMGLDK;SDSYVELSQYR	4	3.82332	7.05041	1.11755
4.19	F1RHZ8_PIG	Uncharacterized protein OS=Sus scrofa GN=PIH1D1 PE=4 SV=1	32265.3	286	2	ELVITIAR;LVMTGPQQLYHLDAYIPLR	3	12.595	10.3267	1.11752
1.46	F1RKJ1_PIG	Uncharacterized protein (Fragment) OS=Sus scrofa GN=SPINT2 PE=4 SV=2	24408.6	219	1	WYFNAEK	1	20.4966	3.48582	1.11701
51.49	I3LK59_PIG	Enolase OS=Sus scrofa GN=ENO1 PE=3 SV=1	38082.1	354	15	LAMQEFMILPVGAETFR;SGKYDLDFK;GNPTVEVDLHTAKGLFR;LNVVEQEKIDKLMIEMDGTENK;IGAEVYHNLK;IDKLMIEMDGTENK;AVEHINKTIAPALVSK;IGAEVYHNLKNVIK;AAVPSGASTGIYEALELRDNDKTR;KLNVVEQEKIDKLMIEMDGTENK;SGKYDLDFKSPDDPSR;HIADLAGNAEVILPVPAFNVINGGSHAGNK;LMIEMDGTENK;AAVPSGASTGIYEALELRDNDK;TIAPALVSK	738	14.2227	11.879	1.11648
2.01	CELA1_PIG	Chymotrypsin-like elastase family member 1 OS=Sus scrofa GN=CELA1 PE=1 SV=1	28821.3	266	2	AGTILANNSPCYITGWGLTR;VVVGEHNLNQNDGTEQYVGVQK	2	15.1924	31.539	1.11622
63.44	F1S073_PIG	Annexin OS=Sus scrofa GN=ANXA2 PE=3 SV=2	38578.6	339	32	AEDGSVIDYELIDQDAR;TKGVDEVTIVNILTNR;SYSPYDMLESIK;DLYDAGVKR;GLGTDEDSLIEIICSR;TNQELQEINR;SEVDMLK;SNEQRQDIAFAYQR;DLYDAGVK;GDLENAFLNLVQCIQNKPLYFADR;STVHEILCK;LSLEGDHSTPASAYGSVK;QDIAFAYQR;SLYNYIQQDTK;AYTNFDAERDALNIETAIK;TPAQYDASELKASMK;SALSGHLETVILGLLK;AYTNFDAER;ALLYLCGGDD;LMVALAK;LYDSMK;SLYNYIQQDTKGDYQK;SYSPYDMLESIKK;DALNIETAIK;TDLEKDIISDTSGDFR;DIISDTSGDFRK;RAEDGSVIDYELIDQDAR;WISIMTER;DIISDTSGDFR;TPAQ…	325	4.70492	3.63523	1.11601
2.04	I3LRG0_PIG	Dolichyl-diphosphooligosaccharide--protein glycosyltransferase subunit 2 (Fragment) OS=Sus scrofa GN=RPN2 PE=4 SV=1	29917.2	267	2	GAFIADSHQNFALFFQLVDVNTGAELTPHQTFVR;QEIQHLFREPEK	44	10.3476	5.45799	1.11596
119.97	F1RZA6_PIG	Uncharacterized protein (Fragment) OS=Sus scrofa GN=RNF213 PE=4 SV=1	369325	3268	74	KLASQQGMEFVQSLSR;LENSANSVPFSWR;EEDLAPFSLR;FQNVSEVEYSCIR;FPIPLINR;LTVLSLQQFDTEYAFLK;DGNLELLASPDSPSWAR;AVVEDLKGWVEGFIHVK;IATFLSTWNK;GLPTLVFR;LVELFR;VGFVGISNWALDPAK;GWVEGFIHVK;DTLVSYMETK;EASVEYLQQTAR;AQQGLQEDDLGQMDR;LYIQQIVQR;TIVADAMQGQAAHSDLFR;VLVTPQAPLKDVQAYLAYHFR;TQDLFLNGVPLRK;YVDLGLGTHR;NMANAFLPTMPEDLLAQAK;EPFGEIGPSYKEDLCPQNAK;VPEQTPSAAAVFQDR;STIMVSDVTK;ELSPAVFLLLR;VHALPPSLLPLVWDFGQLSVSTER;VHGGT…	228	2.5737	1.59257	1.11582
2.01	F1RJI9_PIG	Glutamyl-tRNA(Gln) amidotransferase subunit C, mitochondrial OS=Sus scrofa GN=GATC PE=3 SV=1	15258	136	1	LALVDFGNQEAVAR	2	20.1098	5.06208	1.11544
1.48	F1RWH4_PIG	Uncharacterized protein (Fragment) OS=Sus scrofa GN=COPZ2 PE=4 SV=2	22733.8	205	1	AVFILDNDGHR	1	22.2359	24.3966	1.11527
19.95	D4P3C2_PIG	Uncharacterized protein OS=Sus scrofa GN=zap PE=2 SV=1	99472.6	894	11	LCQDSVEFLPSASAAAR;VSVLSIGNYK;LNPSVFVIFEK;SPDAGAAHGLLQPAGK;NVAMFVVR;LSEAQLCEVLTTAGPDR;ILFCVK;FVLLETGGK;LLEIHNYTPEYVEVSGR;MALEELLQK;VAEDAAAAAFGNGSAPDAR	18	8.98307	6.08051	1.11449
2.03	F1RG09_PIG	Uncharacterized protein OS=Sus scrofa GN=LOC100513919 PE=4 SV=1	88818.5	809	2	EVMSAPVTCLR;IFEYFR	2	17.5321	3.95219	1.11426
51.36	PLAK_PIG	Junction plakoglobin OS=Sus scrofa GN=Jup PE=2 SV=1	81849.1	745	22	QEGLESVLK;VLSVCPSNKPAIVEAGGMQALGK;LIILANGGPQALVQIMR;AGDKDDITEPAVCALR;LLNDEDPVVVTK;TLVTQNSGVEALIHAILR;VSVELTNSLFK;NLALCPANHAPLQEASVIPR;SAIVHLINYQDDAELATR;GLMEEDEACGR;LNYGIPAIVK;NEGTATYAAAVLFR;MVPLLNK;LVQLLVK;FLAITTDCLQLLAYGNQESK;AAMIVNQLSK;NLSDVATKQEGLESVLK;LLNQPNQWPLVK;ALMGSPQLVAAVVR;MEVMNLIEQPIK;HVAAGTQQPYTDGVR;LAEPSQLLK	211	2.97335	2.68317	1.11395
20.5	F1RJ50_PIG	Serum amyloid P-component OS=Sus scrofa GN=APCS PE=4 SV=1	24399.2	219	12	QSFVGEIWDVSLWNR;SLFSYNTR;AFTDLTRPY;VFIFPEESNTAHVSLVPR;STDNELLLFVNK;EKASIILGQEQDSFGGGFDAK;AFTDLTRPYSLFSYNTR;VPPSPDTPAHLCASWESASGIAELWVNGKPVGR;GKVFIFPEESNTAHVSLVPR;NMCTSCYPGNILTWQALTYK;VGEYILYVGGTGVTFK;ASIILGQEQDSFGGGFDAK	85	7.39199	6.68746	1.11388
5.86	F1RNM4_PIG	Uncharacterized protein OS=Sus scrofa GN=LOC100513274 PE=4 SV=1	72331.5	670	4	DITDPLSLNTCTDEAQVVLASPLK;MVGLDIDPHLIHSAR;GRDPVEILIPK;WVHLNWGDEGLKR	5	15.7022	18.1851	1.11387
6	F1S031_PIG	Uncharacterized protein OS=Sus scrofa GN=NDUFS6 PE=4 SV=1	13328.9	123	3	TGTCGYCGLQFR;QKEVNENFAIDLIAEQPVSEVGSR;VISCDGGGGALGHPR	7	15.9214	9.15742	1.11355
4.93	F1SDX4_PIG	Uncharacterized protein OS=Sus scrofa GN=LOC100622320 PE=4 SV=2	125795	1131	4	EVANAVVHPLGQALGTPSVAGSESLLK;FLHMLSNPVDLSNPAIISSTPK;LAWAQQLCLLPR;TGEEILPAYLSR	4	3.45261	13.3761	1.11341
24.64	I3LD43_PIG	Uncharacterized protein OS=Sus scrofa GN=LOC100627689 PE=4 SV=1	25482.8	235	13	LREILNISGPPLK;FWGPGPDAANMTK;EKEDDAPQFTSAGENFDKLVSGK;GLVLGIYSK;HLMETPANEMTPTR;TFYGLHEDFSSVVVVGLGKK;TKGLVLGIYSK;TFYGLHEDFSSVVVVGLGK;GVLFASGQNLAR;EILNISGPPLK;FAEVIEK;GAGVDDQENWHEGKENIR;EKEDDAPQFTSAGENFDK	69	3.90675	2.85917	1.11307
3.26	I3LMB2_PIG	Uncharacterized protein (Fragment) OS=Sus scrofa GN=ARHGEF6 PE=4 SV=1	77916.1	692	4	VEEGGWWEGTLNGR;GFETAPLTK;YVTLLQELER;SLVDTVYALKDEVK	5	4.12424	13.9992	1.11284
35.53	F1SPG9_PIG	Uncharacterized protein OS=Sus scrofa GN=ESYT1 PE=4 SV=1	122490	1100	18	AVYSTNSPVWEEAFR;IHVLEAQDLIAK;LLVPLVPDLQDVAQLR;LLYLDSSEVR;TLNPEFNER;ELPAWVSFPDVEK;WFTLSSGQGQVLLR;LTVWYYSEER;LLAETVAPAVR;IVAQVWPFLGQYMEK;SDPYALVR;ALTLGALTLPLAR;TVPQTSAPIWDESASFLIR;GTKPPSPYATLAVGETSHK;KPNIESLELQVR;SAELAAALLSVYLER;GEGTGVLGSLSLPLSELLVADR;LTHGDSPQEAPAGPLGQVK	40	1.67271	2.94848	1.11238
53.5	2AAA_PIG	Serine/threonine-protein phosphatase 2A 65 kDa regulatory subunit A alpha isoform OS=Sus scrofa GN=PPP2R1A PE=2 SV=2	65321.8	589	19	EFCENLSADCR;AVGPEITKTDLVPAFQNLMK;SALASVIMGLSPILGK;YFAQEALTVLSLA;VLELDNVKSEIIPMFSNLASDEQDSVR;TDLVPAFQNLMKDCEAEVR;YMVADKFTELQK;TDLVPAFQNLMK;VLAMSGDPNYLHR;NLCSDDTPMVR;ENVIMTQILPCIK;VLELDNVK;VKEFCENLSADCR;LAGGDWFTSR;MAGDPVANVR;EWAHATIIPK;SEIIPMFSNLASDEQDSVR;DNTIEHLLPLFLAQLKDECPEVR;IGPILDNSTLQSEVKPILEK	162	9.34606	3.14184	1.11193
6.4	F1SLS9_PIG	Uncharacterized protein OS=Sus scrofa GN=NCAPD2 PE=4 SV=2	94670.2	846	4	MLPLIWSK;GICELELLDGK;LSAPEGGVEEEPFHTIMK;DLAYCVSQLPLTER	4	8.79304	6.84777	1.11175
6	F1SB44_PIG	Uncharacterized protein OS=Sus scrofa GN=DYNLT1 PE=4 SV=1	12367.9	112	3	YIVTCVIMQK;VNQWTTNVVEQTLSQLTK;EAIESAIGGNAYQHSK	7	6.06386	1.2987	1.11169
12.09	F1SB18_PIG	Uncharacterized protein OS=Sus scrofa GN=PRPSAP2 PE=4 SV=2	40798	370	5	TVDISMILSEAIR;SVTGVIPYFPYSK;LIEESAIDEVVVTNTIPHEIQK;IFVMATHGLLSSDAPR;EIQGFFNIPVDNLR	21	4.22264	11.9504	1.11164
2	F1SA59_PIG	Uncharacterized protein OS=Sus scrofa GN=CHURC1 PE=4 SV=1	12959.7	112	1	AEDTISILPDDPR	5	13.4833	18.842	1.11146
2	I3LPD1_PIG	Uncharacterized protein OS=Sus scrofa GN=LOC100622095 PE=4 SV=1	30959.9	273	1	NSQSGNALTAYALFK	1	23.7704	2.26537	1.11141
3.55	F1SLD2_PIG	Uncharacterized protein OS=Sus scrofa GN=FAM136A PE=4 SV=1	15621	138	2	CHAPLAQAQALVTSELEK;VQEAVDSMVK	3	8.7024	38.875	1.11129
58.87	F1SJY6_PIG	Uncharacterized protein OS=Sus scrofa GN=CTNND1 PE=4 SV=2	108132	967	31	HIEWESVLTNTAGCLR;DSDSKLVENCVCLLR;KPTEDPANDAVDFPKR;IYISLLK;GIPVLVGLLDHPKK;LVENCVCLLR;LVLINK;SNAAAYLQHLCYR;GSLASLDSLR;FVGDADLER;YQEAPPNVANNTGPHAASCFGAK;SQSSHSYDDSTLPLIDR;GIPVLVGLLDHPK;LKGIPVLVGLLDHPK;TPAILEASAGAIQNLCAGR;SDFQVNLNNASR;HYEDGYPSSSDNYGSLSR;DMDLTEVITGTLWNLSSHDSIK;MEIVDHALHALTDEVIIPHSGWER;FHPEPYGLEDDQR;SLDNNYSTLNER;NCDGVPALVR;QPELPEVIAMLGFR;GYELLFQPEVVR;ALSAIADLLTNEHER;QDVYGPQPQVR;LNGPQDH…	161	4.89705	3.17335	1.1111
8	K9J6L3_PIG	Peptidyl-prolyl cis-trans isomerase OS=Sus scrofa GN=FKBP15 PE=2 SV=1	131512	1205	4	TILGAIMSTIK;LASLFGPDQAVAGHGNEFFQYTAPK;VTEELAAATAQVSHLQLK;ILLYISQQQPVTVAR	14	8.81603	4.26863	1.11095
2.01	F1SI15_PIG	Uncharacterized protein OS=Sus scrofa GN=PRPF39 PE=4 SV=2	78218	667	1	VVVLFER	2	12.4728	4.64756	1.11085
30.73	I3LJC4_PIG	Uncharacterized protein OS=Sus scrofa GN=XPO7 PE=4 SV=1	124377	1089	17	LESVHIILR;LAASVPYVK;NYVLNYLATRPK;ADHVQSLAQLENLCK;VENYPEVIR;AALSGSYVNFGVFR;VLQLMNLTDSR;ILENPQSLLDPNNYHEFCR;GSSSYSQLLAATCLTK;TNNPLPLEQR;TTFYTALGR;LYGDDALDNALQTFIK;MITMYGNR;LQFDVSSPNGILLFR;ALVEFTNSPDCLSK;NLNLNDESQHGLLMQLLK;GIAFAFNAK	24	0.855212	1.6069	1.11051
8.02	I3LAQ6_PIG	Uncharacterized protein (Fragment) OS=Sus scrofa GN=ABHD14B PE=4 SV=1	20549.4	190	4	TSVLIVYGDQDPMGQTSFEHLK;GYVPVAPICTDKINAADYAR;FSVLLLHGIR;FSSETWQNLGTLHR	17	6.38529	3.26879	1.11043
7.25	F1SM61_PIG	Fibulin-1 OS=Sus scrofa GN=FBLN1 PE=3 SV=1	77800.9	709	4	YMDGMTVGVVR;GQENADFAPGDIGDLQETAK;AGYYFDGISR;DSFDIIKR	4	26.7767	3.29193	1.11042
4.56	B6VCB0_PIG	Solute carrier family 30 member 1 OS=Sus scrofa GN=slc30A1 PE=2 SV=1	55120.3	506	3	ESALILLQTVPK;SSVVPCELACR;DVEGVEEVHELHVWQLAGSR	3	13.1208	1.90453	1.11027
3.31	F1RK98_PIG	Uncharacterized protein OS=Sus scrofa GN=LOC100510930 PE=3 SV=2	49959.1	450	4	LIGQIVSSITASLR;TIQFVDWCPTGFK;EIVDLVLDR;AVFVDLEPTVVDEVR	593	76.4829	17.5495	1.10995
3.92	F1RMQ4_PIG	Uncharacterized protein OS=Sus scrofa GN=MRPL17 PE=1 SV=1	19240	169	2	LFQVLAPR;GNCLPPLPLPR	3	15.854	5.38225	1.10937
8.37	F1S4N2_PIG	Uncharacterized protein OS=Sus scrofa GN=CYB5R1 PE=4 SV=1	34155.6	305	5	LGDVVEFR;GPSGLLTYTGK;GFVSADMIR;FALPTAHHVLGLPVGK;LWFTLDQPPEDWTYSK	8	3.72916	5.60873	1.10937
4.01	I3L7J4_PIG	Uncharacterized protein (Fragment) OS=Sus scrofa GN=PCDH1 PE=4 SV=1	113673	1050	2	DMNDNAPSIEIR;LEVGAPYLR	3	10.5223	7.81737	1.10911
2.79	F1RK06_PIG	Uncharacterized protein OS=Sus scrofa GN=LRCH1 PE=4 SV=2	85812.8	768	2	VLPQELVDLPLVK;LGSLPEEIGQLK	2	16.5601	5.45014	1.10849
2.01	F1S4Y4_PIG	Uncharacterized protein OS=Sus scrofa GN=PIGU PE=4 SV=2	49713.8	435	1	DGTEAMLVLK	2	7.71535	3.29515	1.10816
2	F1S0R3_PIG	Uncharacterized protein OS=Sus scrofa GN=RRM2B PE=4 SV=2	40745.4	351	1	FSQEVQVPEAR	2	12.5763	0.953709	1.10807
2	Q6UJZ1_PIG	Glutathione peroxidase (Fragment) OS=Sus scrofa GN=GPX3 PE=2 SV=2	12976.4	116	1	QEPGDNSEILSTLR	1	24.4221	5.47876	1.10803
9.79	F1RSH0_PIG	Uncharacterized protein OS=Sus scrofa GN=MRPL15 PE=1 SV=1	33427.4	296	7	LQYLIDLGR;MLPPEALVPYYTDAK;QIFFGLAPGWVVNMADKK;NGGVVTTAFYDPR;LGFEGGQTPFYLR;SLEILCKPVPFFLR;VDPTQPIDLTQLVNGR	18	13.7575	6.69865	1.10799
2	F1RJ34_PIG	Uncharacterized protein OS=Sus scrofa GN=MZT1 PE=4 SV=2	8307.5	78	1	LCEQGINPEALSSVIK	2	24.1095	9.15065	1.1079
2.08	F1S1W6_PIG	Uncharacterized protein (Fragment) OS=Sus scrofa GN=NOSTRIN PE=4 SV=2	57141.5	506	1	AANLVISNWNQQIK	2	16.35	1.43724	1.1078
6.01	F1S6B4_PIG	Uncharacterized protein OS=Sus scrofa GN=PRELP PE=4 SV=2	43099.7	375	3	LENLLLLDLQHNK;GFPNLAFIR;NQLEEVPSALPR	7	16.8359	6.33341	1.10761
12	I3LTV3_PIG	Uncharacterized protein OS=Sus scrofa GN=FNDC3A PE=4 SV=1	92489.7	845	6	TTVPELYGYEILISSTGK;GLSPATTYYCR;NSLTLQWK;YDGEDLAYTVK;VTSYIIDNLQPDTTYR;EVYQGSEVECTVSSLLPGK	7	18.7447	11.2594	1.10749
12.15	LAC_PIG	Ig lambda chain C region OS=Sus scrofa PE=1 SV=1	11003.2	105	5	AGGTTVTQGVETTKPSK;AGGTTVTQGVETTKPSKQSNNK;SSSGFTCQVTHEGTIVEK;SSSGFTCQVTHEGT;AAPTVNLFPPSSEELGTNK	149	13.4324	3.13503	1.10714
4.7	F1SQL8_PIG	Uncharacterized protein OS=Sus scrofa GN=REL PE=4 SV=3	63041.1	567	3	DGYYEAEFGQER;FVLNDWEAK;TYPSIQIK	4	5.32376	6.53126	1.10693
17.6	F1RIK3_PIG	Uncharacterized protein (Fragment) OS=Sus scrofa GN=ACOT7 PE=4 SV=2	40188.7	365	9	TNIVTASVDAINFHDKIR;LMDEVAGIVAAR;IMRPDDANVAGNVHGGTILK;VLEVPPVVYSR;AASAFFTYVSLSQEGK;TNIVTASVDAINFHDK;NVDKVLEVPPVVYSR;MIEEAGAIISTR;ATLWYVPLSLK	44	1.5413	4.97875	1.10693
76.81	F1SFF8_PIG	Alpha-1,4 glucan phosphorylase OS=Sus scrofa GN=PYGL PE=3 SV=2	97534.4	854	34	YEYGIFNQK;VIPATDLSEQISTAGTEASGTGNMK;VFADYEAYVK;DFNVGDYIQAVLDR;FSQFLEK;IGEDYVK;IAALFPK;LAIDQIDK;LAIDQIDKGFFSPK;GIVGVENVAELK;AWNTMVLK;LHHFLGDDVFLR;IRDGWQIEEADDWLR;TFAYTNHTVLPEALER;QLMNCLHVITMYNR;AWGITQK;DLSQLTK;IFVDIEKLPWSK;LLLCNPGLAELIAEK;INPASMFDVQVK;GIVGVENVAELKK;APNDFNLR;INMAHLCIVGSHAVNGVAK;EYYEALPELK;DYFFALAHTVR;INPASMFDVQVKR;LITSVAEVVNNDPVVGSK;VSQLYMNPK;DGWQIEEADDWLR;DIWNMEPSDLK;IGEDYVKDLSQLT…	147	6.58549	2.6481	1.10658
2.02	Q863I3_PIG	Four and a half LIM domains 3 OS=Sus scrofa GN=FHL3 PE=2 SV=1	31185.7	280	2	ELFYEDR;YVSFEDR	2	14.0535	13.3132	1.10655
33.51	F1S0X9_PIG	Uncharacterized protein OS=Sus scrofa GN=ASS1 PE=3 SV=1	46480	412	17	MPEFYNR;EQGYDVIAYLANIGQKEDFEEAR;GIYETPAGTILYHAHLDIEAFTMDR;STALELFVYLNEVAGK;GQVYILGR;VQVSVFK;FAELVYTGFWHSPECEFVR;TQDPAKAPNSPDILEIEFK;QHGIPIPVTPK;NDLMEYAK;VIAPWR;FELSCYSLAPQIK;NQAPPGLYTK;EQGYDVIAYLANIGQK;APNSPDILEIEFKK;YLLGTSLAR;NPWSMDENLMHISYEAGILENPK	106	7.95691	11.7669	1.10568
16.45	F1RRY6_PIG	Uncharacterized protein (Fragment) OS=Sus scrofa GN=PTGES2 PE=3 SV=2	42704.8	380	8	TPAEALASFDYIVK;TAAQLLLSSR;TYLVSGQPLEDIVTYYPPMK;YMGAAAMYLISK;EGNFGTVEGAMAK;LQLTLYQYK;KVPILLAQEGDSLQQLNDSSVIISALK;AFLDFHALPYQVVEVNPVR	34	4.84819	24.9611	1.1056
5.82	I3LIK6_PIG	Uncharacterized protein OS=Sus scrofa GN=ACTN3 PE=4 SV=1	29502.4	258	3	MVSDINNAWGCLEQAEK;VLAVNQENEQLMEDYEK;MLDAEDIVGTARPDEK	100	22.4603	7.80767	1.1054
4	F1RZY2_PIG	Uncharacterized protein OS=Sus scrofa GN=LOC100521060 PE=4 SV=2	8968.7	82	2	NIGWGTDQGIGGFGEEPGIK;SQLMNLIR	5	14.6472	5.7604	1.10539
2	F2Z5F6_PIG	Protein yippee-like (Fragment) OS=Sus scrofa GN=YPEL5 PE=3 SV=2	14744.6	129	1	VVNLQYSEVQDR	1	15.8403	23.2962	1.10527
2.14	I3LKE2_PIG	Uncharacterized protein OS=Sus scrofa GN=LOC100519657 PE=4 SV=1	45122.6	424	1	IAVETQSPSLFGSK	2	14.0146	8.67223	1.10513
11.96	F1RIV6_PIG	Uncharacterized protein OS=Sus scrofa GN=MICALL2 PE=4 SV=2	104742	981	6	LAVPASLDVSGNWLQPEPSGR;DGLAFCAILHR;LHPDYVPQEEIQR;LASPQAPNPAAR;DVSITNMTTSFR;QLDVLELR	12	4.75577	3.0708	1.10509
15.74	F1RFP8_PIG	Uncharacterized protein OS=Sus scrofa GN=AACS PE=4 SV=2	75154.7	672	8	LNYAENLLQHK;GISDVPEWFK;AQSYEYVYR;HVPSLILETK;VVVIPYISSR;WLSVLEEK;GAFSNPETLDLYR;VALYVAR	10	1.40947	8.05231	1.10484
4.34	F1RP79_PIG	Uncharacterized protein OS=Sus scrofa GN=CLN5 PE=4 SV=1	41094.9	356	2	LQAPVWEFK;LAELGAEFK	3	8.5326	15.4527	1.10456
4.11	F1SGI7_PIG	Uncharacterized protein (Fragment) OS=Sus scrofa GN=KRT75 PE=3 SV=2	65108.1	610	4	YEELQVTAGR;EYQELMNIK;SLDLDSIIAEVK;VNSLTDEINFLR	258	25.6064	31.6913	1.10433
34.04	I3LL84_PIG	Uncharacterized protein OS=Sus scrofa GN=GALE PE=3 SV=1	38265.5	348	17	YHFVAVIHFAGLK;AWNAVLLR;ELGWTAALGLDR;FFIEEMIR;EGDVAACYANPSLALK;AVGESVQKPLDYYR;EALNVFGNDYDTEDGTGVR;IYNLGTGTGYSVLQMVR;DLCQADKAWNAVLLR;DYIHVVDLAK;REGDVAACYANPSLALK;MCEDLWR;VLVTGGAGYIGSHTVLELLEAGYSPVVIDNFHNAIR;SKFFIEEMIR;SVEFEEMDILDQAALQR;EALNVFGNDYDTEDGTGVRDYIHVVDLAK;VNLTGTIQLLEIMK	106	1.29242	3.77038	1.10428
43.11	F1RQU2_PIG	Uncharacterized protein OS=Sus scrofa GN=HSPCB PE=3 SV=1	83252.4	724	32	SIYYITGESK;TKPIWTRNPDDITQEEYGEFYK;YHTSQSGDEMTSLSEYVSR;DLVVLLFETALLSSGFSLEDPQTHSNR;ELKIDIIPNPQER;HLEINPDHPIVETLR;EQVANSAFVER;DNSTMGYMMAKK;RAPFDLFENKK;TLTLVDTGIGMTKADLINNLGTIAK;DNSTMGYMMAK;RGFEVVYMTEPIDEYCVQQLK;HSQFIGYPITLYLEK;KRGFEVVYMTEPIDEYCVQQLK;TLTLVDTGIGMTK;NPDDITQEEYGEFYK;CLELFSELAEDKENYKK;ELISNASDALDKIRYESLTDPSKLDSGK;ALLFIPR;IDIIPNPQER;KHLEINPDHPIVETLR;GFEVVYMTEPIDEYCVQQLK;VVVITK;RAPFDLFENK…	755	1.27634	1.89905	1.10406
8.89	I3LER3_PIG	Uncharacterized protein OS=Sus scrofa GN=LOC100620173 PE=4 SV=1	14488.4	132	8	VEDMAELTCLNEASVLHNLR;FLFVDKNFINNPVAQADWAAK;GQLSDDEK;KLVWVPSEK;NFINNPVAQADWAAK;FSKVEDMAELTCLNEASVLHNLR;GQLSDDEKFLFVDK;VEDMAELTCLNEASVLHNLRER	62	16.8552	11.6898	1.10346
15.21	F1S9W3_PIG	Uncharacterized protein OS=Sus scrofa GN=CHERP PE=4 SV=1	96363.5	852	9	LAQFVAR;MGWSGSGGLGAK;LLQLWEK;LALEQQQLICK;ELLAALQK;NWMFSNAK;VVVPIYCTSFLAVEEDKQQK;EQGIQDPIKGGDVR;ITADGAHFELR	18	6.07312	5.94953	1.10321
1.56	I3LGC0_PIG	Uncharacterized protein (Fragment) OS=Sus scrofa PE=4 SV=1	37583.6	317	2	FLESQEFQPSIAK;IQEPLFK	5	7.44108	8.71262	1.10315
3.8	I3LB89_PIG	Low-density lipoprotein receptor (Fragment) OS=Sus scrofa GN=LDLR PE=4 SV=1	56921.6	518	2	IYWSDLSQR;NVVALDTEVASNR	3	6.60429	5.85078	1.10304
4.35	F1SUU4_PIG	Uncharacterized protein OS=Sus scrofa GN=FBLIM1 PE=4 SV=2	41313	378	3	VASSVFITLAPPR;QLAGQSFYQK;ILLSVEPTDQGCYPLNNR	5	13.4064	8.63748	1.10299
2.09	Q5K4Q3_PIG	CD172 OS=Sus scrofa GN=swc3 PE=2 SV=1	55326.1	507	2	ELIYDFK;ESPADVEFR	3	30.8693	28.6224	1.10296
4.17	I3LVM5_PIG	Uncharacterized protein OS=Sus scrofa GN=LOC100737628 PE=4 SV=1	40998	358	3	RGDVIYILSK;IYQFTAASPK;YGWWVGEMK	3	14.0159	14.9909	1.10295
2	TYOBP_PIG	TYRO protein tyrosine kinase-binding protein OS=Sus scrofa GN=TYROBP PE=2 SV=1	11617.3	108	1	SDVYSDLNTQR	1	18.0678	28.1021	1.10292
3.38	F1RYU6_PIG	Uncharacterized protein OS=Sus scrofa GN=SDAD1 PE=4 SV=1	79628.4	687	2	LNSMPLEER;TLIQLFR	2	24.3879	25.3599	1.10277
2.08	F1S0H3_PIG	Uncharacterized protein OS=Sus scrofa GN=ARHGAP15 PE=4 SV=2	38574.9	336	1	GLNVDGIYR	2	12.976	8.26051	1.10276
6.92	F2Z5W0_PIG	Uncharacterized protein OS=Sus scrofa GN=MYCBP PE=4 SV=1	11996.6	103	4	LAQYEPPQEEK;HHLGAATPENPEIELLR;SGVLDTLTK;VLVALYEEPEKPNSALDFLK	16	11.499	8.79657	1.10273
13.96	A0SNU8_PIG	Hydroxymethylbilane synthase OS=Sus scrofa PE=2 SV=1	39379	361	7	HLEGGCSVPVAVHTAMK;AKDQDILDLVGVLHDPETLLR;DLPTVLPPGFTIGAVCK;IQTDSVVATLK;ALYPGLQFEIIAMSTTGDK;NEVDLVVHSLK;EAQLAAENLGISLATLLLNK	14	7.23922	7.89464	1.1026
14.74	F1RM47_PIG	Uncharacterized protein OS=Sus scrofa GN=CLPTM1 PE=4 SV=1	75165.1	663	9	VYDDMAFR;VAGLFPRPTFK;NLLTGETEADPEMIKR;WQLYAAQSTK;SPWNFLGDELYEQSDEEQDSVK;NLLTGETEADPEMIK;GSVPPPLDQYVK;VSFCPLSLWR;SVAHLPWR	21	10.8193	3.35698	1.10236
47.35	K9IVL7_PIG	Prolow-density lipoprotein receptor-related protein 1 OS=Sus scrofa GN=LRP1 PE=2 SV=1	504959	4544	31	ILWIDAR;LYWISSK;EDYIEFASLDGSNR;AVTDEEPFLIFANR;GTGGAPPIVTLLR;VFFTDYGQIPK;ACACAHGMLAEDGATCR;SLDPFKPFIIFSNR;EYAGYLLYSER;GWDTLYWTSYTTSTITR;TTIVENVGSVEGLAYHR;AALSGANVLTLIEK;IFFSDIHFGNIQQINDDGSSR;GPVGLAIDFPESK;YDGSGHMEVLR;TTLLAGDIEHPR;TVLWPNGLSLDIPAGR;VYWSDVR;GDYSVLVPGLR;IVFPHGITLDLVSR;LDGLCIPLR;LSVIGSIR;ETVITMSGDDHPR;ETGSGGWPNGLTVDYLEK;VPDEHMIPIENLMNPR;IETAAMDGTLR;TLISGMIDEPHAIVVDPLR;LYFSDATLDKIER;YVV…	62	2.29867	3.59114	1.1023
9.73	F1RUN7_PIG	Electrogenic sodium bicarbonate cotransporter 1 OS=Sus scrofa GN=SLC4A4 PE=4 SV=2	116057	1035	5	LQQAVMLGALTEVPVPTR;LLLMPLK;VTYTLLR;FLFILLGPK;AIATLMSDEVFHDIAYK	19	0.409875	2.40226	1.1022
2	SERA_PIG	D-3-phosphoglycerate dehydrogenase OS=Sus scrofa GN=PHGDH PE=3 SV=1	56809.2	533	1	GGIVDEGALLR	1	4.81824	10.2788	1.10211
22.56	F1RGQ6_PIG	Uncharacterized protein (Fragment) OS=Sus scrofa GN=ANKFY1 PE=4 SV=1	120708	1103	12	FQLQLLR;VLLTECTVDAEAFNLR;LGVTNNQGVNIFNYQVATK;TQDGETALQLAIR;NLLLAGAK;SALFLLEHQADINIR;NGALVNAATLGAQETPLHLVASYSSEK;AIDENNEAIACFLIR;GDLFAATFLIK;NQLPLVVDAICTR;GQSPLHILGQYGK;HGLANLTAELLQQGANPNLQTEEALPSPK	23	1.58254	4.49484	1.10207
26.32	I3LS04_PIG	Uncharacterized protein (Fragment) OS=Sus scrofa PE=4 SV=1	54687.1	476	16	IDQLEGDHQLIQEALIFDNK;ISIEMHGTLEDQLSHLR;ICDQWDNLGALTQK;QKDYETATLSEIK;ERLAILGIHNEVSK;IVQTYHVNMAGTNPYTTITPQEINGK;IMSIVDPNR;LLETIDQLYLEYAKR;SIVNYKPKIDQLEGDHQLIQEALIFDNK;TGMMDTDDFR;GISQEQMNEFR;ETADTDTADQVMASFK;ILAGDKNYITVDELR;KQFGAQANVIGPWIQTK;QFGAQANVIGPWIQTK;LAILGIHNEVSK	158	4.33665	3.18468	1.10199
5.49	K7GPE3_PIG	Uncharacterized protein OS=Sus scrofa GN=GNL3L PE=4 SV=1	64803.9	575	3	LLDAPGIVPGPNSEVGTILR;IMETDPLQQGQALASALK;LADPVTPVETILQR	4	4.38851	3.44524	1.10166
2.01	FUND2_PIG	FUN14 domain-containing protein 2 OS=Sus scrofa GN=FUNDC2 PE=2 SV=1	20571.5	189	1	SKAEEVVSFVK	1	8.83805	6.43679	1.10162
27.81	F1SBS1_PIG	Uncharacterized protein (Fragment) OS=Sus scrofa GN=CSDE1 PE=4 SV=2	92088.8	821	15	LLGYVATLK;NITLDDASAPR;LTIAFQAK;EAFGFIER;GPDNSMGFGAER;IKQEILPEER;IKVDFVIPK;NIMLLK;THSVNGITEEADPTIYSGK;ATNIEVLSNTFQFTNEAR;LLPQGTVIFEDISIEHFEGTVTK;LLTSYGFIQCSER;DGFGFIK;EMGVIAAMR;VGDDVEFEVSSDR	32	5.99767	1.70868	1.10156
15.83	F1RSZ3_PIG	Uncharacterized protein OS=Sus scrofa GN=ACSL1 PE=4 SV=2	78031.8	699	8	AILEDMLR;LMVTGAAPVSATVLTFLR;ANLLLEGVENK;IGFFQGDIR;ALQPTIFPVVPR;SQIDELYSTVKV;WLLDFASK;LVDVEEMNYLAAK	19	1.59688	7.26688	1.10134
16.65	F1RSY4_PIG	Uncharacterized protein OS=Sus scrofa GN=SMPD2 PE=4 SV=2	47572.4	423	9	IDYVLYK;IFNLNCWGIPFLSK;SGIIGSGLCVFSK;LLPTYPAAHYFR;EWTGLHDAFLETR;VAQAWELAQFIHHTSK;SPLINVLR;ELEQFPVGIR;AVSGLYISCK	26	3.22522	3.09461	1.10123
2.01	F1S7N8_PIG	Uncharacterized protein OS=Sus scrofa GN=CCDC94 PE=4 SV=2	37369.8	325	1	KETVQNEAYLGLPIFR	1	11.3117	9.36476	1.10114
2.69	I3L6E3_PIG	Uncharacterized protein OS=Sus scrofa PE=4 SV=1	127232	1119	4	EQESIIQQLQTSLHDR;LNLQVLLSHVLGK;GVLSSNEATIQSMESLLR;AGNGTVDISGLPDVR	5	48.7487	19.8891	1.10104
3.17	F1RXR9_PIG	Uncharacterized protein OS=Sus scrofa GN=TRABD PE=4 SV=1	42279.9	377	2	AASLVLALPAAQHCLQR;TVTELVAEDGSR	3	27.868	4.60663	1.10086
2.14	M3UZ75_PIG	Myeloid-associated differentiation marker tv2 OS=Sus scrofa GN=MYADM PE=2 SV=1	35141.9	322	1	ALTQPLGLLR	2	2.52357	1.32816	1.10063
4	PSB7_PIG	Proteasome subunit beta type-7 OS=Sus scrofa GN=PSMB7 PE=2 SV=2	29980.1	277	2	TTIAGVVYK;DGIVLGADTR	2	12.5239	17.0149	1.10051
23.06	F1SI55_PIG	Basic leucine zipper and W2 domain-containing protein 1 OS=Sus scrofa GN=BZW1 PE=2 SV=2	48042.9	419	10	NNIPEPVVIGIVWSSVMSTVEWNKKEELVAEQAIK;DINAVAASLR;LMELFPANK;IQEYCYDNIHFMK;YFTEAGLKELSEYVR;AEVLSEEPILK;SVFLEQMK;EGVSAAFAVK;YFTEAGLK;ELSEYVR	39	8.36236	7.30608	1.10024
5.88	KEAP1_PIG	Kelch-like ECH-associated protein 1 OS=Sus scrofa GN=KEAP1 PE=3 SV=1	69815.9	624	4	LNSAECYYPER;VVLASSSPVFK;LLYAVGGFDGTNR;LADLQVPR	4	9.84725	3.79952	1.09946
2	F1RFR4_PIG	Uncharacterized protein OS=Sus scrofa GN=NOC4L PE=4 SV=1	58509.1	516	1	LVEAVLASR	1	30.1322	12.1942	1.09924
4.02	F2Z4Z0_PIG	Uncharacterized protein OS=Sus scrofa GN=RAB35 PE=3 SV=1	23025.1	201	3	FAGQMGIQLFETSAK;WLHEINQNCDDVCR;LLIIGDSGVGK	49	9.41899	5.16153	1.09921
8	F1RQU1_PIG	Uncharacterized protein (Fragment) OS=Sus scrofa GN=SLC35B2 PE=4 SV=2	49060	448	4	ATDEVPLAPR;FVSFPTQVLAK;GLCFPLVK;VIPVMLMGK	9	8.40484	6.25677	1.09919
14.53	F1RH41_PIG	Uncharacterized protein (Fragment) OS=Sus scrofa GN=LOC100524748 PE=4 SV=1	52140.5	455	7	GLEAEVLR;LLLQVESLTTELSAER;VAEQAASDLR;LQEELAASDR;TQVTELEDELTSAEDAKLR;KLLLQVESLTTELSAER;TQVTELEDELTSAEDAK	65	9.17089	9.24314	1.09897
4.01	F1RIL6_PIG	Uncharacterized protein (Fragment) OS=Sus scrofa GN=ESPN PE=4 SV=2	74977.5	694	2	SFNMMSPTGDNSELLAEIK;TLGYDESK	4	16.0369	17.0887	1.09887
2.13	F1SS37_PIG	Uncharacterized protein OS=Sus scrofa GN=NGDN PE=4 SV=1	35781.8	315	1	TAVTGSLSENDPLR	1	11.1796	9.05498	1.09867
16.81	F1S2G5_PIG	Uncharacterized protein OS=Sus scrofa GN=ADK PE=4 SV=2	40494.9	362	9	SLVANLAAANCYK;FGEILK;NWTLVDK;AATFFGCIGIDK;EQGFETEDIKEIAK;IFTLNLSAPFISQFYK;TGCTFPEKPDFH;VAQWMIQQPHK;SLVANLAAANCYKK	18	3.41928	1.94182	1.09862
12.39	F1SUN0_PIG	Uncharacterized protein (Fragment) OS=Sus scrofa GN=ARRB1 PE=4 SV=2	46585.7	413	6	VYTLTPFLANNR;DLFVANVQSFPPAPEDK;EVLGIIVSYK;AFCAENLEEK;YGREDLDVLGLTFR;GGLLGDLASSDVAVELPFTLMHPKPK	8	13.1973	4.77774	1.09859
9.28	I3LQT4_PIG	Uncharacterized protein OS=Sus scrofa PE=4 SV=1	25605	222	5	IAFIMDESNVLDSGFLER;NLHVVFTMNPSSEGLKDR;WFTSQVIR;YTGEDFDEDLR;KYTGEDFDEDLR	14	2.16778	1.34768	1.09804
16.67	F1S429_PIG	Uncharacterized protein (Fragment) OS=Sus scrofa GN=RUFY1 PE=4 SV=1	80854.4	718	8	SLDADHAPLQQFFVVMEHCLK;LCPEASDIATSVR;VLLQSALSLGR;AINLQMFHK;AAAGLSGADGGADGAVR;SFFGPLELVEK;AAAEGWSAPILTLAR;LQEELAAATDR	19	9.30202	7.11793	1.09772
6.01	F1SMH6_PIG	Uncharacterized protein OS=Sus scrofa GN=C5orf51 PE=4 SV=1	33478.8	293	3	ELISFLSEPEILVK;QILNFFQHHTN;GALLYMYCHSLTK	4	7.18743	2.06784	1.09763
3.76	K7GL15_PIG	Uncharacterized protein (Fragment) OS=Sus scrofa GN=TRAPPC9 PE=4 SV=1	15323	136	3	YSGGPGHVEGYYR;TLEAILNFK;SNEELILHAGECQR	4	18.8775	9.82641	1.09756
2.94	I3LJ20_PIG	Uncharacterized protein OS=Sus scrofa GN=BLMH PE=4 SV=1	22680.9	198	3	CYFFLNAFVDTAQK;MNEAGLNSEK;LNSDPQFVLAQNVGTTHDLLDICLKR	3	14.3007	15.1255	1.09748
140.55	A5YV76_PIG	Fatty acid synthase OS=Sus scrofa GN=FASN PE=1 SV=1	272193	2512	31	QTEHAFVNVLSR;LSPDSIPGK;EHDLVLSMR;QQATLNLSTLLVNPEGPTLTR;VLQGDLVMNVYR;DAVLENQTPEFFQDVSKPK;DCMLGMEFSGR;DVMLATGK;WVCSPLHYALPASCQDR;LCSVYYTSLNFR;VLEALIPLQGLEAR;AGIQEGVVQPLK;HLLSQDQWESLFAGASLHLVALK;AMYFFVQQFTDMEQGK;FLEIGK;GLPPIALTGLSK;TGGAYGEDLGADYNLSQVCDGK;FDLSNNHALGMAVFLK;DGAWGAFR;FPQLDETCFANSR;VAATVDLITQSHAGLDR;SFYGSVLFLCR;GNAGQANYGFANSAMER;QQTPQDSPVFLSVEDTSFR;GVDLVLNSLAEEK;TSTDADPATPTSHEDSPVR;TLLEG…	547	2.67122	0.659292	1.09722
6.18	F2Z514_PIG	40S ribosomal protein S27 (Fragment) OS=Sus scrofa GN=RPS27 PE=3 SV=2	9232.8	82	1	DLLHPSPEEEK	27	25.9743	46.9681	1.09699
2	F1RRS9_PIG	Uncharacterized protein OS=Sus scrofa GN=KANSL1 PE=4 SV=2	121049	1104	1	AIAAEDPSLDFR	1	48.7693	16.0028	1.09677
6.98	F1S684_PIG	Uncharacterized protein OS=Sus scrofa GN=BCLAF1 PE=4 SV=1	106309	921	6	IDISPSALR;SSFYPDGGDQDTAK;SIFDHIK;SIFDHIKLPQASK;VFLLDR;LLASTLVHSVK	11	3.89821	11.4282	1.09674
5.57	F1RV35_PIG	Uncharacterized protein OS=Sus scrofa GN=CDC42EP4 PE=4 SV=1	38003.4	357	4	ASGEGSPEEAGVEEAVPR;DSSSLSSCTSGVLEER;ALQDEGWAAAAAAAPSPGSAR;AGDAFGDTSFLNSK	5	18.9471	7.9367	1.09651
6.75	F1S5P2_PIG	Uncharacterized protein OS=Sus scrofa GN=SLK PE=4 SV=2	138996	1206	4	QTLEALNYLHDNK;LADFGVSAK;TLEEEFAR;WNTSQLLQHPFVTVDSNKPIR	6	14.8095	10.9583	1.09646
2.79	F1SC59_PIG	Uncharacterized protein OS=Sus scrofa GN=PCIF1 PE=4 SV=2	48407.8	423	2	LVYCYPVR;LVQDLPEELVHAGWEK	2	12.1587	6.35652	1.0964
49.5	M3TYI1_PIG	Phosphoglucomutase 2 OS=Sus scrofa GN=PGM2 PE=2 SV=1	68781.3	615	24	DLTTGYDDSQPDKK;NLSLSQQLNAIYVEYGYHVTK;DGVSAAVISAELASFLATK;ELNELFSAIK;NQDPSALKDTYMLSSTVSSR;IILANDPDADR;FEISGIR;GTYFICHDQGNVK;EGFHFEETLTGFK;AFDFAPPVAVPEQK;GVVISFDAR;YYSELCAPPGNSDPEQLKK;VYWDNGAQIISPHDK;ALALSFALADKTK;ILQAIALK;LCAGIMITASHNPK;AFDFAPPVAVPEQKDPDPEFPTVTHPNPEEGEK;MEFGTAGLR;ELNELFSAIKEHFLQPEK;WDKNPLTWESVKR;WDKNPLTWESVK;IILANDPDADRLAVAEK;MNDLTIIQTTQGLCR;ALALSFALADK	152	6.04294	1.20057	1.09618
4	I3LJ28_PIG	Uncharacterized protein OS=Sus scrofa GN=LOC100515851 PE=4 SV=1	24443.6	221	2	HAGDFALWK;GNVYFDLQSR	2	8.18983	11.8798	1.09603
2.23	F1RY62_PIG	Uncharacterized protein OS=Sus scrofa GN=PTDSS1 PE=4 SV=2	55562.2	473	1	AVLQFTPASWTYVR	1	7.03611	18.6735	1.09597
4	F1RFB8_PIG	2-aminoethanethiol (Cysteamine) dioxygenase OS=Sus scrofa GN=ADO PE=2 SV=1	29693.4	270	2	DNMASLIQR;APPPEQQFEPPLLAR	3	3.04522	13.5713	1.09575
8.1	CMGA_PIG	Chromogranin-A (Fragment) OS=Sus scrofa GN=CHGA PE=1 SV=2	49110.1	446	6	GWPQAPAMDGAGK;ILSILR;EDSVEAGLPLQV;AVPEEEGPR;ELQDLALQGAK;SEAFDSHPSLGYK	18	4.64512	2.50691	1.09569
2	I3LJT1_PIG	Uncharacterized protein OS=Sus scrofa GN=NID1 PE=4 SV=1	41916.3	381	1	YALSNSIGPVR	1	11.0344	2.92148	1.09568
2.24	M3UZ62_PIG	DEAH (Asp-Glu-Ala-His) box polypeptide 32 OS=Sus scrofa GN=DHX32 PE=2 SV=1	84588.9	751	1	ALLSGYFMQIAR	1	13.6179	10.8176	1.09549
4.04	F1RIR6_PIG	Uncharacterized protein OS=Sus scrofa GN=LOC100522924 PE=4 SV=1	18139.2	163	2	ALCDVGTAISCSR;WGQGFGLVEQVLGK	17	10.3312	10.3115	1.09523
45.34	F1SDN2_PIG	Uncharacterized protein OS=Sus scrofa GN=HADHB PE=3 SV=2	51249.6	475	23	IPFLQSGTSYKELMPHDLAR;DQLLLGPTYATPK;DFTYVSQDPKDQLLLGPTYATPK;KAQDEGLLSDVVPFKVPGK;SEQDEYALR;AQDEGLLSDVVPFKVPGK;DFTYVSQDPK;LSLISK;EAALGAGFSDK;ELMPHDLAR;LAAAFAVSR;FNNWGGSLSLGHPFGATGCR;EGGQYGLVAACAAGGQGHAMIVEAYPK;MMLDLNK;LNFLSPELPAVAEFSTSETMGHSADR;KAQDEGLLSDVVPFK;AALLGLLHR;NIVVVDGVR;AMDSDWFAQNYMGR;TSVPKDVVDYLVFGTVIQEVK;LKPAFIKPYGTVTAANSSFLTDGASAVLIMAEEK;IPFLQSGTSYK;DVVDYLVFGTVIQEVK	144	2.99998	1.41152	1.09511
2	I3LIF4_PIG	Uncharacterized protein (Fragment) OS=Sus scrofa GN=UBTD2 PE=4 SV=1	23998.1	211	1	SDYPMTDGQLR	1	5.49881	1.28398	1.09502
2	I3L988_PIG	Uncharacterized protein (Fragment) OS=Sus scrofa PE=4 SV=1	44128.5	411	1	GHTAEILDFALSK	1	40.2413	48.0282	1.09446
2.04	F1S8Q4_PIG	Uncharacterized protein OS=Sus scrofa GN=ADCK3 PE=4 SV=2	72387.7	652	1	LGQMLSIQDDAFINPHLAK	1	4.01025	13.4584	1.09437
4.02	F1REY1_PIG	Uncharacterized protein OS=Sus scrofa GN=LOC100625487 PE=4 SV=2	24439	228	2	ESAHLAISWLR;DLEEIPGNVR	3	15.5483	3.9801	1.09435
94.83	F1RHH8_PIG	Uncharacterized protein (Fragment) OS=Sus scrofa GN=PRPF8 PE=4 SV=2	262309	2240	58	DNPNLLFNMCGFECR;HDPNMKYELQLANPK;AAVMHDILDMMPEGIK;YELQLANPK;VWAEYALK;QNPFWWTHQR;ISLIQIFR;IDLTLLNR;ASEMAGPPQMPNDFLSFQDIATEAAHPIR;AISAANLHLR;ADWWTNTAHYNR;TDMIQALGGVEGILEHTLFK;IMADNPSWDGEK;FTLWWSPTINR;LWNLNNYR;LTPSGYEWGR;EAVVNTQELLDLLVK;VQMLLSDR;TILQHLSEAWR;WLGNLLAR;DINLQDEDWNEFNDINK;QGYNMLNLLIHR;LLILALER;KFICISDLR;QILMASGSTTFTK;TVNKHGDEIITSTTSNYETQTFSSK;LNQSQREELGLIEQAYDNPHEALSR;ALDIPLVK;YLTEHPDPNNE…	150	4.04019	1.94091	1.09383
2	I3LEJ9_PIG	Uncharacterized protein (Fragment) OS=Sus scrofa GN=MRPS6 PE=4 SV=1	14302.5	124	1	TLEALMDR	2	15.4724	5.91189	1.09368
3.35	I3L5U6_PIG	Uncharacterized protein OS=Sus scrofa GN=LBP PE=4 SV=1	53105.9	481	2	SPVGFLAPVMR;DFLLLGTNIR	2	25.9169	11.8288	1.09354
2	F1RI16_PIG	Uncharacterized protein OS=Sus scrofa GN=AFF4 PE=4 SV=2	124133	1135	1	IDLNLLTR	1	12.2965	5.90158	1.09343
4	F1SKZ9_PIG	Uncharacterized protein OS=Sus scrofa GN=GPR128 PE=4 SV=2	47863.7	415	2	ACGFVVYQNNK;EGFVDGFLR	5	6.83836	8.65469	1.09333
14.02	M3VK37_PIG	Cytochrome P450, family 2, subfamily S, polypeptide 1 OS=Sus scrofa GN=CYP2S1 PE=2 SV=1	54440.9	495	7	QAAFLPFSLGK;EGEELIQAEAQR;ELGAGQVPGLGDR;EAVQEALGGQAEEFSGR;DVVEAFLLK;LPYTDAVLHEAQR;LLALVPMGVPR	15	9.27178	8.23062	1.0933
6.01	I3LUD5_PIG	Uncharacterized protein OS=Sus scrofa GN=UBXN1 PE=4 SV=1	33373.1	297	3	GEELGGGQDPVQLLSGFPR;LPDGTSLTQTFR;MLELLAQK	6	6.46066	9.99619	1.09302
2.66	K9IWE0_PIG	Chromodomain helicase DNA binding protein 1 OS=Sus scrofa GN=CHD1 PE=2 SV=1	196482	1706	2	GSVEEDILER;NKEPGEIQYLIK	5	20.5332	13.304	1.09292
5	F1SFY7_PIG	Uncharacterized protein OS=Sus scrofa GN=PRMT3 PE=4 SV=2	22729.1	203	3	LNKLEDTVTLIK;ALSAEAALAGAR;VVLDVGCGTGILSMFAAK	5	8.22304	12.2223	1.09292
21.3	I3LPP4_PIG	Uncharacterized protein (Fragment) OS=Sus scrofa GN=CSE1L PE=4 SV=1	56001.1	498	11	TGNIPALVR;MFGMVLEK;ALTLPGSSENEYIMK;YIMIFR;QIFILLFQR;LLTECPPMMDTEYTK;EHDPVGQMVNNPK;YGALALQEIFDGIQPK;GSNTIASAAADKIPGLLGVFQK;LLQAFLER;IIIPEIQK	39	6.44162	3.45659	1.09244
35.52	F1SAN6_PIG	Uncharacterized protein OS=Sus scrofa GN=ILVBL PE=3 SV=2	68126.6	635	18	NGGENVAAVLK;AAMGLGAQGLLLSR;TDFRDGSIAV;LVEGLQGQTWASDWAEELR;DIIPTLR;EMLINSDIFWKPQEAVQGDVGSFVVK;EQVPSLGSNVACGLAYTDYHK;VAVETLGVPCFLGGMAR;IPVMALIGNDAGWTQISR;GALQAVDQMSLFQPLCK;KADVVILAGMVCDFR;QEVTAVFAADAVAR;DAQQQCQDGHPVVVNILIGR;HKIPVMALIGNDAGWTQISR;NAQIAQSPILLLGGAASTLLQNR;LTGSVGVAAVTAGPGLTNTVTAVK;ADVVILAGMVCDFR;ALMPLAQHLNPVR	92	2.54204	4.49852	1.09212
4.01	F1STF7_PIG	Uncharacterized protein OS=Sus scrofa GN=PDCL3 PE=4 SV=2	27452.6	240	2	AGEGLWVILHLYK;AISTTCIPNYPDR	5	11.1021	3.03955	1.09192
6.28	F2QA75_PIG	RELA protein (Fragment) OS=Sus scrofa GN=RELA PE=2 SV=1	60136.4	551	3	DLEQAINQR;DGFYEAELCPDR;IQTNNNPFQVPIEEQR	3	6.04806	20.7821	1.09168
2	GPX5_PIG	Epididymal secretory glutathione peroxidase OS=Sus scrofa GN=GPX5 PE=1 SV=1	24935.5	219	1	FLVGPDGVPVMR	5	5.60719	11.1979	1.09166
5.18	B2DCZ7_PIG	Stromal membrane-associated protein 1-like OS=Sus scrofa GN=SMAP1L PE=2 SV=1	46646.5	429	3	LYEAYLPETFR;SLDINALR;STAPVMDLLGLDAPVSCSTANNK	7	18.9042	1.76518	1.09154
20.67	Q56VC3_PIG	Caspase-8 OS=Sus scrofa PE=2 SV=2	56336.7	486	11	EAPIYDLTSYFTGSK;LFFPLN;FFLSQEIAK;EICDVLEYYR;VMLFQISENVTR;MLEESNLSFLK;GEDILTILTK;STMEGTWYIQSLCQSLK;FLSLDYIPHR;GYCLIFNNYDFSVAR;ICDYEELNKDR	24	4.2908	0.706063	1.09152
8.47	F1SS51_PIG	Uncharacterized protein (Fragment) OS=Sus scrofa GN=MAP2K4 PE=4 SV=2	42658.7	376	4	ISPEQHWDFTAEDLKDLGEIGR;FTLNPNPAGVQNPHIER;WNSVFDQLTQVVK;LCDFGISGQLVDSIAK	5	3.29082	3.13028	1.09151
2	Q764M7_PIG	Interleukin 10 receptor, beta OS=Sus scrofa GN=IL10RB PE=2 SV=1	40640.3	362	1	IENEPETWTVR	1	19.9137	12.1231	1.09149
11.44	F1SF40_PIG	alpha-1,2-Mannosidase OS=Sus scrofa GN=MAN1A1 PE=3 SV=1	73221.2	659	7	LPPVYLVPLIGAIDREPADAAVR;GATIVDALDTLFIMK;NGLTYIAEWK;WAWEAVEALEK;AWLMSDKTDLEAK;ARPGEEGAPGDPAAALEDNLAR;FDGGVEAIATR	15	5.31667	1.87239	1.09129
4	A0A075B7I5_PIG	Uncharacterized protein OS=Sus scrofa PE=4 SV=1	11950.4	114	1	AALTITGAQANDEADYFCTLYK	10	22.1661	30.4719	1.09121
140.05	F1RW75_PIG	Uncharacterized protein OS=Sus scrofa GN=DSP PE=4 SV=2	308371	2677	79	GFFDPNTEENLTYLQLK;VSYMQLR;ISVTEGIER;DVLEGQLR;TGSQYDIQDAIDKGFIDR;TLELQGLINDLQR;VQEQELLR;AFIGFEGVK;SLLQAILQTEDMLK;LWDLEK;SIQNDSQAIAEVLNQLK;DLIDFDDRQQIYTAEK;FLSEMLK;TMVQSPSGVILQEAADIHAR;LNDSLLQTTEQR;VTAMQLFECQLIDK;GAGAIAGASASPK;DMLANFR;LLEAQACTGGIIHPTTGQK;YIELLTR;LEYDDFR;LGIYEAMK;QQIQNDLNQWK;LITPESTVMLLEAQAATGGIIDPHRNEK;NQFETEINITK;SGSLSLTQFADMISWK;ETDKQETWILMELQK;TGSQYDIQDAIDK;GLPSPYNVSSAPGSR;IEVLE…	369	4.82793	3.62667	1.09113
5.16	F1SH94_PIG	Uncharacterized protein OS=Sus scrofa GN=ITIH3 PE=4 SV=1	99238.8	888	3	GDFIITYDVNR;DYIFGNYIER;LADEDMNSFR	4	6.64052	1.00274	1.09103
4.11	F1SAB5_PIG	Uncharacterized protein (Fragment) OS=Sus scrofa GN=UBFD1 PE=4 SV=1	39455.7	364	2	LPNMPLSGMYNK;IMVVGSTINDVLAVNTPK	11	10.9951	4.44147	1.09075
17.93	F1SGN4_PIG	Uncharacterized protein OS=Sus scrofa GN=IPO4 PE=4 SV=2	118046	1079	11	SLEDPSLVVR;AGLLVLAVLSDGAGDHIR;SLILSALQR;IQSLETLGVLVR;LFPALLSTAR;TLTTMAPYLGTDDVPLAR;LLECPHLNVR;ETEHSVSLSLAQLSATIFR;LCPLLMPMLEEALR;LITAVQALIPVDEAK;EFLLTGHEDLQPVR	18	6.52538	2.82709	1.09062
9.65	F1SC49_PIG	Uncharacterized protein (Fragment) OS=Sus scrofa GN=SORBS1 PE=4 SV=2	143358	1293	6	KLTPVQVLEYGEAIAK;HFIPADYLESTEEFIR;SVLEGGDIPLQGLSGLK;SVQDLSDVSADEVGIPLR;TYIELLPPAEK;QGIFPITYVDVIK	10	8.62952	6.14497	1.09044
2.13	I3LCH3_PIG	Uncharacterized protein OS=Sus scrofa GN=POLR2C PE=4 SV=1	31401.8	275	1	FIIENTDLAVANSIR	5	18.2844	16.063	1.09043
7.42	F1S4V3_PIG	Uncharacterized protein OS=Sus scrofa GN=FAM160B1 PE=4 SV=1	86280	765	4	ILETLYTLGK;SLFSVIVR;QQVLVFYTK;ELAAIAFVK	4	6.8364	14.0368	1.09036
2	F1RVT1_PIG	Uncharacterized protein OS=Sus scrofa GN=CPNE5 PE=4 SV=1	65751	593	1	SDPFLVFYR	10	5.79743	10.7141	1.09032
2	C1ID75_PIG	Cytochrome b (Fragment) OS=Sus scrofa GN=cytb PE=3 SV=1	36595.7	349	1	DVNYGWVIR	5	4.28582	11.2975	1.0901
63.76	F1RI15_PIG	Uncharacterized protein OS=Sus scrofa GN=HSPA4 PE=3 SV=1	94495.6	840	29	NFTTEQVTAMLLSK;KPVVDCVVSVPCFYTDAER;FVSEDDRNTFTLK;ELSTTLNADEAVTR;VLTFYR;SVMDATQIAGLNCLR;LKKEDIYAVEIVGGATR;QDLPALEEKPR;LMNETTAVALAYGIYKQDLPALEEKPR;VLATAFDTTLGGR;FLEMCDDLLAR;QVYVDKLAELK;LAYDIVQLPTGLTGIK;CTPACISFGPK;SMNEAMEWMNNKLNLQNK;WNSPAEEGSSDCEVFSK;NAVEEYVYEMR;AGGIETIANEYSDR;KFDEVLVNHFCEEFGK;TSTVDLPIENQLLWQIDR;GKFLEMCDDLLAR;NKEDQYDHLDAADMVK;EMLNLYIENEGK;ELTNICNPIISKPKPK;SMNEAMEWMNNK;AFSDPFVEAEK;Q…	240	2.89378	1.13282	1.09003
14.06	I3LDA5_PIG	Uncharacterized protein (Fragment) OS=Sus scrofa GN=EHD4 PE=4 SV=1	42251.1	371	8	DKPVYDELFYTLSPVNGK;VINTPEVLR;LIEAVDNMLSSK;LPEIYIQLQR;ADQVDTQQLMR;AMQEQLENYDFTK;LFEAEAQDLFR;EYQISAGDFPEVK	53	1.8537	1.83764	1.08961
2	I3L8Z3_PIG	Uncharacterized protein OS=Sus scrofa GN=LOC100525076 PE=4 SV=1	39931.8	360	1	ILIQFFDTAR	2	5.71739	7.02845	1.08946
12.04	F1SN05_PIG	Uncharacterized protein (Fragment) OS=Sus scrofa GN=EIF3J PE=3 SV=1	29792.9	264	6	ETFGVNNTIYGIDAMNPSSRDDFTEFGK;SLYYASFLEALVR;LQEESDLELAK;ITNSLTVLCSEK;VLTPEEQLADKLR;DDFTEFGK	21	7.16736	2.81217	1.08933
4.14	F1RNG8_PIG	Uncharacterized protein (Fragment) OS=Sus scrofa GN=LENG9 PE=4 SV=1	52113.1	496	2	LAGPGEEAAAVHTLR;LDPADFSVGYIDR	2	21.8623	10.1654	1.08894
2.25	B0LXC4_PIG	Solute carrier family 7 member 9 B0,+AT OS=Sus scrofa GN=SLC7A9 PE=2 SV=1	53410.8	487	1	NFENSFEGTK	1	17.9449	12.5607	1.08873
5.32	F1RLG5_PIG	Uncharacterized protein OS=Sus scrofa GN=REEP5 PE=4 SV=1	21400.6	189	4	QRFDQFLHQK;IIRPFFLK;AAVNLLGEEK;NYLTDILAK	9	13.0679	2.41752	1.08865
10.64	F1SA24_PIG	Uncharacterized protein OS=Sus scrofa GN=RDH11 PE=3 SV=2	39054.2	352	6	GSGVTTYSVHPGTVDSELVR;EIQNMTGNQQVLVR;LANVLFTQELAR;RLWDVSCDLLGIPMD;VAVVTGANTGIGK;MLSSGVCTSTVQLPGK	29	4.74868	4.88019	1.08849
4.68	I3LFH3_PIG	Rho-associated protein kinase OS=Sus scrofa GN=ROCK1 PE=3 SV=1	158551	1355	5	DSEMIGDLQAR;LLEFELAQLTK;IEGWLSIPNR;LLLQNELK;NIDNFLSR	14	3.9766	11.213	1.08824
1.79	K7GM18_PIG	Uncharacterized protein OS=Sus scrofa GN=MAFF PE=4 SV=1	14560.7	137	2	GPAALVAPASVITIVK;LELDALR	3	8.02601	9.09846	1.0878
42.9	F1RHG1_PIG	Clustered mitochondria protein homolog OS=Sus scrofa GN=CLUH PE=3 SV=1	141571	1258	23	LGYEEHIPGQTR;HKPAFTEEDVLNIFPVVK;FNPDIFSPGVR;NRPPGAADNTAWAVMTPQELWK;TGIQILLK;IATPFQVYSWTAPQAEHAMDCVR;LAALQLMQQK;VLDLVLR;VTAQSIIPGILER;CLTQQAVALQR;DWNEELQTTR;FLSHSLVELLNQISPTFK;HYILDLLR;LHYIMGDYAEALSNQQK;AVGSISSTAFDVR;SVEGLQEGSVLR;VVEEPYTVR;IGIGELITR;FPESCQEEVR;YLELLER;QELVDAFVEHR;GAMAVIDGNVMAINPSEETK;FLENALAVSTK	53	4.39871	4.56924	1.08772
2	I3LPW1_PIG	Uncharacterized protein OS=Sus scrofa GN=BSPRY PE=4 SV=1	21571.1	193	1	YVADVLPGK	1	13.7996	5.34407	1.08768
18.49	F1SGY1_PIG	Anoctamin (Fragment) OS=Sus scrofa GN=ANO6 PE=3 SV=2	100314	858	9	MNDFYIQDR;IVYFILSR;MVEVVDNNLRPK;FVGYPGDPVYWLGK;AAFPLHDCNFSR;DTFFNPATR;SLLDDKLVFVK;SSAFDNFNWFTK;VLQVDESIIKPEQEFFTAPFEK	30	10.5188	1.48248	1.08759
14.27	F1RGX2_PIG	Uncharacterized protein OS=Sus scrofa GN=LOC100738032 PE=4 SV=1	58757.2	551	8	HAACILLTGPASPDVPGLVSVAK;GGEAPAACILLGR;VIHLVQGGPDSDQAVR;YVMTIPGK;VVLLEPGR;TGAPYVLLPCESSLCGFSVK;WTLGAAQIHR;IQDVLFLYK	26	10.0099	2.85917	1.08632
3.34	F1SKK3_PIG	Uncharacterized protein OS=Sus scrofa GN=NCKIPSD PE=4 SV=2	73507.8	682	2	LEVIFADLAR;SWALYEDEGVIR	2	8.59089	11.5107	1.08622
4.67	I3LCI8_PIG	Uncharacterized protein OS=Sus scrofa GN=EMC8 PE=4 SV=1	23775.9	210	4	IAEGFSDTALIMVDNTK;YPHCAVNGLLVAEK;NDWTNPEINK;DNSYVIAGYYQANER	5	12.865	4.9673	1.08618
2.83	F1SDP1_PIG	Uncharacterized protein OS=Sus scrofa GN=LOC100521159 PE=4 SV=1	25572.4	235	2	EHWDAVYER;SGFSNITGIDYSPSAIR	2	4.79989	13.9069	1.08609
8	F1RS52_PIG	Uncharacterized protein OS=Sus scrofa GN=MMAA PE=4 SV=1	46958.2	420	4	GIIEMADLVAVTK;ACLAEAITLIESTHSR;STFIEYFGK;IQAEYVSALK	8	12.755	4.82519	1.08589
6.27	I3LBX6_PIG	Uncharacterized protein OS=Sus scrofa GN=IDNK PE=4 SV=1	21530.7	193	4	DVASGQHVVLACSALK;STIGTLLASELGWK;AAPNVLLVMGVSGSGK;FYDADDYHPEENR	13	7.84063	9.50889	1.08563
2	K9J4U1_PIG	Cytochrome b reductase 1 OS=Sus scrofa GN=CYBRD1 PE=2 SV=1	31621.2	285	1	NFALDEAGQR	2	13.804	20.368	1.08556
3.92	I3LUA4_PIG	Uncharacterized protein OS=Sus scrofa PE=4 SV=1	57748.8	520	4	YMEILR;LLMFSAR;SLYTCVLEAPAGQEAR;TYSSNTTLLDAK	6	11.1815	2.49284	1.08551
41.02	F1SUF6_PIG	Uncharacterized protein OS=Sus scrofa GN=LOC100624746 PE=3 SV=2	94133.3	810	21	NYPDPLSIIHK;MLIDPVSVR;GTLHILMEAR;LGIAEYNSQCR;YSTEWK;AVPSWFVR;NVIVNGLVLASDGQK;LQKEEEMEFLYNENLVK;FVDVLTNWYVR;FGNWLK;VQQVPENISFPAEEEK;LYTVVPR;WIDFDNDYK;FTFYDGPPFATGLPHYGHILAGTIK;LYLINSPVVR;FGWDCHGLPVEYEIDK;DVLLPWYNAYR;LESDYEILER;ESIDHLTIPSR;FFIQNVLR;SDTPLIYK	55	3.31376	2.49046	1.0854
13.97	F2Z5F8_PIG	Uncharacterized protein OS=Sus scrofa GN=MEMO1 PE=3 SV=1	33732.9	297	7	YLADPSNLFVVSSDFCHWGQR;YSYYDESQGEIYR;NWQDSSVSYAAGALTVH;CALSSVDIYR;AIIAPHAGYTYCGSCAAHAYK;MSLQTDEDEHSIEMHLPYTAK;TPLYDLR	11	4.08559	2.71215	1.0854
8.06	RS17_PIG	40S ribosomal protein S17 OS=Sus scrofa GN=RPS17 PE=1 SV=3	15524	135	5	LLDFGSLSNLQVTQPTVGMNFKTPRG;LLDFGSLSNLQVTQPTVGMNFK;VCEEIAIIPSKK;IAGYVTHLMK;VCEEIAIIPSK	74	9.91381	6.38556	1.08483
10.6	F1S6P9_PIG	Uncharacterized protein OS=Sus scrofa GN=GATAD2A PE=4 SV=2	67792.7	632	6	EYLLDMIPPR;GILHTFSQSPK;VTPEPGAAPAQGLLR;SIPQSATWK;GVLPSDLNADGDMR;LGPQASSQVVMPPLVR	8	4.6164	4.87174	1.08466
6.58	Q8HX68_PIG	MHC class I antigen OS=Sus scrofa GN=SLA-1 PE=2 SV=1	40115.6	361	6	SWTAADMAAQITKR;FIAVGYVDDTQFVR;SWTAADMAAQITK;WEAADVAEQLR;NTQIYKETAQTYR;KWEAADVAEQLR	168	8.24545	8.73105	1.08443
2.08	I3LG31_PIG	Histone deacetylase OS=Sus scrofa GN=LOC100622482 PE=3 SV=1	55565.2	489	3	QQTDIAVNWAGGLHHAK;LGCFNLTIK;DGIDDESYEAIFKPVMSK	27	27.0057	5.8636	1.08431
18.02	K9J6J2_PIG	Erythrocyte band 7 integral membrane protein isoform a OS=Sus scrofa GN=STOM_tv1 PE=2 SV=1	31185.9	284	9	ALKEASMVITESPAALQLR;TISFDIPPQEILTK;VQNATLAVANITNADSATR;NSTIVFPLPIDMLQGIMGAR;VIAAEGEMNASR;GPGLFFILPCTDSFIK;EASMVITESPAALQLR;YLQTLTTIAAEK;LLAQTTLR	73	0.965242	1.77102	1.08367
36.43	NCPR_PIG	NADPH--cytochrome P450 reductase OS=Sus scrofa GN=POR PE=1 SV=2	76832.1	678	19	NPFLAVVTTNR;TYEHFNAMGK;EVGETLLYYGCR;YAVFGLGNK;SYENQKPPFDAK;DVQNTFCDIVAEQGPMEHAQAVDYVKK;LIHDGGAHIYICGDAR;AWLQEQGKEVGETLLYYGCR;ALVPMFVR;TALTYYLDITNPPR;GVATSWLR;LSVAFSR;DVQNTFCDIVAEQGPMEHAQAVDYVK;NIIVFYGSQTGTAEEFANR;TNVLYELAQYASEPSEQEQLRK;NPFLAVVTTNRK;ATTPVIMVGPGTGVAPFIGFIQER;SDEDYLYREELAQFHAK;LKSYENQKPPFDAK	111	4.78272	0.93878	1.08353
2.42	I3LNY4_PIG	Uncharacterized protein OS=Sus scrofa GN=PHYH PE=4 SV=1	27280.3	237	2	VQNFQEDKELFR;NVWTWK	2	6.79135	1.99665	1.08336
8.15	F1SGL8_PIG	Uncharacterized protein OS=Sus scrofa GN=LOC100157270 PE=4 SV=1	61644	546	4	VVVYDLLSGHIVK;IVSSSWDGNLR;QAATQQDWDYR;YNPPVDATPDTR	5	8.56511	11.3957	1.08318
6	F1RGI2_PIG	Uncharacterized protein OS=Sus scrofa GN=LOC100514845 PE=4 SV=2	26042.5	232	3	LLAQDQGQGFVPPPEPAP;VVVLGLLPR;ELFSPLHALNFGIGGDNTQHVLWR	14	14.8803	8.45981	1.08304
44.07	F1RP17_PIG	T-complex protein 1 subunit gamma OS=Sus scrofa GN=CCT3 PE=3 SV=2	61109.9	547	22	ISTPVDTNNRDMMLNIINSSITTK;ANITAIRRVR;KISTPVDTNNRDMMLNIINSSITTK;NLQDAMQVCR;GISDLAQHYLMR;NVLLDPQLVPGGGASEMAVAHALTEK;ELGIWEPLAVK;TAVETAVLLLR;KALDDMISTLK;TLIQNCGASTIR;AVAQALEVIPR;VEKIPGGIIEDSCVLR;IPGGIIEDSCVLR;DMMLNIINSSITTK;AMTGVEQWPYR;TVQFEENGRK;ALDDMISTLK;IVLLDSSLEYK;ALDDMISTLKK;IGDEYFTFITECKDPK;EILSEVER;WSSLACNIALDAVK	261	2.30786	2.04373	1.08269
15.38	F1RNN0_PIG	Uncharacterized protein OS=Sus scrofa GN=VPS29 PE=4 SV=2	20917	186	8	GDFDENLNYPEQK;QFDVDILISGHTHK;LVLVLGDLHIPHR;IQHILCTGNLCTK;ESYDYLK;TLAGDVHIVR;IGLIHGHQVIPWGDMASLALLQR;VVTVGQFK	17	9.19303	19.5084	1.08231
22.06	K9J6J4_PIG	Caspase-7 isoform alpha OS=Sus scrofa GN=CASP7 PE=2 SV=1	33903.9	301	14	KQIPCVVSMLTK;SLGFDVTVYNDCSCAK;SLEILQILTR;SGPINDTDANPR;DREPTFQYNMDFEK;GTELDDGIQAD;SPGSGSWFVQALCSILNEHGK;QIPCVVSMLTK;SSFVQSLFNK;NSACFACILLSHGEENFIYGTDGVTAIK;NSACFACILLSHGEENFIYGTDGVTAIKDLTVHFR;SSFVQSLFNKK;NGTDKDAEALFK;LFFIQACR	96	2.43024	3.10394	1.0822
2	F1S3M5_PIG	Uncharacterized protein OS=Sus scrofa GN=L3MBTL3 PE=4 SV=2	88420.1	780	1	SLFENQNITVIPSGFR	1	10.9329	16.1158	1.08138
13.34	I3LLW3_PIG	Uncharacterized protein OS=Sus scrofa GN=SAMM50 PE=4 SV=1	39491.8	356	6	GVSAEYCFPVWR;VTFQFSYGTK;LPNLLGR;ETSYGLSFFKPQPGNFER;VTGQFPWSSLR;NFSVNLYK	18	4.05734	2.4563	1.08128
8.01	F1SMG6_PIG	Uncharacterized protein OS=Sus scrofa GN=PAIP1 PE=4 SV=1	53748.4	480	5	LTGSVLEDAWK;ADILQVGLR;AKPQVVVAPVLMSK;IENVVLDANCSR;ELLNALFSNPMDDNLICAVK	9	6.67178	6.44981	1.08107
2.42	F1RIY2_PIG	Uncharacterized protein OS=Sus scrofa GN=CLCN3 PE=4 SV=2	93435.2	839	3	DLTIAIESAR;LVGFALR;WVGDAFGR	3	6.36118	2.5558	1.08097
24.91	F1RPX1_PIG	Uncharacterized protein OS=Sus scrofa GN=MTA2 PE=4 SV=2	75026.3	667	12	QKLNPADAPNPVVFVATK;LPLATIVK;DITLFHAMDTLQR;VGDYVYFENSSSNPYLVR;LNPADAPNPVVFVATK;QFESLPATHIR;TLLADQGEIR;GLGSIMVK;VWDPDNPLTDR;DISGSLNSLADSNAR;VVCLFR;QTFLLQTTK	35	9.8696	8.51191	1.08073
68.43	F1S9K5_PIG	Uncharacterized protein OS=Sus scrofa GN=EPRS PE=3 SV=1	170136	1509	30	SLYDEVAAQGEVVRK;TPESGLSPGGAGEGPGPK;SLYDEVAAQGEVVR;PIVDSIEGVTHALR;LSSSDLFTSAVK;FVELPGAEMGK;LNLNNTVLSK;LNQWCNVVR;DHVDTAVQELLQLK;TGNKYNVYPTYDFACPIVDSIEGVTHALR;THIADFAPEVAWVTR;KEENLADWYSQVITK;VSENVVFTDINSILR;AKVNEAVECLLSLK;AYVDDTPAEQMKAER;NPDVGLKPVWYSPK;NLQMWEEMK;EAVPVNIPEAQEEMKEVAK;VIDPVAPR;DASKTPESGLSPGGAGEGPGPK;AYVDDTPAEQMK;TGQEYKPGSPPAAAVQNVSSESSSSVLESK;LGVENCYFPMFVSQGALETEK;VNEAVECLLSLK;WEFKHPQP…	137	5.41631	4.14943	1.08067
12.17	F1SC53_PIG	Uncharacterized protein OS=Sus scrofa GN=NCOA5 PE=4 SV=1	66430.9	585	6	QYFEEIQR;DPYGFGDSR;GGHPPAIQSLINLLADNR;MADEAILQER;SSTDSLPGPISR;NMPQADAMVLVAR	18	5.42753	9.45549	1.08062
2.04	PP1B_PIG	Serine/threonine-protein phosphatase PP1-beta catalytic subunit OS=Sus scrofa GN=PPP1CB PE=1 SV=3	37186.5	327	2	IVQMTEAEVR;ICGDIHGQYTDLLR	92	4.54596	15.9703	1.08057
4.65	F1S8A4_PIG	Uncharacterized protein (Fragment) OS=Sus scrofa GN=PTPRA PE=4 SV=2	90270	799	3	VLQIIPYEFNR;YVNILPYDHSR;GMISIIAAVQK	6	6.78626	5.68259	1.08054
3.45	I3LCS3_PIG	Uncharacterized protein OS=Sus scrofa GN=SLC23A1 PE=4 SV=1	65151.6	605	2	YVPICPVFK;GDIMALAPWIR	2	5.64983	5.35243	1.08034
158.94	C0MHR2_PIG	Clathrin heavy chain OS=Sus scrofa GN=CLTC PE=2 SV=1	191613	1675	86	ALEHFTDLYDIK;LPVVIGGLLDVDCSEDVIK;LASTLVHLGEYQAAVDGAR;QKWLLLTGISAQQNR;SVNESLNNLFITEEDYQALR;TSIDAYDNFDNISLAQR;ALEHFTDLYDIKR;AHMGMFTELAILYSK;TWKEVCFACVDGK;KVGYTPDWIFLLR;LEKHELIEFR;AYEFAER;LHIIEVGTPPTGNQPFPK;EGQFKDIITK;DAMQYASESK;QNLQICVQVASK;VKQLPLVKPYLR;TLQIFNIEMK;KAVDVFFPPEAQNDFPVAMQISEKHDVVFLITK;FDVNTSAVQVLIEHIGNLDR;KFDVNTSAVQVLIEHIGNLDR;VVGAMQLYSVDR;DSLYKDAMQYASESK;HSSLAGCQIINYR;IAAYLFK;VSQPIEGH…	848	4.27398	3.15798	1.07998
2	I3LRD6_PIG	Tetraspanin-31 OS=Sus scrofa GN=TSPAN31 PE=4 SV=1	22884.9	210	1	QTDIINASWR	1	18.8749	6.21001	1.07993
7.64	I3LHX6_PIG	Uncharacterized protein (Fragment) OS=Sus scrofa GN=RFC2 PE=4 SV=1	32731.8	295	4	VCDEPHPLLVK;DAVLELNASNDR;VAEGVNSLLQMAGLLAR;LTDAQILAR	4	13.0165	11.7851	1.07993
7.18	F1RKS3_PIG	Flap endonuclease 1 OS=Sus scrofa GN=FEN1 PE=3 SV=1	42402.4	380	5	LIADVAPGAIR;SIEEIVR;WSEPNEEELVK;EAQQLFLEPEVLDPEAVELK;QGGDVLQNEEGETTSHLMGMFYR	6	4.06631	2.93519	1.07971
4	F1SI25_PIG	Uncharacterized protein OS=Sus scrofa GN=LRRC57 PE=4 SV=1	26905.1	239	2	ELPSTFGQLSALK;LTVLPDELCHLK	2	17.0296	6.29694	1.07968
4.36	I3LBW5_PIG	Uncharacterized protein OS=Sus scrofa GN=PIN4 PE=4 SV=1	13927.1	131	2	GSMVGPFQEAAFALPISVLDKPVFTDPPVK;QGGDLGWMTR	2	9.8721	11.0957	1.07937
26.7	F1RKG8_PIG	Uncharacterized protein OS=Sus scrofa GN=PEBP1 PE=4 SV=1	20971.6	187	14	YVWLVYEQDGPLK;SRPTSITWDGLNPDKLYTLVLTDPDAPSR;LYTLVLTDPDAPSR;VLTPTQVK;WSGPLSLQEVDERPQHPLQVK;SRPTSITWDGLNPDK;YQLGAPVAGTCYQAEWDDYVPK;LYEQLSGK;YVWLVYEQDGPLKCDEPILSNR;YGGAEVDELGK;GNDISSGTVLSDYVGSGPPK;LYTLVLTDPDAPSRK;KYQLGAPVAGTCYQAEWDDYVPK;GNDISSGTVLSDYVGSGPPKGTGLHR	70	8.31719	7.58958	1.07919
2.46	I3L5D4_PIG	Uncharacterized protein OS=Sus scrofa GN=MAP2K2 PE=4 SV=1	44490.8	400	3	VGELKDDDFER;MLMNHTFIK;ISELGAGNGGVVTK	20	15.8233	10.2244	1.07918
2	I3LFZ7_PIG	Uncharacterized protein OS=Sus scrofa PE=4 SV=1	83027.2	736	1	GLGMAYFPAISLSFK	2	12.9581	12.0454	1.07911
2	F1SR87_PIG	Uncharacterized protein OS=Sus scrofa GN=ZFAND2B PE=4 SV=1	28315.5	260	1	LDFLPLK	1	14.0807	9.98961	1.07902
2	Q2EN89_PIG	C-C motif chemokine OS=Sus scrofa GN=CCL5 PE=2 SV=1	10040.6	91	1	AHLQEYFYTSSK	1	12.8474	5.6426	1.07845
3.55	I3L8F8_PIG	Uncharacterized protein OS=Sus scrofa GN=TXLNG PE=4 SV=2	58444	512	3	ALLQMAEEK;YADLLEESR;EVLLLMQALNTLSTPEEK	4	14.9803	12.7444	1.07838
2.44	I3LQK1_PIG	Uncharacterized protein OS=Sus scrofa GN=LOC100738707 PE=4 SV=1	17705.2	160	2	FFTEEVDSQKIDR;ELFLGR	3	1.82955	9.71967	1.07816
26	K7GP28_PIG	Uncharacterized protein OS=Sus scrofa GN=HSD17B10 PE=3 SV=1	30787.4	293	13	VMTIAPGLFGTPLLNTLPDK;VLNVNLTGTFNVIR;VDVAVNCAGIGVASK;VMTIAPGLFGTPLLNTLPDKVR;GGIVSMTLPIAR;GLVAIITGGASGLGLATAER;SQAHTLEDFQR;SCAFAPADVTSEKDVQAALTLAK;LVGQGASAVLLDLPHSDGEAQAK;DLAPMGIR;NFLANQVPFPSR;LVAGEMGQNEPDQGGQR;GVIINTASIAAFEGQVGQAAYSASK	106	4.58384	1.35644	1.07812
31.23	I3LR20_PIG	Uncharacterized protein OS=Sus scrofa GN=DDX46 PE=3 SV=1	117414	1032	17	LEMEGITVK;GYAYTFITEDQAR;ELALQITK;VVCVYGGTGISEQIAELKR;QTVMFSATFPR;NLGIESQVDVMQQATNAILR;GFKFDETEQALANER;MSQEEVNVFR;VTYVVLDEADR;TIAFLLPMFR;SLEEGEGPIAVIMTPTR;NFYVEVPELAK;GAEIIVCTPGR;ALELSGTAVPPDLEK;SWVQCGISMK;MIDMLAANSGR;GGTILAPTVSAK	41	7.03168	4.28017	1.07799
2	I3LDK8_PIG	Uncharacterized protein OS=Sus scrofa PE=4 SV=1	15251.4	133	1	IFPLLGLHEDGLSK	1	12.9494	21.4714	1.07795
81.88	K9J4V0_PIG	U5 small nuclear ribonucleoprotein 200 kDa helicase OS=Sus scrofa GN=SNRNP200 PE=2 SV=1	244522	2136	44	ANSNLVLQADR;TGNFQVTELGR;VFSLSSEFK;KADEVLEILK;NFPFER;TNLLLQAHLSR;HINMDGTINVDDFK;ADEVLEILK;AIFEIVLNR;MDTDLETMDLDQGGEALAPR;LTAIDILTTCAADIQR;DILCGAADEVLAVLKNEK;ETLLNGVGYLHEGLSPMER;TICAEFAILR;FYDDAIVSQK;IVALSSSLSNAK;DEPTGEVLSLVGK;GLFYFDNSFRPVPLEQTYVGITEK;LYDLNHNEIGELIR;YAQAGFEGFK;IIYIAPMR;EEGWWVVIGDAK;DLIPYLEK;TIENKQDAVDYLTWTFLYR;AALETDENLLLCAPTGAGK;IHAYVDYPIYDVLQMVGR;DIDAFWLQR;DILCGAADEVLAVLK;TNVALMC…	137	3.40737	1.46175	1.07793
2	F1S474_PIG	Uncharacterized protein (Fragment) OS=Sus scrofa GN=CMIP PE=4 SV=1	68680.7	615	1	LGPCMLLALR	1	34.1174	4.21162	1.07792
2	Q06AV3_PIG	MJD1 OS=Sus scrofa GN=ATXN3 PE=2 SV=1	40447	353	1	LIGEELAQLK	1	18.8678	13.7088	1.07791
16.31	Q06AA0_PIG	SFRS6 OS=Sus scrofa GN=SRSF6 PE=2 SV=1	39719.5	345	9	ALDKLDGTEINGR;QAGEVTYADAHKER;TNEGVIEFR;FFSGYGR;CSWQDLK;NGYGFVEFEDSR;DADDAVYELNGK;QAGEVTYADAHK;LLEIDLK	28	6.25459	5.33217	1.07787
2.37	F1RM50_PIG	Uncharacterized protein OS=Sus scrofa GN=RNF14 PE=4 SV=1	53792.7	474	2	ELVDAELFAR;IYLDLPQNFK	2	10.216	6.86461	1.07781
3.49	X5FUA3_PIG	CDGSH iron sulfur domain 1 OS=Sus scrofa PE=2 SV=1	11964.7	106	3	VVHAFDMEDLGDK;HNEETGDNVGPLIIK;VVHAFDMEDLGDKAVYCR	17	10.6771	4.86032	1.07746
16.32	Q3ZEL3_PIG	Calpastatin OS=Sus scrofa GN=CAST PE=2 SV=1	74632.9	691	8	ESQATAPTPVGEAVSR;TSLCCVQSAPPKPATGMVPDDAVEALAGSLGK;DDTIPPEYR;TKESQATAPTPVGEAVSR;RVEEDTMSDQALEALSASLGSR;LSVTGVSAASGKPAETK;LSAAVSEVVSQTSAPTTH;LGERDDTIPPEYR	23	2.95123	6.17079	1.07701
5.75	F1RRN0_PIG	Uncharacterized protein (Fragment) OS=Sus scrofa GN=PTK7 PE=4 SV=1	117035	1060	3	VMLAPQDVVVAR;AQGLEEGVAETLVLVK;INSVEVYDGTWYR	3	9.98598	10.4615	1.07673
2	I3LJN5_PIG	Uncharacterized protein OS=Sus scrofa PE=4 SV=1	47418.8	419	1	MYEESALLR	1	14.7908	5.36406	1.07669
11.22	M3VK21_PIG	Solute carrier family 25 (Aspartate/glutamate carrier), member 12 OS=Sus scrofa GN=SLC25A12 PE=2 SV=1	74768.2	677	12	GSGSVVGELMYK;IADLPPANPDHIGGYR;LTLADIER;LATATFAGIENK;DVEVTKEEFAQSAIR;FTLGSVAGAVGATAVYPIDLVK;FGLYLPK;IAPLAEGALPYNLAELQR;GLIPQLIGVAPEK;DIPFSAIYFPVYAHCK;DLGLFGLYK;VSALNVLR	42	9.22875	5.82262	1.07653
45.85	E7CR02_PIG	Signal transducer and activator of transcription OS=Sus scrofa GN=stat3 PE=2 SV=1	88066.2	770	26	YLEKPMEIAR;AILSTKPPGTFLLR;TLTDEELADWKR;KFNILGTNTK;QQMLEQHLQDVR;LLQTAATAAQQGGQANHPTAAVVTEK;SQGDMQDLNGNNQSVTR;TLTDEELADWK;ESHATLVFHNLLGEIDQQYSR;QQLNNMSFAEIIMGYK;YLEQLHQLYSDSFPMELR;EGGVTFTWVEKDISGK;CLWEESR;FPELNYQLK;FLQESNVLYQHNLR;LLGPGVNYSGCQITWAK;QFLAPWIESQDWAYAASK;GLSIEQLSTLAEK;IVELFR;MQQLEQMLTALDQMR;EGGVTFTWVEK;SIVSELAGLLSAMEYVQK;YCRPESQEHPEADPGSAAPYLK;TQIQSVEPYTK;VVENLQDDFDFNYK;FNILGTNTK	90	5.36581	1.57878	1.07648
6.15	F1SA96_PIG	Uncharacterized protein OS=Sus scrofa GN=IAH1 PE=4 SV=2	27222.7	249	3	LNAVVGEYAR;AAGVPAAGLVLITPPPLCEAAWEQECLR;GNEFVFSHLWPLIEK	12	4.94083	4.45314	1.07636
1.68	F1SV55_PIG	DCN1-like protein OS=Sus scrofa GN=DCUN1D5 PE=4 SV=1	27528.1	237	1	SMLALLLGR	2	26.8302	4.5435	1.07598
2	CD59_PIG	CD59 glycoprotein OS=Sus scrofa GN=CD59 PE=1 SV=1	13790	123	1	FDECNFDFISR	4	8.0545	7.38906	1.07555
4	F1SP82_PIG	Uncharacterized protein OS=Sus scrofa GN=LRRC19 PE=4 SV=1	42583.9	369	2	LSNLEILNICR;FPSPITADLYHFQSVR	5	6.85006	6.76433	1.07545
2.95	F2Z5N9_PIG	Uncharacterized protein OS=Sus scrofa GN=PELO PE=4 SV=1	43407.8	385	2	ALDDFYK;FYEQVVQGIQR	3	7.39077	13.2113	1.07507
2.89	I3LFR9_PIG	Uncharacterized protein OS=Sus scrofa GN=MTFMT PE=4 SV=1	44122.1	395	2	LGADMLISVLK;VLFFGTDEFAR	3	10.4667	5.3759	1.07505
4	F1RR97_PIG	Ubiquinone biosynthesis protein COQ4 homolog, mitochondrial OS=Sus scrofa GN=LOC100156776 PE=3 SV=1	29944.5	265	2	SLPEGSFGCEYLR;FVDDEELAYVIQR	3	12.9585	16.7184	1.07493
3.8	I3LD20_PIG	Dystroglycan OS=Sus scrofa GN=DAG1 PE=4 SV=1	95375.4	877	2	AAFSNALEPDFK;HLQFVPVAPPK	6	3.68703	4.84349	1.07483
12.73	TTHY_PIG	Transthyretin OS=Sus scrofa GN=TTR PE=1 SV=1	16081.3	150	7	HYTIAALLSPYSYSTTALVSSPK;ALGISPFHEYAEVVFTANDSGR;TSEFGELHGLTTDEKFVEGIYK;ALGISPFHEYAEVVFTANDSGRR;TSEFGELHGLTTDEK;AADGTWEPFALGK;FVEGIYKVELDTK	33	6.01246	4.24282	1.07436
3.86	F1S415_PIG	Uncharacterized protein OS=Sus scrofa GN=BAG3 PE=4 SV=1	61477	574	2	IQGDDWEPR;ELLALDSVDPEGR	3	17.0908	4.50773	1.07427
3.39	F1SP98_PIG	Queuine tRNA-ribosyltransferase subunit QTRTD1 OS=Sus scrofa GN=LOC100514190 PE=3 SV=1	46467.9	415	2	GVDLFESFFPYQVTER;SLLFLDNCLK	2	16.2119	9.52732	1.07427
4.95	CD3D_PIG	T-cell surface glycoprotein CD3 delta chain OS=Sus scrofa GN=CD3D PE=2 SV=1	19475	171	3	AADTQDLLR;NDQLYQPLR;IFLQVYYR	3	5.31904	18.3643	1.07421
3.61	I3LIV0_PIG	Galectin (Fragment) OS=Sus scrofa GN=LOC100738882 PE=4 SV=1	19159.9	172	2	IQTLSAIDTIK;VFVDGHQLFDFYHR	2	17.399	10.2898	1.07419
4	F1S391_PIG	Uncharacterized protein (Fragment) OS=Sus scrofa GN=PDF PE=3 SV=2	24550.2	221	2	AVAAPVEPAQLAGPELQR;QMEPFPLHVFVNPSLR	3	14.1069	4.97165	1.07393
4.39	I3L9Y1_PIG	Uncharacterized protein (Fragment) OS=Sus scrofa PE=4 SV=1	16516.5	155	2	ALSEQQELLR;LAEIESTQAQLR	2	11.1511	12.0964	1.07381
17.39	F1RUX3_PIG	Uncharacterized protein (Fragment) OS=Sus scrofa GN=ADRBK1 PE=3 SV=2	75618.4	652	9	SLDWQMVFLQK;ISDLGLACDFSK;LLDSDQELYR;MGNPFLTQWQR;GGFGEVYGCR;LGYLLFR;SLLEGLLQR;YFYLFPNR;GIFDTYIMK	15	7.54959	8.04849	1.07372
12.03	I3LF91_PIG	Uncharacterized protein (Fragment) OS=Sus scrofa GN=COG4 PE=4 SV=1	61986.5	544	6	IVETHQPIVETYYGPGR;GVTSAVNIMHSSLQQGK;MGFPATTLQDIQR;ELDPILTEVTLMNAR;LSQMATILNLER;LFSQGIGGEQAQAK	11	9.183	2.1795	1.07369
4.41	I3L5B3_PIG	Uncharacterized protein (Fragment) OS=Sus scrofa GN=LOC100621981 PE=4 SV=1	157847	1358	4	NKQEVMISDLEER;IVGLDQVTGMAETAFGSAYK;TTLQVDTLNAELAAER;ELEAELEDER	96	7.85606	5.35666	1.0736
8.58	F1RUL1_PIG	Uncharacterized protein OS=Sus scrofa GN=RBM17 PE=4 SV=2	45336.6	406	4	SDSNPLTEILK;QSTVLAPVIDLK;CVIFEIPGAPDDEAVR;IFLEFER	10	11.254	2.64261	1.07342
2	F1SSG2_PIG	Uncharacterized protein OS=Sus scrofa GN=TBC1D2 PE=4 SV=2	106202	932	1	VLALEQQVLMLTK	1	21.0807	24.8253	1.07339
2.83	F1SGE7_PIG	Integrin beta OS=Sus scrofa GN=ITGB7 PE=3 SV=2	87476	800	2	GSPDLSLPGSCQPAPSCQK;QLGHALLVR	5	2.37088	3.82994	1.07336
29.75	I3LI20_PIG	Uncharacterized protein OS=Sus scrofa GN=ABCD3 PE=3 SV=1	75155.9	656	15	VGITLFTVSHR;LITNSEEIAFYSGNKR;EYLDNVQLGHILER;FSMGFIDNIIAK;SSHSELLEDYYQSGR;VLGELWPLFGGR;AVVDKVFFLR;MTITEQKYEGEYR;ITELMQVLK;FDHVPLATPNGDILIR;GAQGIPLIPGAGEIINADNIIK;IANPDQLLTQDVEK;DLNFEVR;GAQGIPLIPGAGEIINADNIIKFDHVPLATPNGDILIR;SGANVLICGPNGCGK	76	7.23257	2.13529	1.07333
4.51	F1S5D9_PIG	Uncharacterized protein OS=Sus scrofa GN=CD38 PE=4 SV=2	32123.7	286	3	DTCSGSSINELQLILR;TVFWSK;GSTVDFQEIILR	5	4.28077	7.3995	1.07294
2	I3LRI1_PIG	Uncharacterized protein OS=Sus scrofa PE=4 SV=1	29953	264	1	DLIDLVTLWK	3	12.5908	25.9402	1.07252
2	F1SCY7_PIG	Tumor necrosis factor receptor superfamily member 6 OS=Sus scrofa GN=FAS PE=4 SV=1	37620.5	332	1	DAYCTLIQGLR	1	19.1467	6.44011	1.07199
20.72	I3L5L1_PIG	Uncharacterized protein OS=Sus scrofa GN=RAP1A PE=4 SV=1	20824.7	184	8	SKINVNEIFYDLVR;INVNEIFYDLVR;VKDTDDVPMILVGNK;SALTVQFVQGIFVEKYDPTIEDSYR;LVVLGSGGVGK;QWNNCAFLESSAK;SALTVQFVQGIFVEKYDPTIEDSYRK;SALTVQFVQGIFVEK	92	5.56423	0.943425	1.07195
2	F1SBM6_PIG	Uncharacterized protein OS=Sus scrofa GN=RASSF2 PE=4 SV=1	37862	326	1	TYNLYYEGQNLQLR	1	18.2455	19.2529	1.07191
1.41	I3LM01_PIG	Uncharacterized protein OS=Sus scrofa GN=LOC100626837 PE=4 SV=1	8511.6	72	1	YDPYLQTR	1	2.53551	27.3991	1.07181
2.08	F1SEH5_PIG	Uncharacterized protein OS=Sus scrofa GN=PLEKHA1 PE=4 SV=2	43132.7	377	1	DNLFEIVTSSR	1	7.90118	23.2266	1.07152
63.72	K9J4R6_PIG	6-phosphofructokinase OS=Sus scrofa GN=PFKP_tv1 PE=2 SV=1	86156.1	791	28	FVSDDSICVLGISKR;LNIIIVAEGAIDTQNKPITSEQIK;LPLMECVQMTQDVQK;NLVFQPVAELKK;IMEVVDAIMTTAQSHQR;MFAVYDGFEGFAK;YLEDIAAQMR;GPEEPAAI;ELVVTQLGYDTR;ASFEVSEAGQLEPVQHR;EWSGLLEELAKDGK;YKASFEVSEAGQLEPVQHR;NVLGHMQQGGAPSPFDR;MGVEAVVALLQATPETPACVVSLSGNQAVR;LAMKLPDSQIPK;TNCNVGVVNVGAPAAGMNAAVR;SFESNLNTYKR;TLPGKYLEDIAAQMR;VTILGHVQR;NLVFQPVAELK;EWSGLLEELAK;DLQSNVEHLTEK;SFESNLNTYK;GNIKEIGWADVGGWTGQGGSILGTK;AMQWISSK;EIGWA…	344	7.39404	2.78989	1.07082
4.01	B8XTR1_PIG	1-acylglycerol-3-phosphate O-acyltransferase 3 OS=Sus scrofa GN=AGPAT3 PE=2 SV=1	43361.6	376	2	GVFPGQQFKPAR;DALQEMYHQK	3	25.3508	13.7024	1.07077
25.15	I3LJB6_PIG	Uncharacterized protein (Fragment) OS=Sus scrofa GN=LOC100621788 PE=4 SV=1	67174.7	587	13	VLTNQEGVFR;LSNTSPEFQEMSLLER;FVWNGHLLR;TNVIQSLLAR;TMLHLTDIQLQDNK;IGEFFNHVIWK;ATDFDVLSYK;TQLGLIMDGWNSLIR;YFDWILISR;HFDSQVIIYGR;QIIINLVNQK;YIAFDFHK;GSIPLYWSQRPNLK	36	10.3382	3.3149	1.0707
2.04	B6UV57_PIG	Nitrogen fixation 1-like protein OS=Sus scrofa GN=LOC100156145 PE=2 SV=1	50400.5	457	1	VLDAMLPYLVNYYGNPHSR	1	26.6092	13.3295	1.07022
2.01	I3LEH1_PIG	Uncharacterized protein OS=Sus scrofa GN=DIS3L PE=3 SV=1	121285	1059	1	TLADSLDNANDPNDPIVNK	1	38.729	25.3462	1.07015
2	Q5MD24_PIG	CD86 variant OS=Sus scrofa PE=2 SV=1	30920.6	274	1	TSFDQATWTLR	3	5.00305	11.8917	1.07001
3.31	F1S9U2_PIG	Uncharacterized protein OS=Sus scrofa PE=4 SV=2	63399.1	548	3	TILGAGPVLEAFGNAK;FLPIYNPK;ATGRDEGLEVGPPEVLDTLSQLLK	4	10.5188	6.64108	1.06988
6	F1SD73_PIG	Uncharacterized protein OS=Sus scrofa GN=NDUFB1 PE=4 SV=2	7032.2	58	3	MNVLQIVR;ELRPNEEVTWK;MMNVLQIVR	8	1.80598	6.73163	1.06978
5.15	F1S365_PIG	Uroporphyrinogen decarboxylase OS=Sus scrofa GN=UROD PE=3 SV=2	40821.4	367	4	MEANESGPQGFPELK;AGLQEAGLAPVPMIIFAK;FALPYIR;SPEVCCELTLQPLR	10	2.75863	5.11536	1.06968
3.41	I3LVD3_PIG	Uncharacterized protein OS=Sus scrofa GN=AVL9 PE=4 SV=1	63193.2	565	2	LPLYGLLQAK;GFVAGATNILFR	2	5.68723	8.37376	1.06955
6.07	F1SRT0_PIG	Uncharacterized protein OS=Sus scrofa GN=MRPL46 PE=4 SV=1	32167.7	279	4	ALAVAPSSSSSPWR;TLATLSENNMEAK;NLILLVR;ALLLTGDFSQAGK	6	2.48692	10.1539	1.06948
2.01	F1RR66_PIG	Uncharacterized protein OS=Sus scrofa GN=ZER1 PE=4 SV=2	87946.5	766	1	AINLLFDIAR	3	10.0438	3.09135	1.06928
33.16	K9IVV5_PIG	Tryptophan--tRNA ligase, cytoplasmic isoform a OS=Sus scrofa GN=WARS PE=2 SV=1	53689.6	476	17	DRTDIQCLIPCAIDQDPYFR;VLIEVLQPLIAEHQAR;ISFPAIQAAPSFSSSFPQIFR;TFIFSDLDYMGMSPGFYK;DYSSGAMLTGELKK;EVTDEVVKEFMTPR;GPSSEAMHVGHLIPFIFTK;IGYPKPALLHSTFFPALQGAQTK;ELTLEQAHGYAVENAK;KVLIEVLQPLIAEHQAR;MSASDPNSSIFLTDTAK;DMNQVLDAYENK;DIIACGFDVNK;DMNQVLDAYENKKPFYLYTGR;MLLSLK;GIDYDKLIVR;GIFGFTDSDCIGK	77	1.84572	2.14584	1.069
2.01	F1S1M8_PIG	Uncharacterized protein OS=Sus scrofa GN=DIAPH2 PE=4 SV=2	81579.7	716	1	SNLAAMEQQIVHLER	2	11.1904	5.75696	1.0689
6.82	D9YJ45_PIG	Protein argonaute-2 OS=Sus scrofa GN=EIF2C2 PE=2 SV=1	97230.6	860	5	SASFNTDPYVR;NLYTAMPLPIGR;QEIIQDLAAMVR;SVSIPAPAYYAHLVAFR;AIATPVQGVWDMR	14	7.54366	15.7242	1.06882
2.02	I3L5L9_PIG	Uncharacterized protein (Fragment) OS=Sus scrofa GN=RAB13 PE=3 SV=1	26871.4	242	3	LQVWDTAGQER;SSMNVDEAFSSLAR;GAMGIILVYDITDEK	35	3.34232	18.1361	1.06882
2.19	F1SK83_PIG	Uncharacterized protein OS=Sus scrofa GN=WASH4P PE=4 SV=1	50580.8	469	1	YVFLDPLAGAVTK	1	8.89089	10.5253	1.06852
20.88	F1SPM2_PIG	Uncharacterized protein (Fragment) OS=Sus scrofa GN=ARHGAP25 PE=4 SV=2	73019.2	648	11	DNYSLLSYICR;FVFEVIPASCDQSR;ENYDVWTK;NSGEEELESFQR;LDETVAYEQK;SKVEDPAVIMR;MSVDNLATVIGVNLIR;SSVGWDASEDPPISR;FGPHLVPILVEK;SAALEISLR;FLHEIQLNCGVNK	16	3.82933	13.3842	1.06834
4	I3LJ21_PIG	Uncharacterized protein (Fragment) OS=Sus scrofa GN=UBE2G2 PE=3 SV=1	18669	166	2	FTCEMFHPNIYPDGR;WSPVQSVEK	4	9.2179	12.2172	1.06826
8.01	I3LTI2_PIG	Uncharacterized protein OS=Sus scrofa GN=NLE1 PE=4 SV=1	53191.6	485	4	WITALSWEPLHANPECR;VLDIIYQPQAVFR;TGAFEPAEASVNAQDLR;LAADLPGHADEVYAVDWSPDGQR	9	5.98394	6.39713	1.06821
2.64	F1RP25_PIG	Uncharacterized protein (Fragment) OS=Sus scrofa GN=CLYBL PE=4 SV=2	33259.2	300	2	VLPSSLMLPK;TLEDFDLGPTEK	4	7.6113	10.4001	1.06815
6.47	F1SL37_PIG	Leukocyte surface antigen CD47 (Fragment) OS=Sus scrofa GN=CD47 PE=4 SV=2	31669.4	288	3	EGETIIELK;DIFIFDGAQHISKPSEAFPSSK;ISPSELLHGIASLK	32	17.7715	1.06532	1.06806
3.02	SMAD4_PIG	Mothers against decapentaplegic homolog 4 OS=Sus scrofa GN=SMAD4 PE=2 SV=1	60414.7	552	2	IYPSAYIK;GWGPDYPR	2	2.45074	11.3137	1.06791
2	F1RJ22_PIG	Uncharacterized protein OS=Sus scrofa GN=PINX1 PE=4 SV=2	35227.5	312	1	LQDTAEGPGVSETPLQSK	1	22.9537	6.21942	1.06788
6.96	F1SN44_PIG	Uncharacterized protein OS=Sus scrofa GN=SLC28A2 PE=4 SV=2	71925.6	658	3	TYDTYVCCR;FFTNEFVAYQQLSQYK;LSGVEEWIGGEK	6	26.6752	12.0115	1.06757
6.01	A0SEH3_PIG	Complement component C8G OS=Sus scrofa GN=LOC100037955 PE=2 SV=1	22283.4	202	3	SLPVSESALSVFEQR;GAVDVVVGETDYR;SFAILYLER	3	12.6473	29.2121	1.06749
4.01	I3LCY2_PIG	Phosphomannomutase OS=Sus scrofa PE=3 SV=1	10518	95	2	IGVVGGSDFEK;ITEDMDCFLQELR	6	16.143	2.06833	1.06739
2.17	CLCA1_PIG	Calcium-activated chloride channel regulator 1 OS=Sus scrofa GN=CLCA1 PE=2 SV=1	100735	917	3	GWIENGEIK;SPIPDLFPPCK;ASIMFAQSIDTVVEFCK	194	5.35616	2.19925	1.06739
1.69	F1SS76_PIG	Uncharacterized protein OS=Sus scrofa GN=PLEKHO1 PE=4 SV=1	46277.7	409	1	QMDLQTPDSHLR	1	11.5502	17.3085	1.06713
4.66	I3LG94_PIG	Uncharacterized protein OS=Sus scrofa GN=RPRD2 PE=4 SV=1	157870	1477	6	SQALIEELLLYK;NLPSNTQSFISK;VEITPESILSALSK;LNLFYLANDVIQNCK;ESFADVLPEAAALVKDPSVSK;DAPTHLPSVDLSNPFTK	7	7.13023	5.89626	1.06681
10.15	F1SF78_PIG	CTP synthase OS=Sus scrofa GN=CTPS1 PE=3 SV=1	66608	591	5	YIDSTDLEPSTLQEEPVR;LLETCSIALVGK;LYGDPDYLEER;YILVTGGVISGIGK;GIIASSVGTILK	11	10.8257	2.51653	1.06679
16.92	F2Z5N6_PIG	Serine/threonine-protein phosphatase OS=Sus scrofa GN=PPP6C PE=3 SV=1	35143.9	305	9	GYYSLETFTYLLALK;GAGWLFGAK;APLDLDKYVEIAR;QITQVYGFYDECQTK;TGGQVPDTNYIFMGDFVDR;VTNEFVHINNLK;FMFDEK;LVTVWSAPNYCYR;CGNIASIMVFK	24	8.76409	4.34891	1.06666
4.04	I3LRZ7_PIG	Uncharacterized protein (Fragment) OS=Sus scrofa GN=COA7 PE=4 SV=1	21646.3	196	2	LGAYYVTGK;LVDYLEGIQK	4	11.2296	17.5892	1.06664
39.47	F1RRD6_PIG	Uncharacterized protein (Fragment) OS=Sus scrofa GN=PDCD6IP PE=4 SV=2	85249.9	772	21	ELPELLQR;TMQGSEVVSVLK;FYNELTEMLVR;HYQFASGAFLHIK;LANQAADYFGDAFK;SLLTNLDEVKK;DTIALLCKPEPELNAAIPSANPAK;CSDIVFAR;LLDEEEATDNDLR;HCIMQANAEYHQSILAK;MVPVSVQQSLAAYNQR;SVNFDMTSK;FTDLFEK;EVFPVLAAK;STSVIEQGGIQTVDQLIK;YDEYVNVK;NLATAYDNFVELVANLK;YDEYVNVKDFSDK;ETVLSALSR;EILDESLR;NREILDESLR	79	3.90415	1.39639	1.06654
6.02	I3LNK9_PIG	Uncharacterized protein OS=Sus scrofa PE=4 SV=1	66522.9	580	3	AIEFLNNPPEEAPR;MGEEVIPLR;TVYVELLPK	3	19.1652	8.55629	1.0657
14.12	F1RV20_PIG	Uncharacterized protein OS=Sus scrofa GN=GNA13 PE=4 SV=2	44272.4	379	8	ALWADSGIQNAYDR;FLVECFR;LGEPDYIPSQQDILLAR;LTESLNIFETIVNNR;EFQLGESVK;GIHEYDFEIK;DVKDTILHDNLK;ILLLGAGESGK	37	7.27521	4.02358	1.06569
6.02	G8ENM4_PIG	Fatty acyl-CoA reductase 1 OS=Sus scrofa GN=FAR1 PE=2 SV=1	59273.2	515	3	NILLTGATGFLGK;TIIDSTNIIFHCAATVR;DAVQLNVIATR	3	6.52188	7.83751	1.06569
2.75	F1SGB6_PIG	Uncharacterized protein OS=Sus scrofa GN=IPO8 PE=4 SV=2	104307	900	2	IINFAPSLLR;DNIVEGIIR	9	6.89475	11.43	1.06568
3.13	F1SLX0_PIG	Uncharacterized protein (Fragment) OS=Sus scrofa GN=M6PR PE=4 SV=2	31016.1	279	2	GVGDDQLGEESEERDDHLLPM;HTLADNFNPVSEER	2	11.5373	8.60681	1.06539
22.65	PDXK_PIG	Pyridoxal kinase OS=Sus scrofa GN=PDXK PE=1 SV=1	35613.5	322	11	SFLAMVVDIVR;RDIEDPEVVVQATVL;YDYVLTGYTR;AGEGLKPSPAQLELR;GQVLNSDELHALYEGLK;DKSFLAMVVDIVR;VVPVADIITPNQFEAELLTGR;DIEDPEVVVQATVL;GKDYLIALGSQR;VVPVADIITPNQFEAELLTGRR;AATFPLQVLGFEVDAVNSVQFSNHTGYAHWK	74	5.14034	3.81699	1.06537
5.18	I3L5Y8_PIG	Uncharacterized protein OS=Sus scrofa PE=4 SV=1	26243.2	225	3	NACQMLMILGLEGR;QTLLDMIAR;DILMYMDR	11	4.44361	1.82429	1.06537
20.8	I3LSD1_PIG	Uncharacterized protein (Fragment) OS=Sus scrofa GN=SNX9 PE=4 SV=1	65881.5	590	11	GFLGCFPDIIGTHK;IYDYNSVIR;FEEEFIK;SYIEYQLTPTNTNR;LYLEQQVQFYETIAEK;FGLAIPIPSLPDK;TYEEIASLVAEQPK;LPLNKFPGFAKPGMEQYLLAK;FGLAIPIPSLPDKQVTGR;SSSPYFKDGESAEAGGAQR;HPVISESEVFQQFLNFR	39	1.90227	3.11334	1.06527
4	F1SHR6_PIG	Uncharacterized protein (Fragment) OS=Sus scrofa PE=4 SV=2	43189.5	396	2	AQELSALLGFQVEPDQVILSHSPMR;VPVVFVTNAGNILQHGK	3	9.16845	3.02574	1.06523
2.89	I3L812_PIG	Uncharacterized protein OS=Sus scrofa GN=TPP1 PE=4 SV=1	62099.3	572	2	GHPPLGFLNPR;LSELVQAVSDPGSPR	4	11.2883	12.3915	1.06508
2.99	F1SL67_PIG	Uncharacterized protein OS=Sus scrofa GN=LOC100738777 PE=4 SV=2	32436.5	289	2	SLSTEQLFR;LLSDSDLNVLMK	2	13.1811	16.9304	1.06504
3.92	F1SK34_PIG	Adenylate kinase isoenzyme 6 OS=Sus scrofa GN=LOC100515933 PE=3 SV=1	19888.2	172	2	YINVGDLAR;MLLPNILLTGTPGVGK	3	16.9356	9.11861	1.06503
35.54	F2Z5C7_PIG	40S ribosomal protein S3a OS=Sus scrofa GN=RPS3A PE=3 SV=1	29944.8	264	19	MMEIMTR;ACQSIYPLHDVFVRK;TTDGYLLR;ACQSIYPLHDVF;ACQSIYPLHDVFVR;APAMFNIR;ADGYEPPVQESV;LIPDSIGK;DWYDVK;VVDPFSK;EVQTNDLKEVVNK;FKLITEDVQGK;VFEVSLADLQNDEVAFRK;LFCVGFTK;NCLTNFHGMDLTR;LIPDSIGKDIEK;WQTMIEAHVDVK;VFEVSLADLQNDEVAFR;KDWYDVK	144	15.5414	10.6852	1.06454
2	AK1A1_PIG	Alcohol dehydrogenase [NADP(+)] OS=Sus scrofa GN=AKR1A1 PE=1 SV=2	36538.6	325	1	AVPREELFVTSK	174	3.2734	7.29473	1.06425
17.26	F1SFE3_PIG	Uncharacterized protein (Fragment) OS=Sus scrofa GN=LOC100154173 PE=4 SV=1	57620.5	505	9	TMADSSYNVEVQNILSFLK;LLIPVAEGMNEIWLR;LSFICTEVDCK;INQGWLDSSR;YYSFFDLNPK;EELIGIAYNR;ILEAHQNVAQMSLIEAK;SLMEQDVKENEALLLR;GCEVTPDVNISGQK	11	0.92317	0.189405	1.064
4	F1RM62_PIG	Uncharacterized protein OS=Sus scrofa GN=LOC494560 PE=3 SV=1	17430.7	163	2	HFSPEEIAVK;ASAPLPGLSAPGR	2	7.08351	22.5814	1.06399
6.02	F1SHE8_PIG	Ribosome biogenesis protein WDR12 OS=Sus scrofa GN=WDR12 PE=3 SV=1	47604.3	423	3	GHAGSVDSIAVDSTGTR;VFNCISYSPLCK;SIMTIVGHTDVVK	3	1.76148	1.06671	1.06369
2	F1RR38_PIG	Uncharacterized protein OS=Sus scrofa GN=TTC1 PE=4 SV=2	33704	292	1	AIQLNPNYIR	2	11.0391	6.37345	1.06342
2	I3LSU7_PIG	Uncharacterized protein OS=Sus scrofa GN=LOC100525673 PE=4 SV=1	16186.1	140	1	MEVSTELPQTPQR	1	19.1844	7.77893	1.06328
2.03	F1S555_PIG	Uncharacterized protein OS=Sus scrofa GN=FRRS1 PE=4 SV=1	65326.3	589	1	VYWNAPSSTPNHIK	1	4.06178	11.2791	1.06321
8	M3UZ63_PIG	UPF0556 protein C19orf10 OS=Sus scrofa GN=C19orf10 PE=2 SV=1	18911.2	174	4	YTCVFTYASQGGTNEK;ESEVPLKSEEFEVTK;SYLYFTQFK;GAEIEYGMAYSK	27	1.52166	5.94098	1.06311
10.15	B3VK31_PIG	Non-receptor type protein tyrosine phosphatase SHP2 (Fragment) OS=Sus scrofa GN=PTPN11 PE=2 SV=1	65610.7	574	1	SNPGDFTLSVR	7	0.948862	5.11678	1.06301
9.68	F1SJW8_PIG	Uncharacterized protein OS=Sus scrofa GN=SERPING1 PE=3 SV=1	54525.3	491	6	FYPTHFMMPR;GNLENLLSYPK;INQLLNSLPSETR;FPVFMGR;ALSAPVFK;SEGFTSVSQIFHSPDLAIR	9	4.62458	10.3085	1.06272
3.84	F1SJ99_PIG	Uncharacterized protein (Fragment) OS=Sus scrofa GN=RFK PE=4 SV=2	18211.7	162	2	NLPYFCR;LKEDNFFQVSK	3	9.41411	8.36995	1.06263
1.32	F1RHH0_PIG	Uncharacterized protein OS=Sus scrofa GN=SMG6 PE=4 SV=2	53312.2	473	2	GNELESIAFR;EVVLLTDDR	2	7.94699	3.83725	1.06252
5.83	F1S4P4_PIG	Uncharacterized protein (Fragment) OS=Sus scrofa GN=FAM45A PE=4 SV=2	39523.2	346	3	TLPALVWHR;MMESYIAVLTK;EIFTNLAPFSEVSDDGEKR	4	8.36476	13.7793	1.06185
12.82	A9X3T3_PIG	Peroxisomal D3,D2-enoyl-CoA isomerase OS=Sus scrofa GN=PECI PE=2 SV=1	43320.5	394	8	AKWDAWNALGNLPK;LYALYK;WDAWNALGNLPK;EALAQGLVTAVFPDDTFQK;AAEMLIFGK;QAESDSLVVTSEDGITTIR;NALTTQMYR;QATEGPCNAPKPGMLDFILK	20	5.23573	8.47519	1.06133
3.33	CC127_PIG	Coiled-coil domain-containing protein 127 OS=Sus scrofa GN=CCDC127 PE=2 SV=1	30288.4	258	2	EFEEALAER;QSIYCSLVLPR	2	16.0102	5.70404	1.06127
44.15	F1SPG4_PIG	Uncharacterized protein (Fragment) OS=Sus scrofa GN=NUP210 PE=4 SV=2	205101	1898	23	GVMTTGSDIGLSVIQAHDVQNPLHFGEMK;ASPPSGLWSPSYPSH;ILDGPEKVPVVHIDEK;WVLETGR;CDAIVDLIHGIQIVSTTR;ELYLEDSPLELK;SGSPAVLAFVK;DILDIR;VFGAMEVLENLEVK;INSAPQQIEVFPPFR;VYVIEPSGMEFAPCPVEAR;VGQTLELPLR;GQTAIEAALTSVVDQDGGVHTLR;ALDPTAGQLLGLAK;QGDTILVSGMK;EVFTAEPEFDAALGR;YLCSITMLR;NPLLDLAAYDQQGR;ILPFLESTYIPPSYISEMEK;LTSIIFAEDITTGQVLR;YLAFMDLK;LLNPEIEAEHVLMSPNSFIK;AVDPSAVALVTLGSSK	68	2.99534	3.7173	1.06122
4.03	F1RL81_PIG	Uncharacterized protein OS=Sus scrofa GN=HSD17B14 PE=3 SV=1	28287.3	270	2	ALALDESQYGVR;GNVINISSLVGAIGQSQAVPYVATK	7	7.49546	1.53317	1.06114
2.02	A5H1Q1_PIG	Desmoglein 1 (Fragment) OS=Sus scrofa PE=2 SV=1	61031.2	543	1	ISGVGIDQPPYGIFVINQK	2	22.952	16.9949	1.06108
8	F1SLY2_PIG	Uncharacterized protein OS=Sus scrofa GN=NDUFA5 PE=4 SV=1	13303.5	116	4	TTGLVGLAVCETPHER;ILDVLGQIPK;KLEEQLQGGQIEEVILQAENELSLAR;WKPWEPLVEEPPANQWK	29	4.12526	5.8248	1.061
24.09	D7RK08_PIG	Transferrin receptor protein OS=Sus scrofa GN=TFRC PE=4 SV=1	86091.2	768	12	ILNIFGVIK;DAWGPGAAK;SAFSSLFGGEPLSYTR;LFGNMEQDCPLTWR;VSASPLLYSLIEK;MLNEDYAPR;GLDTTDFTR;LFWADLK;VEYHFLSPYVSPR;EMGLSLQWLYSAR;EAGSQKDESLGFFIENQFR;LIFANFGTK	26	7.5362	0.350637	1.06093
1.37	F1SND9_PIG	Uncharacterized protein (Fragment) OS=Sus scrofa GN=CEP41 PE=4 SV=1	41138.8	370	1	TMNPYSNDILEYK	1	39.811	22.2306	1.06088
10.01	F1SFV3_PIG	Uncharacterized protein OS=Sus scrofa GN=S100A14 PE=4 SV=1	11443.7	104	5	DLVTQQLPHLMPSNCGLEEK;NFHQYSVEGGKETLTPSELR;ETLTPSELR;SANAEDAQEFSDVER;LEFGSFWELIGEAAK	16	7.39197	3.6105	1.06087
3.23	F1RFG1_PIG	Uncharacterized protein OS=Sus scrofa GN=GTF3C1 PE=4 SV=1	238807	2115	6	NLIIEAVTNLR;LIESLFTIQK;DMLTQTYELIER;NLSEEGLLR;LIIVASQDMR;VVPPVDIVYER	6	10.4134	9.27681	1.06081
3.85	F1SHE6_PIG	Uncharacterized protein (Fragment) OS=Sus scrofa GN=NBEAL1 PE=4 SV=2	120176	1068	3	DLLSVVYISHR;VELTLK;EVGYSGLGLLLNEAPVNTSLIK	4	12.3854	7.42197	1.06041
2	F1RNG9_PIG	Uncharacterized protein (Fragment) OS=Sus scrofa GN=TSEN34 PE=4 SV=2	33896	312	1	LGLPLLLMPEEAR	2	21.9283	16.0049	1.06038
13.66	I3LQU0_PIG	Uncharacterized protein OS=Sus scrofa GN=DYNC1LI2 PE=4 SV=1	34451.5	315	7	NLDLLYK;LVHDKELAAEDEQVFLMK;TYGFHFTTPALVVEK;GPLTSGPDEENVALPLGDNVLTHNLGVPVLVVCTK;NNAASEGVLASFFNSLLSK;EAVFIPAGWDNEK;TVLTNVQEELDR	19	3.91457	2.26094	1.05984
1.47	I3LCK9_PIG	Uncharacterized protein (Fragment) OS=Sus scrofa GN=CPSF4 PE=4 SV=1	27300.3	243	1	SGAAVCEFFLK	1	11.9978	12.3684	1.05977
2	F1SF13_PIG	Uncharacterized protein OS=Sus scrofa GN=COBL PE=4 SV=2	24858.8	230	1	VSPEVPLQNLLPLICAK	2	22.9981	8.76884	1.05975
10	F1RP34_PIG	NAD(P)H-hydrate epimerase OS=Sus scrofa GN=APOA1BP PE=3 SV=2	31480	288	5	GNSGGIQPDLLISLTAPKK;FVPPALEK;GNSGGIQPDLLISLTAPK;SPPTVLVICGPGNNGGDGLVCAR;LFGYQPTIYYPK	16	5.58212	3.12673	1.05964
6.3	RET4_PIG	Retinol-binding protein 4 OS=Sus scrofa GN=RBP4 PE=1 SV=2	23066.7	201	4	DPHGFSPEVQK;LQNLDGTCADSYSFVFAR;FSGTWYAMAK;YWGVASFLQK	4	8.45296	8.05439	1.05962
2.06	Q6JHY6_PIG	MHC class I antigen 6 OS=Sus scrofa GN=SLA-6 PE=2 SV=1	42003	369	3	DISLTWQR;WAALVVPSGEEQSYTCQVQHEGLQEPLTLR;SWTAISTVAQIIR	14	29.8223	22.1877	1.0596
3.14	F1S0Z2_PIG	Uncharacterized protein (Fragment) OS=Sus scrofa GN=RG9MTD2 PE=4 SV=2	43117.9	373	2	QASDYGIDHAQLPLGNFVK;DWQEAFFTILPQRK	2	18.8324	8.51788	1.05945
16.55	F1RZT5_PIG	Uncharacterized protein OS=Sus scrofa GN=VPS52 PE=4 SV=2	82492.7	726	8	MYLSYYR;GSVISPTELEAPILVPHTAQR;TLQEQSGAMNIR;YPFEALFR;SSVESLSQDVMR;FLEQLQELDAK;NTIFTLGTR;GFGSSWK	13	4.4331	8.17137	1.05936
21.02	K9J4N5_PIG	ATP-binding cassette, sub-family E (OABP), member 1 OS=Sus scrofa GN=ABCE1 PE=2 SV=1	67327.7	599	11	CPFGALSIVNLPSNLEK;GSELQNYFTK;FLSQLEITFR;LPIPRPGEVLGLVGTNGIGK;DASLVFK;VIVFDGIPSK;ADIFMFDEPSSYLDVK;AIIKPQYVDQIPK;NTVANSPQTLLAGMNK;EGINIFLDGYVPTENLR;NVEDLSGGELQR	26	8.85659	0.961237	1.05935
12.85	I3LFW6_PIG	Uncharacterized protein OS=Sus scrofa GN=UBE2V1 PE=4 SV=1	16494.9	147	3	IECGPKYPEAPPFVR;INMNGVNSSNGVVDPR;YPEAPPFVR	34	3.45232	6.28238	1.05926
2	I3LIC1_PIG	Uncharacterized protein OS=Sus scrofa GN=LOC100622296 PE=4 SV=1	5858.8	53	1	VMPPAVSGSPEFER	11	14.6937	6.59366	1.05924
4.03	F1RUG0_PIG	Uncharacterized protein OS=Sus scrofa GN=CDKAL1 PE=4 SV=1	65189.1	578	2	GNLASYPIDELVDR;DIGTSLPALLWK	3	5.9073	0.549228	1.05917
4.73	F1SGH9_PIG	Uncharacterized protein (Fragment) OS=Sus scrofa GN=ACOX2 PE=4 SV=1	76946.4	682	4	IFTEALETLESEPAIK;LSGLPFLVSK;LGWSQDSHELHYAQR;SIPESVAYLIAPDLAR	9	6.06809	4.62068	1.05897
30.62	I3LFQ5_PIG	Uncharacterized protein OS=Sus scrofa GN=PFKL PE=3 SV=1	85923	783	17	ISMADYVSGELEHVTR;IMEVIDAITTTAQSHQR;EQWWLNLR;TNVLGHLQQGGAPTPFDR;AVAFSPVTELKEDTDFEHR;RFDEAIQLR;SEWGSLLAELVSEGR;LNIIIIAEGAIDR;SGISQGHTVYVVHDGFEGLAK;TNFSLAILNVGAPAAGMNAAVR;LAAAYNLVQR;SFENNWNIYK;GQVQEVGWHDVAGWLGR;AILWMSEK;VFANAPDSACVIGLQK;LPLMECVQMTK;ATVDLEKLR	156	4.19005	3.60598	1.05836
4	K7GQW8_PIG	Uncharacterized protein OS=Sus scrofa GN=MORF4L1 PE=4 SV=1	37244.5	323	2	NWDEWVPESR;VLCFHGPLLYEAK	3	7.04631	17.1736	1.05815
8.2	K7GK68_PIG	Uncharacterized protein OS=Sus scrofa GN=GBP6 PE=4 SV=1	64501.3	570	4	EGFVLQNEEASAK;DFTLDLK;AADLYSEQMAQR;FQEQANNFCSYIFTNAK	5	14.7976	2.44862	1.058
6.88	I3LBP7_PIG	Uncharacterized protein OS=Sus scrofa GN=LOC100621067 PE=4 SV=1	29822.5	253	4	LFAELEIK;LLLDQEQK;QLSILVHPDKNQDDADR;ALDVIQAGKEYVEHTVK	9	10.1821	10.4465	1.05799
42.65	F1SQ16_PIG	Uncharacterized protein OS=Sus scrofa GN=GOLGB1 PE=4 SV=2	373029	3234	27	FNYEQLETDLQASR;LAYAEQLVVELK;EAQEEIAFLK;VLLDDTQSEAAR;IVSDYQQLEER;ELSVVTELR;MELEVAER;SEEISQFLNK;LSGLANVVLHELSGDDTAENMR;TSQIDLLQAEIIENQAVIHK;AQVVDLLQQELTAAEQR;QLTALQEEGTLGIFQAQLK;QLQENLDSTVAQLAAFTK;SQVQQLEVNLAEAER;GLQEELSLAR;ELQELLK;TSEEIPLSDAR;AAAEEQLQAVVK;INLLNQQIQEELVR;ELEIATMDQLLLQK;QLLEAQLQQTK;ELLSQLEETR;NLQQQYLQINQEITELRPLK;TFQIMQEELR;QENLSWQHELHQLR;EALISSLQAQLTQAQAEQSTK;ITELEEELVR	60	2.71201	0.896113	1.05791
2	ACTB_PIG	Actin, cytoplasmic 1 OS=Sus scrofa GN=ACTB PE=2 SV=2	41736.4	375	2	DDDIAALVVDNGSGMCKAGFAGDDAPR;DDDIAALVVDNGSGMCK	3727	15.9345	22.971	1.0579
10	A7VJZ9_PIG	Family with sequence similarity 3, member B isoform a (Fragment) OS=Sus scrofa GN=FAM3B PE=4 SV=1	15225.2	139	5	SSWVFLAAK;GINIAIVNYATGK;SLLFMVTHDDGSSR;YSGWPAEIQVEGCIPK;GFELPAGIER	16	7.77328	2.45394	1.05786
4.38	F2Z5T7_PIG	Peptidyl-prolyl cis-trans isomerase OS=Sus scrofa GN=PPIL3 PE=3 SV=1	18154.5	161	3	GFMVQTGDPTGTGR;VIDGLETLDELEKLPVNEK;YTVFGK	6	11.0556	14.2712	1.05782
6.01	F2Z5Q5_PIG	Uncharacterized protein (Fragment) OS=Sus scrofa GN=RRAGA PE=4 SV=2	36664.9	314	4	ATFLVISHYQCK;SIIFANYIAR;TSIWDETLYK;LAASFQSMEVR	10	5.15785	2.26828	1.05762
4	Q95MZ3_PIG	Serine/threonine-protein phosphatase OS=Sus scrofa PE=2 SV=1	57636.2	511	2	IITEGASILR;GLTPTGMLPSGVLSGGK	18	16.1964	3.73099	1.05738
12	F2Z518_PIG	Uncharacterized protein OS=Sus scrofa GN=LAMTOR2 PE=4 SV=1	13507.4	125	6	AQALVQYLEEPLTQVAAS;VTAAIASNIWAAYDR;ETVGFGMLK;FILMDCMEGR;NGNQAFNEDNLK;VANLLLCMYAK	21	6.58548	1.95809	1.05711
4.64	F1SS60_PIG	Uncharacterized protein OS=Sus scrofa GN=SCO1 PE=4 SV=1	33539.3	305	3	STERPPPPGSSGPELK;NGEIAGSIAAHMR;SIGKPLLGGPFSLTTHTGEPK	6	19.6973	9.82147	1.05678
39.92	F1RX00_PIG	Amine oxidase [flavin-containing] A OS=Sus scrofa GN=MAOA PE=4 SV=2	59802.5	527	19	IMHLLGDR;NENVDYVDVGGAYVGPTQNR;LLNEYGINVLVL;DIWLREPESEDVPAFEITR;ELGLETYKVNVNECLVQYVK;VNVNECLVQYVK;KDIWLREPESEDVPAFEITR;LLNEYGINVLVLEAR;LPMGAIIK;DLIDKICWTK;ICELYAK;EPESEDVPAFEITR;CMMYYK;VLGSQEALHPVHYEEK;KIPADAPWESPHAEEWDK;IFSVTNGGQER;EILNALGK;NLPSVTGLLK;ANNAGHMVDVVVIGGGISGLSAAK	186	9.24296	7.06058	1.05656
11.3	F1SD98_PIG	Uncharacterized protein OS=Sus scrofa GN=TRMT1 PE=4 SV=2	58935.6	542	6	VLEGLAASGLR;IVLHSLDLR;IVFPSANEVFYNPVQEFNR;LSETSPAFR;TDAPSSALWDIMR;DLTCAVITEFAR	12	16.4888	4.62065	1.05612
2	F1S3T8_PIG	Uncharacterized protein OS=Sus scrofa GN=SIGMAR1 PE=4 SV=1	24975.3	223	1	QYAGLDHELAFSR	4	9.84877	5.96408	1.0561
22.36	F1RGA7_PIG	Uncharacterized protein OS=Sus scrofa GN=SART3 PE=4 SV=2	109293	959	11	GLAYVEYENESQASQAVLK;TEGTLEDWDIAVQK;GLAIWEAYR;GISVTFEK;IQLIFER;ARELWDSIMTK;YKPYEEALLQAEAPR;ALVENCLVPDLWIR;YLLAMER;TQLSLLPR;EFESAIVEAAR	27	3.0887	4.95247	1.05603
12.42	I3LSP4_PIG	Uncharacterized protein OS=Sus scrofa PE=4 SV=1	113151	1005	9	DQYLGHLQQYVAAYQQLAAEK;AAECWGEQAEER;EQLAELQNGFVR;LLELQELVLHLVGER;FTELMQEK;DNENLSLLNQEQEQR;AQLETCVGQLQDSLR;LSVPEELDSR;LGLGSNPCIPFFYR	12	7.02305	4.16956	1.05603
1.6	F1RR73_PIG	Uncharacterized protein OS=Sus scrofa GN=NUDCD2 PE=4 SV=1	17645.7	157	2	GGPDFSNLEK;FQKENPGFDFSGAEISGNYSK	2	10.3076	3.21121	1.05603
21.77	F1S710_PIG	Uncharacterized protein OS=Sus scrofa GN=CACYBP PE=4 SV=1	26495.1	230	11	KAELLENEKPAAVVAPITTGYTVK;NYSMIVNNLLKPISVEGSSK;IYITLTGVHQVPTENVQVHFTER;TDTVLILCR;VKTDTVLILCR;WDYLTQVEK;WDYLTQVEKECK;SFDLLVK;ISNYGWDQSDK;EKPSYDTETDPSEGLMNVLK;ISNYGWDQSDKFVK	41	6.14553	1.51498	1.05597
1.76	I3LTY6_PIG	Uncharacterized protein (Fragment) OS=Sus scrofa GN=MAP3K2 PE=4 SV=1	69661.2	616	1	LLGQGAFGR	1	14.0975	15.4164	1.05593
3.82	I3LAE4_PIG	Uncharacterized protein OS=Sus scrofa GN=YIPF5 PE=4 SV=1	16472.2	146	2	QYAGYDYSHQGR;TLTVLHPLK	3	24.3129	39.9517	1.05592
4	F1S586_PIG	Queuine tRNA-ribosyltransferase OS=Sus scrofa GN=QTRT1 PE=3 SV=1	44425.7	403	2	FGSALVPTGNLQLK;GITAEQLDALGCR	2	13.8881	8.40133	1.05583
2.01	F1SSH6_PIG	Uncharacterized protein OS=Sus scrofa GN=DDX56 PE=4 SV=2	61207.4	545	1	SLLFVNTLER	3	11.0048	5.0046	1.05582
6	F2Z5G9_PIG	Uncharacterized protein OS=Sus scrofa GN=SNRPD1 PE=4 SV=1	13281.5	119	3	YFILPDSLPLDTLLVDVEPK;NREPVQLETLSIR;LSHETVTIELK	5	11.4626	11.9145	1.05577
8	F1RP22_PIG	Uncharacterized protein OS=Sus scrofa PE=4 SV=2	14536.5	128	4	LSQYQEPIHLPGVR;SFGLPSIGR;MENALDNYVIR;VYAEDPYK	7	9.52297	4.52105	1.05575
8.32	F1SCN0_PIG	Uncharacterized protein (Fragment) OS=Sus scrofa GN=VAV1 PE=4 SV=1	91658.8	789	7	LSPGDIVELTK;IMTGEGLYR;FLVYGR;VICTLSALSWTPIAQNK;YHLLLQELVK;YAFLLDK;EALASPSAPTLYQVFIK	8	9.48092	1.65105	1.05565
4	F1S1S9_PIG	Uncharacterized protein OS=Sus scrofa GN=MAD2L1 PE=4 SV=1	23507.7	205	2	LVVVISNIESGEVLER;GIYPSETFTR	4	4.12493	5.71897	1.0556
4.02	F1RHN8_PIG	Uncharacterized protein OS=Sus scrofa GN=TRIM21 PE=4 SV=2	53640.8	469	3	HYWEVDVAGK;GPMLELLQEVK;NFLAEEEQR	3	18.78	20.3005	1.05547
60.47	F1RGJ3_PIG	Stress-70 protein, mitochondrial OS=Sus scrofa GN=HSPA9 PE=2 SV=2	73649.9	679	33	EMAGDNKLLGQFTLVGIPPAPR;ETGVDLTK;LFEMAYKK;AKCELSSSVQTDINLPYLTMDASGPK;AQFEGIVTDLIK;LLGQFTLVGIPPAPR;AMQDAEVSKSDIGEVILVGGMTR;SDIGEVILVGGMTR;VQQTVQDLFGR;VEAVNMAEGIIHDTESK;QAVTNPNNTFYATK;QATKDAGQISGLNVLR;MPKVQQTVQDLFGR;ETGVDLTKDNMALQR;VINEPTAAALAYGLDK;EQQIVIQSSGGLSKDDIENMVK;STNGDTFLGGEDFDQALLR;DAGQISGLNVLR;TTPSVVAFTADGER;SLGIETLGGVFTK;EQQIVIQSSGGLSK;KSQVFSTAADGQTQVEIK;MKETAENYLGHTAK;ASNGDAWVEAHGK;VINEP…	415	3.02014	1.79241	1.05542
25.22	K7GSB2_PIG	Uncharacterized protein OS=Sus scrofa GN=CASK PE=4 SV=1	103159	908	13	AQFEYDPAKDDLIPCK;ADAGFVYSEAVASHYMR;ITVYEALNHPWLK;NGTAGLIPSPELQEWR;VGDIIQIISK;MLMLDPAER;VGTPHFMAPEVVK;LFEGIIK;FTSSPGLSTEDLKR;QILEALR;DDHNWWQGK;AKEVLEEISCYPENNDAK;NTDEPMGITLK	27	3.52121	0.825294	1.05525
1.45	F1RUP4_PIG	Uncharacterized protein (Fragment) OS=Sus scrofa GN=LOC100621126 PE=4 SV=2	53703.4	460	2	FLGELYNYR;MVESAVIFR	2	9.75984	5.88742	1.05472
1.54	K7GSH1_PIG	Uncharacterized protein OS=Sus scrofa GN=HCCS PE=4 SV=1	27602.6	243	2	DMYNIIR;AYEYVQCPVIGTLAENR	3	12.3542	5.95126	1.05465
10.01	Q9TV77_PIG	130 kDa regulatory subunit of myosin phosphatase (Fragment) OS=Sus scrofa PE=2 SV=1	89682.9	815	4	ILVDNLCDMEMVNK;QWLNSGHINDVR;LAYVAPTIPR;WIGSETDLEPPVVK	9	6.3244	2.75562	1.05461
18.53	F1SHW1_PIG	Uncharacterized protein (Fragment) OS=Sus scrofa GN=ESYT2 PE=4 SV=2	85041.6	760	11	NLIAFSEDGSDPYVR;LYLLPDKR;SDPYGVLR;VLVGLASEELAK;APPAEASPQGPQDLGR;VTVPLVSEVQIAQLR;FQLSNSGPNSSLK;LLDEWFALDEVPK;ADKDQATDGLSSSLLILYLDSAR;IPLSQLLASEDMTMNQR;GWTQWYDLTEDGTRPHVVT	17	6.00545	2.94001	1.0546
6.31	F1RUJ4_PIG	GMP reductase OS=Sus scrofa GN=GMPR PE=3 SV=1	37421.7	345	4	MSSILEAVPQVK;LFAANHPECLQHVAVSSGSGK;HYTLDDWK;LFYGMSSETAMK	11	6.22229	4.44558	1.0545
1.76	F2Z5N4_PIG	Polyribonucleotide 5'-hydroxyl-kinase Clp1 OS=Sus scrofa GN=CLP1 PE=3 SV=1	47629.2	425	2	LLLNYAVR;GCFYPHAFNVK	2	16.5717	4.5563	1.0545
2.55	F1RQI2_PIG	Uncharacterized protein OS=Sus scrofa GN=COL12A1 PE=4 SV=2	11088.5	100	2	IVEVFEIGPK;VQIALAQYSGDPR	2	7.59834	3.15398	1.0543
21.31	F1RMD6_PIG	Uncharacterized protein OS=Sus scrofa GN=VPS36 PE=4 SV=1	43734.2	386	11	IKFDAGTLLLSTHR;FDAGTLLLSTHR;QLAGILQAPLEER;ETYGSGTQYHMQLAK;LVGMSVLLAK;GMELLSPEDLVNACK;GGIMSLTEVYCLVNR;FYPNLFMTQS;GSLTSEEFAK;SYLLSMGIANPVTR;MLEALKLPLR	27	3.55376	3.19469	1.05425
2.17	F1S3T0_PIG	Glucosamine-6-phosphate isomerase OS=Sus scrofa GN=GNPDA2 PE=3 SV=1	31194.6	276	4	AIEEGVNHMWTVSAFQQHPR;TLAMDTILANAK;LVDPLYSMK;LVILDNYDLASEWAAK	20	9.96748	7.89572	1.05412
61.58	F1RQH5_PIG	Uncharacterized protein (Fragment) OS=Sus scrofa GN=MYO7B PE=4 SV=2	90691	794	29	ELVPENFTR;LMSSEEWK;SEAIQELLPSCIPSK;SVFTMALQDR;WASLVTAVHTK;GLYFLDQKEK;QTSEPSYPDIVLIAINR;LFEVTTLSGPR;DLLTTYPFTK;LHTLEEFSYEFFR;KQPPHHVEVEAVEQNIFR;QGLLASEDWTLAQNDR;ATDDVTFLPFKK;AQFADDRSQLASIPK;GDLLILTK;SVFTMALQDRK;TGLVPTACLYAIPTVTKPSAQLLSLLAMSPEK;QVSDWVK;IYLPNNTDEMLEVGTNAR;GLYFLDQK;ATDDVTFLPFK;CSQEDAIHLAGLIYK;KLWLNVAPGK;KQGLLASEDWTLAQNDR;DVNADTILHYHQELPK;NILLAYDK;VTLPYQVYFMR;LQLASWEGCSLFIK;EGDFFFDSLR	109	6.77248	3.04238	1.05377
15.34	I3L9R9_PIG	Uncharacterized protein OS=Sus scrofa GN=ATXN2L PE=4 SV=1	113230	1076	9	EFNPTKPLLSVNK;NVDFNYATK;EIESSPQYR;DKFTDSAIAMNSK;TTYDSSLSSYTVPLEKDNSEEFR;LQPSSSPETSLDPFPPR;EFSLAGGIWHGR;NGTTYEGIFK;ISLAPTDVK	11	9.39847	8.7935	1.05375
3.64	I3LSS2_PIG	Uncharacterized protein (Fragment) OS=Sus scrofa GN=CHMP2A PE=4 SV=1	18509	167	2	IMMEFER;QLKLPQIQK	5	11.3262	16.1034	1.05354
6.11	C0SW08_PIG	Cell division cycle 2 OS=Sus scrofa GN=CDC2 PE=2 SV=1	34079.1	297	5	AFGIPIR;NLDENGLDLLSK;IGEGTYGVVYK;SPEVLLGSAR;KPLFHGDSEIDQLFR	16	9.86556	9.38946	1.0535
2.02	K9J4T3_PIG	Anthrax toxin receptor 2 isoform 2 OS=Sus scrofa GN=ANTXR2 PE=2 SV=1	53334.1	488	1	VSPVGETYIHEGLK	1	5.20467	19.5465	1.0535
37	F1RU02_PIG	Uncharacterized protein OS=Sus scrofa GN=ARFGEF1 PE=4 SV=2	207623	1840	17	HFPATIDSFQDAVK;CISQLELAQLIGTGVKPR;ATLTQMLNVIFAR;FLTSQQLFK;WLCAVSMDELLSTTHPR;DFVSALR;DAVDFEVR;IWEVIGDHFNK;EIIEQGIDLFTK;MFLEGFR;QQAPLASVSTVNEEASK;TCNCTLDIFK;IVEISYYNMGR;FTLEIWDK;GSQELGMSNIQELSLR;LLDCLLESHR;FTLLTVSSGITEMK	42	3.50384	5.50194	1.05328
2.69	I3LFB1_PIG	Uncharacterized protein OS=Sus scrofa GN=PPP1R8 PE=4 SV=1	38336.3	350	2	LEPHKPQQIPIDSTVSFGASTR;YYLFGR	2	2.87251	14.7153	1.05313
8	Q8HXL4_PIG	Cytoskeleton-associated protein 1 OS=Sus scrofa GN=CKAP1 PE=4 SV=1	27517.6	244	4	SLTVAEFK;LDQEDALLGSYPVDDGCR;LGEYEDMSK;LIEEEAQASAIPVGSR	10	14.446	7.42084	1.05312
9.62	CO7_PIG	Complement component C7 OS=Sus scrofa GN=C7 PE=1 SV=1	93061.5	843	5	VLFYVDSEK;IACVLPTLMR;YSSWAGSVTDLPQVIK;LTPLYELVK;DGFVQNEETTFPVGK	10	13.3684	6.3009	1.05306
2	F1S2E1_PIG	Uncharacterized protein OS=Sus scrofa GN=VMA21 PE=4 SV=1	11301.9	101	1	AALNALQPSDFR	2	24.9216	5.89967	1.05301
19.71	C3RZ98_PIG	Protein arginine N-methyltransferase 5 OS=Sus scrofa GN=PRMT5 PE=2 SV=1	72613.1	637	10	QGFDFLCMPVFHPR;AAILPTSIFLTNKK;DWNTLIVGK;YSQYQQAIYK;VPLVAPEDLR;IAVALEIGADLPSNHVIDR;EKDRDPEAQFEMPYVVR;AAILPTSIFLTNK;LSPWIRPDSK;DLNCVPEIADTLGAVAK	23	10.7112	5.05081	1.05289
3.91	F1SA85_PIG	Uncharacterized protein (Fragment) OS=Sus scrofa GN=ASAP2 PE=4 SV=2	107400	969	2	MQSLTLDVLGTSELLLAK;GVDLLQNLIK	2	16.0568	21.2245	1.05279
2.01	G3FP13_PIG	Polyglutamine binding protein 1 OS=Sus scrofa GN=PQBP1 PE=2 SV=1	30571.1	265	1	GTWSTGLPK	2	18.2733	22.5776	1.05271
2	I3LG22_PIG	Uncharacterized protein OS=Sus scrofa GN=TMEM199 PE=4 SV=1	23097.7	208	1	ALSPGGELEPEQLPK	2	7.87756	11.1727	1.05258
8.37	F1SQX2_PIG	Uncharacterized protein (Fragment) OS=Sus scrofa GN=EPS8 PE=4 SV=2	92396.7	827	4	HYYEQEETPEMMAAR;APAPVPPGTVTQVDVR;DTIDFLNYTVNADER;DAMITVDDGIR	6	11.8558	8.22859	1.05256
3.92	K7GKT6_PIG	Transcription elongation factor SPT4 OS=Sus scrofa GN=SUPT4H1 PE=3 SV=1	13193.1	117	2	VSNFKPGVYAVSVTGR;ACLLCSLVK	3	6.47774	9.39408	1.05253
5.96	I3LGZ9_PIG	Uncharacterized protein OS=Sus scrofa GN=OCLN PE=4 SV=1	59131.4	522	3	IYDEQPPNVEEWVK;NFDSGLQEYK;EYPPITSDQQR	4	10.0857	10.4658	1.05251
7.18	F1SK49_PIG	Uncharacterized protein OS=Sus scrofa GN=PLGRKT PE=4 SV=1	17306.3	147	4	QQEFMLMNTR;GMITFEGLEK;QLIMQNEMR;QMAMQIAWSR	32	12.7039	7.63394	1.05237
7.09	F1SCS0_PIG	Uncharacterized protein OS=Sus scrofa GN=NBAS PE=4 SV=2	60165.8	525	4	SIDLVLAASR;ILPLQVR;LLGLAELLR;QVDCALSLIR	6	4.9418	1.49885	1.05229
3.42	F1RME2_PIG	Uncharacterized protein OS=Sus scrofa GN=MRPS31 PE=4 SV=2	43954.6	387	2	YLQDFPK;HFMELVTCGLSK	5	6.92646	6.51019	1.05225
12.34	I3LN84_PIG	Uncharacterized protein OS=Sus scrofa GN=LXN PE=4 SV=1	25605	222	7	QASLEDIPGK;SMKEPLEAQNIPDSFGNVPLEMKPVR;FSVEEIIQK;LKFSVEEIIQK;LFLVQTVK;MEIPPTHYPASR;AASVAESCINYQQGTPHK	24	8.11285	4.78305	1.05224
3.11	F1RMM0_PIG	Uncharacterized protein OS=Sus scrofa GN=PRKCDBP PE=4 SV=2	27351.5	262	2	LASMLEALR;GESALEPGPVPGAPAGGPVHAVTVVTLLEK	3	6.59363	10.2667	1.0522
4	F1RGW3_PIG	Uncharacterized protein OS=Sus scrofa GN=COA6 PE=4 SV=1	15165.1	131	2	FEAGEFQPSR;SSFESSCPQQWIK	5	12.2543	3.37424	1.05209
2	A9QW81_PIG	IFITM1 (Fragment) OS=Sus scrofa GN=IFITM1 PE=2 SV=1	13667.9	124	1	SQHEMDGLGAPQTSAPVATTVITIPR	2	11.2837	10.9984	1.05194
16.05	A5GFU7_PIG	GNAS complex locus OS=Sus scrofa GN=GNAS PE=4 SV=1	45751.3	395	8	LQEALNLFK;VLTSGIFETK;SKIEDYFPEFAR;IEDYFPEFAR;ALWEDEGVR;QADYVPSDQDLLR;YTTPEDATPEPGEDPR;FQVDKVNFHMFDVGGQR	43	8.29614	1.65193	1.05193
1.72	I3LP92_PIG	Uncharacterized protein OS=Sus scrofa GN=RANGRF PE=4 SV=1	20168.7	182	1	AVQVEAVQPLLLENLALR	1	23.3829	12.4191	1.05189
13.52	F1SM48_PIG	Uncharacterized protein OS=Sus scrofa GN=NGEF PE=4 SV=2	71561.5	622	7	FLLELER;LLVQNILK;GLPLSSFLILPFQR;SSGVLDILQPEEIR;ALPQICLLSNPHSR;FNLWQDLPEIR;NLIEQIGLLYQEYR	13	2.57673	7.91151	1.05188
2	F1RSP2_PIG	Uncharacterized protein OS=Sus scrofa GN=CYHR1 PE=4 SV=1	40859.7	362	1	LFLFQIQK	1	31.0252	6.90445	1.05187
5.61	I3LA16_PIG	Uncharacterized protein OS=Sus scrofa GN=LOC100626038 PE=4 SV=1	25997.1	232	3	SVLIGEFLEK;DITVLDLGCGK;NFNNWMK	4	12.6923	4.58978	1.05186
5.31	F1SP12_PIG	Uncharacterized protein (Fragment) OS=Sus scrofa GN=EPB41L4B PE=4 SV=2	85543.5	764	3	YLFVLQLR;IGLFFWPK;WLEMYGVDMHVVR	5	2.67775	15.2849	1.05174
12.73	F1RX51_PIG	Malignant T-cell-amplified sequence OS=Sus scrofa GN=Ssc.3881 PE=3 SV=1	20546.2	181	7	LYPAAADTVVAIMAEGK;NQLIEQFPGIEPWLNQIMPK;QHALCVGVMK;GIGIENIHYLNDGLWHMK;FVLSGANIMCPGLTSPGAK;YPFILPR;EGPFYPTLR	33	5.84365	3.37759	1.0516
4.01	K7GN91_PIG	Uncharacterized protein OS=Sus scrofa GN=EXOSC7 PE=4 SV=1	31857.2	291	2	GGDELGTEIANTLYR;GSLDPESIFEMMETGKR	5	2.65022	6.10693	1.05117
7.11	F2Z5F1_PIG	Uncharacterized protein OS=Sus scrofa GN=SF3B6 PE=4 SV=1	14584.8	125	4	ITAEEMYDIFGK;YLVVLYYNANR;NACDHLSGFNVCNR;GTAYVVYEDIFDAK	7	12.4536	17.1728	1.05109
3.17	F1S156_PIG	Uncharacterized protein OS=Sus scrofa GN=SYNPO2 PE=4 SV=2	115630	1080	3	SIALLLTDAPNPNSK;EYYIAPVK;IIQISSGQELR	4	0.894723	1.72387	1.05098
8.95	I3LFS1_PIG	Uncharacterized protein OS=Sus scrofa GN=USP39 PE=4 SV=1	49185.7	428	4	FGELMR;AYDGTTYLPGIVGLNNIK;ANDYANAVLQALSNVPPLR;NYFLEEDNYK	8	6.96232	7.90582	1.05096
9.28	D0G787_PIG	Peroxisomal trans-2-enoyl-CoA reductase (Fragment) OS=Sus scrofa GN=PECR PE=2 SV=1	29791.6	280	5	SLALEWANSGIR;INFLVNNGGGQFISSAEDISSK;STADELMASLPSASK;SFLAAGCLQHQVAVVTGGGTGIGK;AITSELLHLGCNVVIASR	18	4.83333	6.70191	1.05057
10.96	F1S4I0_PIG	Uncharacterized protein (Fragment) OS=Sus scrofa GN=NAA35 PE=4 SV=1	77410.5	672	6	FELDSEQVR;SFVSPPVLSPK;FAPFNSVMTPPPVHYLQFK;VLNFEQAIK;MILENIPNPDHEVSR;AFALGILK	6	12.2161	3.39873	1.05055
4	F1SRR2_PIG	Uncharacterized protein OS=Sus scrofa GN=PPP2R5E PE=4 SV=2	9040.1	78	2	STLNELVDYITISR;GCLTEQTYPEVVR	4	14.6891	9.18016	1.05042
12.29	F2Z5H3_PIG	Uncharacterized protein OS=Sus scrofa GN=RPRD1B PE=4 SV=1	36899.4	326	6	TVDEACLLLAEYNGR;SVYGGEFIQQLK;ALQDLENAASGDATVR;IASLPQEVQDVSLLEK;SSFSESALEKK;EFESVLVDAFSHVAR	34	2.69924	5.58131	1.05039
8	F1SHG3_PIG	Uncharacterized protein OS=Sus scrofa GN=COMMD9 PE=4 SV=1	21719.6	198	4	AALTAENFAALQSLLK;ETLDTMLDGLGR;AEAQANQISLPR;DLSSAEAILALFPENFHQNLK	6	9.03898	10.486	1.05026
6.14	I3LNI1_PIG	Uncharacterized protein OS=Sus scrofa GN=SSH3 PE=4 SV=1	72699.5	660	3	YLLVVSTR;EIDNFYPER;QSVVALNSAALVASR	3	9.28346	4.59585	1.05022
27.96	F1RJH2_PIG	Short-chain-specific acyl-CoA dehydrogenase, mitochondrial OS=Sus scrofa GN=ACADS PE=3 SV=2	44678.1	412	14	LHTIFQSVELPETYQMLR;AFGVPLTK;GISAFLVPMPTPGLTLGK;QQWITPFTSGDK;IAMQTLDMGR;LAASEAATAITHQAMQILGGMGYVTEMPAER;LADMALALESAR;LQGIQFK;ASSTANLIFEDCRIPK;ENLLGEPGMGFK;ASSTANLIFEDCR;ITEIYEGTSEIQR;LVIAGHLLK;AWITNAWEASAAVVFASTDR	82	7.19513	2.25957	1.05015
8.09	F1SJK6_PIG	Uncharacterized protein (Fragment) OS=Sus scrofa GN=PTPLAD1 PE=4 SV=2	43445.8	364	4	MENQVLTPHVYWAQR;FSFTLPYPVK;VKLSDVQNPAISITENVLHFK;VSQWWDR	34	14.0676	10.2527	1.05001
7.15	F1RWY6_PIG	Uncharacterized protein OS=Sus scrofa GN=RIPK1 PE=4 SV=2	74422.8	664	5	IADLGVASFK;AQTPVPLSVK;LDLLSCLIR;LQEEANYHLFGSR;IVMETIEGMR	10	7.8533	5.40933	1.04992
1.39	F1S4I7_PIG	Uncharacterized protein OS=Sus scrofa GN=RFC1 PE=4 SV=2	128587	1146	2	LGPFDVAR;IIDEDGLLNLIR	3	25.5833	3.32935	1.04991
8.13	F1S912_PIG	Uncharacterized protein OS=Sus scrofa GN=FKBP8 PE=4 SV=1	44632.3	414	4	AAVDGPDLEMLTGQER;ADFVLAANSYDLAIK;SCSLVLEHQPDNIK;VLAQQGEYSEAIPILR	19	1.58833	2.06024	1.0499
49.31	F1RQZ9_PIG	Uncharacterized protein OS=Sus scrofa GN=EFTUD2 PE=4 SV=2	109477	972	26	GNEEAQIFRPLK;LGEFFQTK;STPVTVVLPDTK;YDWDLLAAR;ILDAVVAQEPLHR;VADPVVTFCETVVETSSLK;GHVTQDAPIPGSPLYTIK;GLAEDIENEVVQITWNR;FKILDAVVAQEPLHR;ILAQVVGDVDTSLPR;VPAGNWVLIEGVDQPIVK;MYSTDDGVQFHAFGR;SFVEFILEPLYK;DSIVQGFQWGTR;RLWGDIYFNPK;LPPTDAYYK;ITMIAEPLEK;LWGDIYFNPK;TCFVDCLIEQTHPEIR;AFIPAIDSFGFETDLR;MYSEIDIK;EGPLCDELIR;LWISVAR;VVYSAFLMATPR;IAVEPVNPSELPK;FFDDPMLLELAK	109	5.16364	2.80878	1.04989
3.05	I3L652_PIG	Uncharacterized protein OS=Sus scrofa PE=4 SV=1	62852.5	583	2	LGVNTVVFER;AWDELER	2	1.21083	13.0805	1.04983
5.24	I3LF55_PIG	Uncharacterized protein OS=Sus scrofa GN=SLC26A3 PE=4 SV=1	75321.1	686	3	IALSSFPIASWLPAYR;LIDAVGFSPLR;TILQEFIR	5	13.434	7.53548	1.04966
83.09	F1RXG4_PIG	Uncharacterized protein OS=Sus scrofa GN=LOC100520330 PE=3 SV=2	49444.9	433	51	LQTQINSLEDQLVQIR;LAAEDFR;VVSYGSDQAEGNLWVGNEK;SAYLQQIQDLR;TTEYQLSTLEEK;TLSSSSQGPALSISSSIYR;RTDTEHQINEYNILLDIK;EDYNKNRTTEYQLSTLEEK;CVLQIDNAK;AHLGNNVNVEVD;TTEYQLSTLEEKDIK;DLALLQK;VVSYGSDQAEGNLWVGNEKM;SLEDQLVQIR;FELQIK;TVVQEVVDGK;RVVSYGSDQAEGNLWVGNEK;AAPSLNLSAIMSEMR;NRTTEYQLSTLEEK;YEAMAQENLQK;EHEEEVQSLR;TTEYQLSTLEEKDIKK;GGTQYLGAAPSVYGGAGGHGTR;LEQEIATYRR;GSDQAEGNLWVGNEK;IKTVVQEVVDGK;EVEESI;CVLQIDNAKLA…	977	6.29095	4.51748	1.04941
1.55	F1SSY1_PIG	Uncharacterized protein OS=Sus scrofa GN=LYSMD1 PE=4 SV=1	24951.9	227	1	TLYIPILTEPR	1	34.7845	17.5396	1.04921
8	F1RNZ0_PIG	Uncharacterized protein OS=Sus scrofa GN=PLEKHF1 PE=4 SV=1	31760.8	283	4	VLLGEGVLTK;SFVVSAASATER;IAAVESCFGASGQPLALPGR;SQHIIPLEEVTLEPLPETLQAK	11	7.15414	7.7654	1.04916
2.01	F1RR27_PIG	Uncharacterized protein OS=Sus scrofa GN=ARHGAP27 PE=4 SV=2	97803.6	879	2	GLEIDGLYR;LSTPEYTVELK	4	4.85446	1.34197	1.04911
6.5	K9IWA2_PIG	Cyclin M4 (Fragment) OS=Sus scrofa GN=CNNM4 PE=2 SV=1	85661.7	763	4	IPVFEDEQSNIVDILYVK;FLATEVPQFSPSLISEK;ASVDGPWQR;ISPQLLLAAHR	8	0.593597	6.25701	1.04887
20.97	I3LDH3_PIG	Uncharacterized protein OS=Sus scrofa GN=PARP1 PE=4 SV=1	113361	1018	12	SLQELLCTHILSPWGAEMK;VFSATLGLVDIVK;VVSEDFLQDVSASTK;TTNFAGILSQGLR;HPDIEVDGFSELR;EELGFRPEYSASQLK;TLGDFAAEYAK;GIYFADMVSK;IAPPEAPVTGYMFGK;QQVPSGESAILDR;WYHPNCFVQNR;FYTLIPHDFGMK	33	3.41685	3.89491	1.04862
2.21	B1Q0K1_PIG	Tubulin polymerization promoting protein p25 alpha OS=Sus scrofa GN=TPPP PE=2 SV=1	23969.9	221	1	TITFEQFK	1	8.51937	19.6272	1.04853
2	F1SQ12_PIG	Uncharacterized protein OS=Sus scrofa PE=4 SV=1	13970.1	123	1	TMLLLDILPSR	2	19.8376	12.3752	1.04828
47.44	F1SFR6_PIG	Succinyl-CoA ligase [GDP-forming] subunit beta, mitochondrial OS=Sus scrofa GN=SUCLG2 PE=3 SV=2	46723.5	432	22	LEGTNVHEAQNILTNSGLPITSAVDLEDAAK;FFVADTANEALEAAK;LNLQEYQSK;MAENLGFLGPLQNQAADQIK;LEGTNVHEAQNILTNSGLPITSAVDLEDAAKK;QMIGYNLATK;VNKVMVAEALDISR;ESQVYQAFK;GGVHLTKDPEVVGQLAK;DPEVVGQLAK;GVFSSGLK;INFDDNAEFR;ETYLAILMDR;EQIDIIEGIKDSQAQR;ELELKVPLVVR;DIFAMDDKSENEPIENEAAK;IDATQVEVNPFGETPEGQVVCFDAK;SCNGPVLVGSPQGGVDIEEVAASNPELIFK;MAENLGFLGPLQNQAADQIKK;VMVAEALDISR;EQIDIIEGIK;FFVADTANEALEAAKR	255	2.66142	0.919179	1.04803
22	Q9GLW8_PIG	Peroxiredoxin 5 OS=Sus scrofa GN=PRDX5 PE=2 SV=1	17324	162	11	GVLFGVPGAFTPGCSK;KVNLAELFK;FSMVIEDGIVK;VGDAIPSVVVFEGEPEKK;VGDAIPSVVVFEGEPEK;LLADPTGAFGK;ETDLLLDDSLVSLFGNR;VNLAELFK;THLPGFVEQAEALK;KGVLFGVPGAFTPGCSK;ETDLLLDDSLVSLFGNRR	115	2.96326	4.75624	1.04796
2	F1SBH1_PIG	D-tyrosyl-tRNA(Tyr) deacylase OS=Sus scrofa GN=DTD1 PE=3 SV=2	23290.3	209	1	ASVTVGGEQISAIGR	1	4.35829	23.3222	1.0479
10.01	Q06A95_PIG	ROD1 OS=Sus scrofa GN=ROD1 PE=2 SV=1	56511.4	523	7	ASEEAAVTMVNYYTPVTPHLR;MALDGQNIYNACCTLR;ENALVQMADANQAQLAMNHLSGQR;MALIQLGSVEEAIQALIELHNHDLGENHHLR;NLFTEAGCSVK;KIPSDVTEAEVISLGLPFGK;NNQFQALLQYADPLNAHYAK	52	10.5101	3.44819	1.04783
3.82	I3LRG9_PIG	Uncharacterized protein OS=Sus scrofa PE=4 SV=1	23373.2	208	3	ALEAGGPVPADLEAAAGLPSSK;LTLQGDFDQSR;LKIEELAQER	3	6.57544	2.29743	1.04774
24.78	Q9N0Y9_PIG	Ubiquitous tropomodulin U-Tmod OS=Sus scrofa GN=TMOD3 PE=2 SV=1	39639.4	352	12	YKDLDEDELLGNLSEVELK;ILPILDEPPNPTNVEESLK;QQLGTAVELEMAK;YFSLAATR;SNDPVAAAFADMLR;DREDYVPYTGEK;NIPIPTLK;FGYQFTQQGPR;MLEENTNILK;QKPVQTFTEEK;LVEVNLNNIK;ILPILDEPPNPTNVEESLKR	75	4.91162	3.58224	1.04771
14.5	F1S5H4_PIG	Uncharacterized protein (Fragment) OS=Sus scrofa GN=CCDC186 PE=4 SV=1	105335	910	7	IIQSYILR;LQAVLEDTLLK;ANETEQTVTQILAELR;ALNTQVEELKDELVTQR;LLSLNFDK;TYSESPYDTDCTK;ESELLLFTEK	23	7.59505	3.77013	1.04763
4	F1RJD0_PIG	Uncharacterized protein OS=Sus scrofa GN=MRPL20 PE=1 SV=2	17515.5	149	2	YPAFIINLIK;VLADLAIYEPK	6	1.55774	2.43807	1.04756
1.72	I3LKJ3_PIG	Uncharacterized protein OS=Sus scrofa GN=DBN1 PE=4 SV=1	21207.6	180	1	YVLINWVGEDVPDAR	1	3.67369	14.2492	1.04743
19.17	F1REX9_PIG	Uncharacterized protein OS=Sus scrofa GN=ARPC1A PE=4 SV=1	41550.9	370	10	TQIALSPNNHEVHIYK;TLESSIQGLR;VFSAYIK;LAWVSHDSTVSVADASK;EVDEKPASTPWGSK;SLHQFLLEPITCHAWNR;NAYVWSQK;QSIQRNLSAMER;FCTTGIDGAMTIWDFK;DGVWKPTLVILR	59	5.66447	1.78188	1.0474
7.58	F2Z5F2_PIG	Uncharacterized protein OS=Sus scrofa GN=RAB10 PE=3 SV=1	22540.7	200	4	FHTITTSYYR;AFLTLAEDILR;KTPVKEPNSENVDISSGGGVTGWK;GAMGIMLVYDITNGK	84	13.8254	5.26467	1.04734
1.89	I3L9E7_PIG	Uncharacterized protein (Fragment) OS=Sus scrofa GN=TINAG PE=3 SV=1	40394	358	1	LTGWGTLK	1	10.8065	4.31012	1.04722
4.22	K7GPJ3_PIG	Uncharacterized protein OS=Sus scrofa GN=THBS1 PE=4 SV=1	120379	1085	3	FVFGTTPEDILR;QQVVSVEEALLATGQWK;DLASIANLR	5	6.89041	3.9927	1.04699
48.73	K9IVF7_PIG	X-prolyl aminopeptidase (Aminopeptidase P) 1, soluble OS=Sus scrofa GN=XPNPEP1 PE=2 SV=1	74668.6	666	25	DTPTQEDWLVSVLPEGSR;SILSELK;IENVVLVVPVK;QQADFVDLSFPTISSTGPNGAIIHYAPVPETNR;YFLQAAK;ANYQDFQLK;TLSLDEVYLIDSGAQYKDGTTDVTR;QEALEWLIR;MGLKDTPTQEDWLVSVLPEGSR;VLCASLSPR;QMDSNWTLMK;TLSLDEVYLIDSGAQYK;IIEPNEVTR;VGVDPLIIPTDYWK;ASYAVSEAIPK;ASYAVSEAIPKDHR;GGVTEISAADKAEEFR;CCMPYTPICIAK;GSLTFEPLTLVPIQTK;VTSELLR;TMHFGTPTAYEK;AFVSGFDGSAGTAIITEEHAAMWTDGR;GHLLDSFAR;GHIAVSAAVFPTGTK;IQVLPYK	151	10.8263	3.38775	1.04685
6.28	F1SR64_PIG	Uncharacterized protein OS=Sus scrofa GN=MRPL44 PE=1 SV=2	37477.9	332	4	DFLITQMTGK;LQETFSLDLLK;QSGSTTALPVYFVGLYCDR;KLIAEGPGETVLVAEEEAAR	5	13.47	2.4473	1.04682
24.92	A0A068F143_PIG	Glutathione peroxidase 1 OS=Sus scrofa PE=2 SV=1	22662.6	206	13	GLVVLGFPCNQFGHQENAKNEEILNCLK;FLVGPDGVPLRR;PLAGGEPISLGSLR;EALPTPSDDATALMTDPK;YVRPGGGFEPNFMLFEK;FLVGPDGVPLR;GLVVLGFPCNQFGHQENAK;FITWSPVCR;CEVNGANAHPLFAFLR;DYTQMNELQR;VLLIENVASLUGTTVR;SAAALAAVAPR;NDIAWNFEK	47	6.52289	0.89258	1.04681
6.78	I3LS35_PIG	Uncharacterized protein (Fragment) OS=Sus scrofa GN=LPCAT3 PE=4 SV=1	52200.3	448	4	WTMPHCVLTLK;LVQGQLTDIPGK;LVQGQLTDIPGKIPNSTIPALK;VWLFETNPR	11	5.86605	4.22458	1.04649
2.13	I3LAZ7_PIG	Uncharacterized protein OS=Sus scrofa PE=4 SV=1	32787.2	278	2	FIEELR;CLAENAVYLCDR	2	10.3891	10.9776	1.04625
6.45	CCL25_PIG	C-C motif chemokine 25 OS=Sus scrofa GN=CCL25 PE=2 SV=1	16877.6	151	4	FFQGPQSGVR;WVQFGMK;QDVSGSCNLPAVIFFFPQK;QDVSGSCNLPAVIFFFPQKDK	7	5.6116	5.73514	1.04618
28.23	F1S9S5_PIG	Uncharacterized protein OS=Sus scrofa GN=FUBP1 PE=4 SV=2	67705.3	645	12	MVMIQDGPQNTGADKPLR;IQIAPDSGGLPER;LLDQIVEK;IQFKPDDGTTPDR;SVMTEEYKVPDGMVGFIIGR;CQHAAEIITDLLR;IGGNEGIDVPIPR;SCMLTGTPESVQSAK;SCMLTGTPESVQSAKR;EMVLELIR;IGGDAGTSLNSNDYGYGGQK;IAQITGPPDR	64	5.93918	3.93944	1.0461
12.01	F1S0C0_PIG	Methionine aminopeptidase 1 OS=Sus scrofa GN=LOC100513747 PE=2 SV=1	43242.9	386	6	EVLDIAAGMIKPGVTTEEIDHAVHLACIAR;LGIQGSYFCSQECFK;SAQFEHTLLVTDTGCEILTR;NCYPSPLNYYNFPK;LLSSEDIEGMR;LFHTAPNVPHYAK	16	1.16832	3.49255	1.04609
2.57	F1SQM1_PIG	Uncharacterized protein OS=Sus scrofa GN=PUS10 PE=4 SV=2	60967.3	536	2	TYSALIWTNK;WITHPLFSEELGVPIDGK	3	13.2505	9.81287	1.04606
19.12	F1SD45_PIG	cAMP-dependent protein kinase catalytic subunit alpha OS=Sus scrofa GN=PRKACA PE=4 SV=1	40600.4	351	10	KVEAPFIPK;ILQAVNFPFLVK;WENPAQNTAHLDQFER;LEFSFK;WFATTDWIAIYQR;NLLQVDLTK;DNSNLYMVMEYVPGGEMFSHLR;KWENPAQNTAHLDQFER;TWTLCGTPEYLAPEIILSK;NLLQVDLTKR	35	10.108	11.5751	1.04589
31.77	B5APU3_PIG	Actin-related protein 2-like protein OS=Sus scrofa GN=ACTR2 PE=2 SV=1	44760.5	394	16	FEAPEALFQPHLINVEGVGVAELLFNTIQAADIDTR;HIVLSGGSTMYPGLPSR;DKDNFWMTR;VGNIEIKDLMVGDEASELR;GYAFNHSADFETVR;HMVFLGGAVLADIMK;LCYVGYNIEQEQK;HLWDYTFGPEK;KVVVCDNGTGFVK;FEAPEALFQPH;SMLEVNYPMENGIVR;DLMVGDEASELR;LALETTVLVESYTLPDGR;ILLTEPPMNPTK;VVVCDNGTGFVK;DNFWMTR	179	6.731	2.06479	1.04586
2	F1RK12_PIG	Integral membrane protein 2B OS=Sus scrofa GN=ITM2B PE=4 SV=2	30289.7	266	1	YIKDDVILNEPPANAPAAR	1	15	14.4169	1.04561
4	F1S771_PIG	Uncharacterized protein OS=Sus scrofa GN=TTC4 PE=4 SV=2	44504.7	388	2	ALTPAFLVCVGSSAFCR;AAAQYYLGNFR	2	9.83647	6.61193	1.04556
2	F1SH96_PIG	Uncharacterized protein OS=Sus scrofa PE=4 SV=2	99852.7	900	2	FAHYVVTSQVVNNANK;AKEVAFDVEIPK	20	16.7581	12.0719	1.04556
2.35	F1RZH4_PIG	Uncharacterized protein OS=Sus scrofa PE=4 SV=1	14287.8	124	3	FDVQFKDLEK;HGYIGEFEIIDDHR;MNILADALK	23	12.6278	10.4748	1.04553
1.48	K9IVS9_PIG	Protein ELYS OS=Sus scrofa GN=AHCTF1 PE=2 SV=1	251892	2265	2	FSGVNEQPPIVLAVK;EYYTQLEGGR	2	12.1596	9.48207	1.04548
8.12	F1SUG4_PIG	Uncharacterized protein OS=Sus scrofa GN=TCEB2 PE=4 SV=1	13169.7	118	5	IVEGILK;ESSTVFELK;IEPFSSPPELPDVMKPQDSGSSANEQAVQ;ADEAFEALR;TTIFTDAK	11	10.3847	5.4454	1.04537
2.11	MYD88_PIG	Myeloid differentiation primary response protein MyD88 OS=Sus scrofa GN=MYD88 PE=2 SV=2	33253.9	293	1	FALSLSPGAHQK	1	5.56483	23.4107	1.04523
18.07	F1RYY8_PIG	Uncharacterized protein OS=Sus scrofa GN=SLC25A22 PE=3 SV=1	34469.9	322	9	LAANDFFR;GANEDTYSGILDCAR;SEGYFGMYR;DVPFSIVYFPLFANLDQLGRPASGEK;MYTSMSDCLIK;EMLAGCGAGTCQVIVTTPMEMLK;GAAVNLTLVTPEK;GLGATLLR;GIAGLYK	28	2.89123	3.63891	1.04497
2	F1SK58_PIG	Uncharacterized protein OS=Sus scrofa GN=HSPA13 PE=3 SV=1	52152.5	471	1	ILVPIQQVLK	1	22.5034	20.7869	1.04488
3.02	M3V811_PIG	MYC induced nuclear antigen tv2 OS=Sus scrofa GN=MINA PE=2 SV=1	52953	464	2	NDPVLATYYR;LYQPTVPLAR	3	5.39684	2.87172	1.0447
11.95	F1S6D6_PIG	Uncharacterized protein (Fragment) OS=Sus scrofa GN=ST14 PE=3 SV=1	94693	856	7	SLGSIVLSSVVAFPTDPR;GSDLVMVYDTLSPVEPR;MFLAGVVSWGDGCAQR;HPGFEAVFFQLPR;AFYLLEPNVPLGSCPK;DYVEVNGER;GIPVLGPYHK	25	5.16831	3.61087	1.0446
2	I3LSK0_PIG	Uncharacterized protein (Fragment) OS=Sus scrofa GN=ANKRD17 PE=4 SV=1	234138	2222	2	QEVVELLLAR;ITPLMAAFR	9	22.5452	7.37838	1.04454
6.02	F1RTB6_PIG	Uncharacterized protein OS=Sus scrofa GN=LUC7L3 PE=4 SV=2	51467.6	432	3	YLQSLLAEVER;YYLCGFCPAELFTNTR;STTSTIESFAAQEK	15	6.85218	4.66582	1.04449
6.14	F1SMW8_PIG	Uncharacterized protein OS=Sus scrofa GN=SERPINB10 PE=3 SV=1	45174.8	397	5	ILNLLPDDAVDSATR;TNSILFYGR;ADFSGMSLER;MVLVNALYFK;NLFLSNVFHK	9	3.76956	0.480408	1.0444
7.02	F1SNF8_PIG	Uncharacterized protein OS=Sus scrofa GN=DENND4C PE=4 SV=2	211374	1905	4	QLMQLGLLTPVER;LLSPVIAR;LIPGCEVIQATPYGR;ATAADSLFDR	7	6.95412	5.53111	1.04435
9.63	F1S935_PIG	Uncharacterized protein OS=Sus scrofa GN=RPL18A PE=1 SV=2	26047.1	224	5	IFAPNHVVAK;FWYFVSQLK;DLTTAGAVTQCYR;SSGEIVYCGQVFEK;NFGIWLR	17	11.7277	5.87063	1.04417
80.47	F1SL54_PIG	Uncharacterized protein OS=Sus scrofa GN=COPB2 PE=4 SV=2	102345	906	41	IWDYQNK;NNVAFMSYFLQGK;EAFVVEEWVKETHADLWPAK;LGREEPAMSMDANGK;IAYQLAVEAESEQK;AMGDAEIKDGERLPLAVK;LDACLELLIR;VHMFEAHSDYIR;TMYLLGYIPK;DMGSCEIYPQTIQHNPNGR;TGLWVGDCFIYTSSVNR;IAYQLAVEAESEQKWK;VFNYNTLER;KSFKPDFGAESIYGGFLLGVR;VWCVASLR;LNYYVGGEIVTIAHLDR;SVNGLAFYDWDNTELIR;KNWVVTGADDMQIR;SFGSAQEFAWAHDSSEYAIR;ETHADLWPAK;LESTLNYGMER;EAFVVEEWVK;TYLPSQVSR;DFSMADK;GVNCIDYYSGGDKPYLISGADDR;VWQLGSSSPNFTLEGHEK;QLAELAIS…	193	6.68635	3.62899	1.04407
4.98	F1SER9_PIG	Uncharacterized protein OS=Sus scrofa GN=FAT1 PE=4 SV=2	506400	4587	8	ASDWGLPYR;MGIYITNPLWELR;SNAEITYTLFGPGAEK;FASFTSVK;LYELEILAVDR;GTDYSILEIHSGR;LVLDQVHTASGTAPGTLK;TGIITLANLR	11	8.70043	7.20206	1.04406
4.16	F1S535_PIG	Uncharacterized protein (Fragment) OS=Sus scrofa GN=FNBP1L PE=4 SV=2	71123.5	613	2	HFYVVIPQIYK;GPALEDFSHLPPEQR	3	1.01041	7.25227	1.04394
2	I3LLW6_PIG	Uncharacterized protein OS=Sus scrofa GN=DIMT1 PE=3 SV=1	35367.2	313	1	SMDIDDFIR	2	5.8461	15.5884	1.04382
65.18	F1SKQ0_PIG	Uncharacterized protein (Fragment) OS=Sus scrofa GN=DDX17 PE=3 SV=2	80945.7	736	31	QLAEDFLR;GVEICIATPGR;GTAYTFFTPGNLK;SGKAPILIATDVASR;APLPDLYPFGTMR;NFYVEHPEVAR;DGWPAMCIHGDK;KWDLSELPK;SQPERDWVLNEFR;TTSSANNPNLMYQDECDRR;LMQLVDHR;GDGPICLVLAPTR;GLDVEDVK;CTYLVLDEADR;APILIATDVASR;DMVGIAQTGSGK;WDLSELPK;STNKGTAYTFFTPGNLK;STCIYGGAPK;DWVLNEFR;QTLMWSATWPK;LTPYEVDELR;TTSSANNPNLMYQDECDR;ELAQQVQQVADDYGK;LIQLMEEIMAEKENK;FVINYDYPNSSEDYVHR;TLAYLLPAIVHINHQPYLER;TIIFVETK;LIDFLESGK;LTPYEVDELRR;VLEE…	209	2.52755	1.04454	1.04329
8.02	I3LIB1_PIG	Uncharacterized protein OS=Sus scrofa GN=LOC100625841 PE=4 SV=1	51300.3	442	4	SVFDEELTNTSK;ILPQDVILK;ALQEFDLALR;IFVNSNTDVAPFLR	6	7.20877	11.2768	1.04323
5.59	I3LJS4_PIG	Uncharacterized protein OS=Sus scrofa GN=GDPD3 PE=4 SV=1	31870.9	279	4	TYFPFSCSGLNQLAAVVSK;LLHTPWAPAFYPR;SGITIWASEK;LEDLFQR	7	12.25	2.72863	1.0432
3.43	F2Z5K0_PIG	Uncharacterized protein OS=Sus scrofa GN=MAX PE=4 SV=2	17201.5	151	2	SSAQLQTNYPSSDNSLYTNAK;ATEYIQYMR	2	9.9597	4.87828	1.04316
5.78	I3L769_PIG	Uncharacterized protein OS=Sus scrofa GN=P4HA2 PE=4 SV=1	61211.9	538	3	EYILVEEAK;LQDTYKLDPDTISR;SSWLEEDDDPVVAR	3	3.46432	6.60117	1.04285
6.06	F1SRJ4_PIG	Uncharacterized protein OS=Sus scrofa PE=4 SV=2	36743.4	327	3	VDGIAWSPETR;ILEGHSDFINGLVFDPK;WSMINENLFATTGYPGK	4	13.5489	1.66812	1.04284
2.01	F1S7R8_PIG	Uncharacterized protein OS=Sus scrofa GN=STXBP5 PE=4 SV=2	123421	1115	1	LLQPVIVSPSGTILR	2	6.67066	4.5067	1.04278
2	I3LLG3_PIG	Small ubiquitin-related modifier OS=Sus scrofa GN=SUMO3 PE=3 SV=1	11808.3	104	1	VAGQDGSVVQFK	5	17.5707	14.8388	1.04273
25.87	F1SB62_PIG	Uncharacterized protein (Fragment) OS=Sus scrofa GN=ACAT2 PE=3 SV=1	42311.4	406	13	AGHFDKEIVPVFVSSR;AVCLAAQAIGVGDSR;GLTPLAHIVSWSQAGVEPSIMGTGPIPAIK;LGEAALTDSILCDGLTDAFHNYHMGITAENVAK;LKPYFLTDGTGTVTPANASGINDGAAAVVLMK;TDEFPRPGSTLEAMSK;ILVTLLHTMER;VNTEGGAIALGHPLGASGCR;ELGLNPEK;TVIGSFNGALSTVPVHDLGSTVIR;IVVAGGMENMSK;QASVGAGIPYSVPAWSCQMICGSGLK;EVSEVIFGHVLTAGCGQNPVR	99	4.32002	1.93347	1.04256
13.01	F1SHR2_PIG	Uncharacterized protein OS=Sus scrofa GN=BCL2L13 PE=4 SV=1	49555.1	464	7	ASSTTVPLGFHYETK;YVVLSYLGLLSQEK;SLDKEISEAFTSTGFDR;LQEHLSLPQGVQQDIASQPLDPEVLLK;ILVPLILLR;ALPAGELPEVAPGAR;QMLLELTR	32	1.99117	7.13928	1.04245
5.64	F1RZY6_PIG	Uncharacterized protein (Fragment) OS=Sus scrofa GN=CHMP6 PE=4 SV=1	21083.9	180	3	MHQVMSIEEVER;ILDETQEAVEYQR;VMEGLQFGNECLNK	6	8.51009	7.48314	1.04237
10.72	F1SU87_PIG	Uncharacterized protein OS=Sus scrofa GN=MICU1 PE=4 SV=2	54619.2	479	8	NFLEFQR;NINDVDTALSFYHMAGASLDKVTMQQVAR;AYSTPDKIFR;QFGGMLLAYSGVQSK;YFATLK;CAQETAWDFTLPKQ;VISEHGESEVFMTPQDFVR;AAGTCLEPYPEEK	9	5.39001	4.09587	1.04237
8.54	I3LKI5_PIG	Uncharacterized protein OS=Sus scrofa GN=DHCR7 PE=4 SV=1	51980.8	465	6	CLIWGR;LSDIWAK;LLPGVF;SLGSVSNGSAATQGQWGR;LLVSGFWGVAR;KPQVIECSYTSADGQK	7	11.9681	12.9598	1.04222
5.67	F1S5Z7_PIG	Uncharacterized protein (Fragment) OS=Sus scrofa GN=SORT1 PE=4 SV=1	71253.5	645	3	ADLGALELR;EPIYFTGLASEPGAR;IYSFGLGGR	5	10.9842	12.0831	1.04212
2.17	F1SLQ6_PIG	Uncharacterized protein OS=Sus scrofa GN=PTGS1 PE=4 SV=2	71707.2	626	1	ASTFGGEMGFNLVK	1	11.6295	9.20952	1.04211
8	K7GL43_PIG	Uncharacterized protein (Fragment) OS=Sus scrofa GN=THY1 PE=4 SV=1	17256.9	155	4	VTSLTACLVDQSLR;QKVTSLTACLVDQSLR;HVLLGTVGVPEHSYR;VLYLSGFTTK	7	7.84938	5.86276	1.04189
3.9	F1S604_PIG	Uncharacterized protein (Fragment) OS=Sus scrofa PE=4 SV=1	11864.8	100	5	CLDEFPNLKDFITR;FHPNPMFLK;EIPEILK;CFSEFLGK;IAVWGNK	17	3.64202	12.8733	1.04185
2.61	F1S2W3_PIG	Uncharacterized protein (Fragment) OS=Sus scrofa GN=NSL1 PE=4 SV=2	32244.9	282	2	SLPALIEQGDGFSQVLK;QYHPVVHPLGLK	3	4.40248	5.94259	1.04185
2	F1S3W7_PIG	Uncharacterized protein OS=Sus scrofa GN=EFCAB14 PE=4 SV=2	46028.9	417	1	SAADLISLPATVEGLQK	2	20.9366	9.26044	1.04179
8.22	F1RN42_PIG	Uncharacterized protein (Fragment) OS=Sus scrofa GN=PCID2 PE=4 SV=1	46517.9	405	5	AAELLMGCFR;LVLIYLLPVK;AVSEGNLLLLNEALAK;YHLMQFAEVTK;FLILEK	8	4.12639	8.20039	1.04165
2.26	D2WL18_PIG	F-box protein 7 OS=Sus scrofa GN=FBXO7 PE=2 SV=1	58443.8	527	2	AVSMPENWR;LFKDQLVYPLLAFTR	2	10.9518	11.8031	1.04159
4	F1SLL5_PIG	Lipid phosphate phosphohydrolase 1 OS=Sus scrofa GN=PPAP2A PE=4 SV=1	32320.9	285	2	AIGTFLFGAAASQSLTDIAK;NNYIATIYK	9	4.01761	6.69632	1.04141
25.48	CPNS1_PIG	Calpain small subunit 1 OS=Sus scrofa GN=CAPNS1 PE=1 SV=1	28068.4	266	13	YSDEGGNMDFDNFISCLVR;THYSNIEANESEEVR;LDAMFR;MFLVNSFLK;SMVAVMDSDTTGKLGFEEFK;SMVAVMDSDTTGK;LGFEEFK;SGTIGSSELPGAFEAAGFHLNEHLYSMIIR;WQAIYK;TDGFGIDTCR;YLWNNIK;ILGGVISAISEAAAQYNPEPPPPR;HPDLKTDGFGIDTCR	90	11.9812	4.24167	1.04134
2	I3L5J1_PIG	Uncharacterized protein OS=Sus scrofa GN=LOC100739104 PE=4 SV=1	20434.9	184	1	YDFFAQQTR	2	3.53313	7.22964	1.04131
2.01	F1SAH5_PIG	Uncharacterized protein OS=Sus scrofa GN=DPAGT1 PE=4 SV=1	46192.5	408	1	SLSFLGTFILK	1	20.4268	42.2728	1.04128
4.16	Q6SZ85_PIG	CD45 antigen isoform 1 (Fragment) OS=Sus scrofa GN=CD45 PE=2 SV=1	63950.8	583	2	FKLEDCVQPEK;QILLETPPDPTK	5	7.47262	4.37278	1.04118
11.51	F1SBU0_PIG	Uncharacterized protein OS=Sus scrofa GN=RANBP3 PE=4 SV=2	30998.7	290	7	VFLISASSK;LWAQMQIDK;FIFGQNMSER;DTGQLYAALHHR;ANNVAESLAESAAAYTK;LNDMASTDDGTLQSR;LFVFDK	10	10.6666	0.325977	1.04117
16.16	F1RKU4_PIG	Uncharacterized protein OS=Sus scrofa GN=WDR61 PE=4 SV=2	31752.3	287	8	ENSETVVTGSLDDLVK;TNQYSILFK;SIDAGPVDAWTLAFSPDSQYLATGTHVGK;LLHTLEGHAMPIR;FILSIAYSPDGK;SLTFSPDSQLLVTASDDGYIK;LWDLENGK;VNIFGVESGKK	29	12.2304	7.7096	1.04112
16.2	F1SUH7_PIG	N-acetylglucosamine-6-phosphate deacetylase OS=Sus scrofa PE=3 SV=1	43764.7	412	8	VLDPEKLFFEER;ATYILGELVWQAEVAR;ILSHGVTSFCPTLVTSPPEVYHK;ATGCGVESALEAASLHPAR;SGGPHGAGVLGVHLEGPFISR;GLVLVTDAVPALGLGNGR;IVTLAPELGR;HIFYGLIADGMHTNPAALR	19	4.43864	3.97916	1.04108
3.18	I3LHA7_PIG	Uncharacterized protein OS=Sus scrofa GN=ZNF598 PE=4 SV=1	98263.9	902	3	SGPTTVAVSSLLASAQPFSK;EEEDREVAAAIR;YLDNDELLK	3	5.32122	3.73867	1.04098
6	F1RLJ4_PIG	Uncharacterized protein OS=Sus scrofa GN=SCAMP3 PE=4 SV=2	38248.5	347	3	AQQEFAAGVFSNPAVR;TAAANAAAGAAENAFR;NYGSYSTQASAAAATAELLK	7	6.65189	12.6955	1.04096
2	F1S2U8_PIG	Uncharacterized protein (Fragment) OS=Sus scrofa GN=LOC100526126 PE=4 SV=2	21899.8	193	1	SLEDPYSQQIR	1	3.48592	11.8911	1.04072
1.72	F1SPB0_PIG	Uncharacterized protein (Fragment) OS=Sus scrofa GN=POGLUT1 PE=4 SV=1	17363.9	147	1	TDLSNVQELLQFVK	1	24.38	12.719	1.0407
2	F1S039_PIG	Uncharacterized protein OS=Sus scrofa GN=VAV2 PE=4 SV=2	92648.1	807	1	LQDLLVVPMQR	1	31.6213	14.6428	1.04067
2	I3LJZ3_PIG	Uncharacterized protein OS=Sus scrofa PE=4 SV=1	11785.5	109	1	TSNSTGAEVVLYHLPR	1	8.75625	11.3173	1.04044
2.35	F1RWF7_PIG	Uncharacterized protein OS=Sus scrofa GN=CALCOCO2 PE=4 SV=1	52239.5	448	2	VDQLQAQLSTQEKEMEK;DWIGIFR	2	14.7029	11.1627	1.04038
2.57	M3UZ49_PIG	Dedicator of cytokinesis 7 OS=Sus scrofa GN=DOCK7 PE=2 SV=1	226506	1990	7	VQFMYGEDPSNAMPVIFGK;EILEFPAR;DVYVPNTTYR;IDISPAPENPHYCLTPELLQVK;AKLEEAILGSIGAR;LTWLQNMAGK;IANMFELSVPFR	9	6.971	4.41996	1.04035
2	F1RHS4_PIG	Uncharacterized protein OS=Sus scrofa GN=CASZ1 PE=4 SV=2	48049.7	450	1	EGVGPLPGLR	1	13.1247	5.21083	1.04032
8.92	A1X898_PIG	Procollagen-proline 2-oxoglutarate-4-dioxygenase OS=Sus scrofa GN=P4HA1 PE=2 SV=1	60934.7	534	5	SAWLSGYENPVVSR;ATISNPITGDLETVHYR;LLELDPEHQR;LQDTYNLDTDTISKGDLPGVK;QYFPNDEDQVGAAK	12	2.93401	2.20283	1.04017
2.04	F1SNT0_PIG	Uncharacterized protein (Fragment) OS=Sus scrofa GN=UBA5 PE=4 SV=2	33977.2	305	1	LFFQPHQAGLSK	3	3.19479	1.16414	1.04001
2.94	F1SMZ8_PIG	Uncharacterized protein OS=Sus scrofa GN=COQ10B PE=4 SV=1	28179.7	246	2	LEIGFPPVLER;LYGPETSIPR	3	0.735855	2.73334	1.03986
3.33	I3LLQ7_PIG	Uncharacterized protein OS=Sus scrofa GN=C1orf50 PE=4 SV=1	22291.9	204	2	AGDPLDLVALAEQVQK;LTVIAEQIEHLQEQAR	8	31.5859	12.496	1.03979
2	F1S224_PIG	Ribosomal protein S6 kinase OS=Sus scrofa GN=RPS6KB1 PE=3 SV=1	59141.1	525	1	LGAGPGDAGEVQVHPFFR	1	15.1497	7.67584	1.03973
5.29	F1RMU2_PIG	Uncharacterized protein OS=Sus scrofa GN=TAF7 PE=4 SV=1	40244.7	349	3	LTIELHPDGR;SKDDAPHELESQFILR;LVDLPCVMESLK	3	20.7557	8.82733	1.03946
2	D5KRL6_PIG	Nucleoside diphosphate linked moiety X-type motif 3 (Fragment) OS=Sus scrofa GN=NUDT3 PE=4 SV=1	4947.6	43	1	LVGIFENQER	3	6.14842	2.11044	1.03931
4.44	I3LFY6_PIG	Sulfotransferase OS=Sus scrofa GN=SULT1B1 PE=3 SV=1	34619.8	296	5	TVSGCPITYAFADNWEK;IIYLAR;VPMLEMAVPGLR;DNPLVNYTHLPSTVMDHSK;THLPVDLLPK	7	6.73601	6.27247	1.0392
18.67	I3LJS5_PIG	Uncharacterized protein OS=Sus scrofa GN=DCTN4 PE=4 SV=1	51998	460	10	AYYLACGFCR;APLSQLYFCR;LIEYYQQLAQK;IQLVAVNYIPEVR;LLQPDFQPICASQLYPR;NYMPLAFSDK;VLYLVQGEK;ATSISTQLPDDPAK;SVASGGWQEPDHPHTQR;IMSIPNLR	24	5.97825	10.545	1.03901
38.39	F1SLU6_PIG	Ubiquitin carboxyl-terminal hydrolase OS=Sus scrofa GN=USP5 PE=3 SV=2	95973.6	859	20	WVIYNDQK;IVILPDYLEIAR;IGEWELIQESGVPLKPLFGPGYTGIR;KQEVQAWDGEVR;DGLGGLPDIVR;YFDGSGGNNHAVEHFK;QAEEEKLPLPELVR;YFDGSGGNNHAVEHFKETGYPLAVK;QQDAQEFFLHLINMVER;FTFGLDWVPK;GTGLQPGEEELPDIAPPLVTPDEPK;ETGYPLAVK;TMTELEIDMNQR;IFQNAPTDPTQDFSTQVAK;VTSAVEALLSADSASR;SAADSISESIPVGPK;DLGYIYFYQR;FASFPDYLVIQIK;LGHGLLSGEYSKPAPESGDGEQVPEQK;ENLWLNLTDGSILCGR	84	5.35518	0.532947	1.03899
2	F1SF57_PIG	Uncharacterized protein OS=Sus scrofa PE=4 SV=2	38406	337	1	LTLTSDESTLIEDGGAR	1	30.5364	17.5646	1.03898
9.82	F1RJV2_PIG	Uncharacterized protein OS=Sus scrofa GN=RAD50 PE=4 SV=2	153884	1317	6	DSLIHSLATQLELDGFER;VLASLIIR;EMGQMQVLQMK;SLAHALVEIIK;VCLTDVTIMER;SYENELDPLK	7	2.3304	11.1004	1.03872
2.97	J9JIM1_PIG	Scavenger receptor class B member 1 (Fragment) OS=Sus scrofa GN=SCARB1 PE=4 SV=1	53490.3	470	2	EQGVFEGIPTFR;LIYKEQGVFEGIPTFR	3	0.620979	4.52767	1.03871
31.46	TENA_PIG	Tenascin OS=Sus scrofa GN=TNC PE=1 SV=1	191398	1746	17	LKVEGYSGTAGDSMAYHNGR;EATEYEIELYGISSGKR;GLEPGQEYTILLTAEK;ETFTTGLDAPR;ITYVPITGGAPSVVTVDGTK;ELEPGVEYFIR;VATYLPTPEGLK;FTTDLDSPR;LEELENLVSSLR;GHEYSIQFAEMK;GAFWYK;YAPISGGDHAEVEVPR;ITAQGQYELR;TVSGNTVEYALTNLEPATEYTLR;LLPGVEYLVSVIAVK;LNYGLPSGQPVEVQLPR;EQCTSGAGCCLQPAEGR	33	5.34647	2.99468	1.03864
2	I3LII7_PIG	Uncharacterized protein (Fragment) OS=Sus scrofa GN=DHRS13 PE=3 SV=1	16539.9	151	1	AFATAFLSSEPR	1	11.5909	19.7669	1.03864
2.05	F1SHC9_PIG	Uncharacterized protein OS=Sus scrofa GN=FASTKD2 PE=4 SV=2	78208.7	689	1	LGIPQNTLLVQTLLR	1	18.9254	22.5128	1.03861
2	K7GN72_PIG	Uncharacterized protein OS=Sus scrofa GN=TRAFD1 PE=4 SV=1	60674.5	544	1	AFESDLFQSR	1	11.3906	4.57563	1.03826
10.66	I3LSZ5_PIG	Uncharacterized protein OS=Sus scrofa GN=UPP1 PE=4 SV=1	33291.2	303	6	AAVVCVTLLNR;EYLNAAHAAGVR;LGNDNDFVR;KLGNDNDFVR;LDGALCSYAEK;LSNPHLATMKEDVLYHFSLSTGTHDFPAMFGDVK	11	15.5422	12.3533	1.03816
2.6	F1RJU9_PIG	Uncharacterized protein (Fragment) OS=Sus scrofa GN=SEPT8 PE=3 SV=2	50121.4	432	4	SVTQGFSFNILCVGETGIGK;EFLSELQR;SLFDYHDTR;LRPQTYDLQESNVQLK	33	2.75682	10.9471	1.03804
8.01	I3LLC1_PIG	Uncharacterized protein (Fragment) OS=Sus scrofa PE=4 SV=1	27024.3	246	4	AQVLLAIVASK;AFLNLLK;VLLTAQLPGR;VASAPSEQHLLHLEGISDQEMAYAR	10	5.46745	8.00293	1.03802
2	I3LGT4_PIG	Uncharacterized protein OS=Sus scrofa GN=LOC100525788 PE=4 SV=1	25133.7	225	1	GIPGVSVTSFSAR	2	15.3912	16.089	1.03787
9.02	SRSF2_PIG	Serine/arginine-rich splicing factor 2 OS=Sus scrofa GN=SRSF2 PE=2 SV=1	25448	221	5	GFAFVR;SYGRPPPDVEGMTSLK;VGDVYIPR;SYGRPPPDVEGMTSLKVDNLTYR;DAEDAMDAMDGAVLDGR	26	8.83932	11.4302	1.03781
2.09	F1S5B5_PIG	Uncharacterized protein (Fragment) OS=Sus scrofa GN=ELF3 PE=3 SV=2	36453.6	324	1	DILINPELNEGLMK	1	9.80175	10.1313	1.03772
4	W5IDC0_PIG	ICT1 OS=Sus scrofa domesticus PE=1 SV=1	23502.5	205	2	SGELILTSECSR;FHLASADWIAEPVR	5	7.74639	3.90778	1.03759
6.29	D2JYK5_PIG	CDP-diacylglycerol-inositol 3-phosphatidyltransferase OS=Sus scrofa GN=CDIPT PE=2 SV=1	23610.6	213	4	MGLWVTAPVALLK;NMAALDAADR;MIDLSGNPVLR;FGAMLDMLTDR	10	3.73158	5.92745	1.03744
17.98	I3LEY2_PIG	Annexin OS=Sus scrofa GN=ANXA7 PE=3 SV=1	50424.5	468	9	DLLSSVGR;TLGTMIASDTSGDYRR;GFGTDEQAIIDVVANR;LGTDESCFNMILATR;TLGTMIASDTSGDYR;SEIDLVQIK;QMFSQMYQK;LLLAIVGQ;EFSGNVESGLK	29	7.285	2.15391	1.03736
30.35	F1SII4_PIG	Uncharacterized protein OS=Sus scrofa GN=GARS PE=3 SV=1	83258.8	742	15	LLNEKGEFTVETEGK;DLANGSITWADVEAR;TLHVEEVVPSVIEPSFGLGR;TVNVVQFEPNKGAIGK;FQNVADLHLHLYSAK;TVNVVQFEPNK;LPFAAAQIGNSFR;AEVSELPSVVR;TFIGPGGNMPGYLRPETAQGIFLNFK;SPITGNDLSPPVSFNLMFK;TFFSFPAVVAPFK;CSVLPLSQNQEFMPFVK;NNIIQTWR;IYLYLVK;FADFMVK	47	1.90124	2.20952	1.03725
2.41	F1SQU2_PIG	Uncharacterized protein OS=Sus scrofa GN=SCYL2 PE=4 SV=2	60181.1	546	2	LILPELGPVFK;MDLLLTK	6	8.23079	3.08081	1.03698
19.22	F1STR1_PIG	Uncharacterized protein OS=Sus scrofa GN=CTSC PE=3 SV=1	52051.8	463	10	NSWGTSWGEDGYFR;GTDECAIESIAVAATPIPK;WFAFFK;NWACFTGEK;GTNFVTPVR;YAQDFGLVEEACFPYTGTDSPCTVK;KLDTAYDDFGNSGR;LDTAYDDFGNSGR;GTDECAIESIAVAATPIPKL;RGTDECAIESIAVAATPIPK	21	12.9694	6.82082	1.03688
6	Q28936_PIG	Fibrinogen A-alpha-chain (Fragment) OS=Sus scrofa PE=4 SV=1	47354.5	448	3	DPFPDFFSPVLK;GSLDEFFHR;THPGGPGSDLAGFFHPDGPEYSSSSK	55	5.29198	3.83483	1.0367
12.16	K9IVN9_PIG	Thyroid hormone receptor-associated protein 3 OS=Sus scrofa GN=THRAP3 PE=2 SV=1	109026	958	6	SPLQSVVVR;SPPATGSTYGSSQKEEGAAPGGAAYTK;IDISPSTFR;GSFSDAGLGDTK;ASESSKPWPDATTYSAGSTSR;MDSFDEDLARPSGLLAQER	10	10.8703	14.0894	1.03663
4	F1SP28_PIG	Uncharacterized protein (Fragment) OS=Sus scrofa GN=FAM206A PE=4 SV=1	21347.2	194	2	SVTEGLLTQQQYEEVLASR;GAQFLTELAPLCK	4	9.72129	3.23191	1.03662
2	F1SIF5_PIG	Uncharacterized protein OS=Sus scrofa GN=PTPMT1 PE=4 SV=2	22736.2	201	1	IDSTVLLGALPLR	3	21.8498	8.39973	1.03639
6.56	Q5Y2C9_PIG	Glutaminyl-tRNA synthetase (Fragment) OS=Sus scrofa PE=2 SV=1	37496.7	337	4	FNHWELK;QFAYQNSWGLTTR;TIGVMTMVHGDNMGLVLPPR;DNYSPGWK	40	17.6265	13.6623	1.03637
18.38	F1S2D0_PIG	Uncharacterized protein OS=Sus scrofa GN=NSDHL PE=3 SV=1	40501.4	361	11	NLVDFTFVENVVHGHILAAER;LLGYQPLVTMDDAVER;ILTGLNYEAPK;KLLGYQPLVTMDDAVER;GYAVNVFDKR;NGTEDLPYAMKPIDYYTETK;AFHITNDEPVPFWTFLSR;DPQLVPILIEAAR;GVSTVFHCASPAPSSNNK;VALAGTFHYYSCEK;VQFFLGDLCNQQDLYPALK	31	0.773992	4.61262	1.03628
5.03	F1RWX0_PIG	Uncharacterized protein (Fragment) OS=Sus scrofa PE=4 SV=1	11229.6	96	3	LLGVEGRF;YPAVTNDISFWLPR;ENYTENDFYDLVR	4	8.64908	6.3649	1.03622
3.89	I3LBW6_PIG	Uncharacterized protein (Fragment) OS=Sus scrofa GN=SEPT10 PE=3 SV=1	53024.9	456	3	VNIIPVIAK;TLDLLTMK;AQTYDLQESNVR	5	10.9252	9.96269	1.0362
6.16	I3LDT4_PIG	Uncharacterized protein OS=Sus scrofa PE=4 SV=1	19928.7	175	3	LIEWLPLHLPSQQR;ATETSTIPAMER;LGIPTAEEYFR	6	5.98633	5.29365	1.03606
48.11	F1RYU9_PIG	Uncharacterized protein OS=Sus scrofa GN=USO1 PE=4 SV=2	107331	959	25	DQYNLLK;LMDLLADSR;VLVSPNNPPGATSSCQK;DSLIENLK;EQDLQLEELK;VQLATSIGNPPVSLLQQCTNILSQGSK;DSEQIADLKQELATLK;SQLNSQSIEITK;ELEGVITK;LSALLQETK;ASQKPQPNFPSPEYMIFDHEFTK;EVIRNDGVLLLQALTR;LGFISK;SSQPSPGANEESSATDSAR;SVPEPEQSETVTAAK;EQLDASNSTIAILQNEK;QSEDLGSQFTEIFIK;TAIKEQLDASNSTIAILQNEK;IVAFENAFER;QLGPQVQQIILVSPMGVSR;NDGVLLLQALTR;VTNLHLMLQLVR;EQDLQLEELKQQISTLK;MKPWFEVGDENSGWSAQK;LLTSLLK	76	5.50575	1.9316	1.03605
2	I3LI57_PIG	Uncharacterized protein (Fragment) OS=Sus scrofa GN=LOC100524653 PE=4 SV=1	15363.8	133	1	GFNLSPLNQDELK	1	16.9456	4.71364	1.03603
8.71	B4X981_PIG	Bystin-like OS=Sus scrofa GN=bys1 PE=2 SV=1	49241.3	435	5	GTGEEEEEYVGPR;ELPVLWHQCLLTLVQR;DVEDVPVTME;FYNLVLLPR;EALLELLR	8	14.7449	6.55595	1.03578
10.1	F1RVJ6_PIG	Uncharacterized protein OS=Sus scrofa GN=THNSL1 PE=3 SV=2	83272.2	743	5	LQDVGNEQFLEEEGR;IAVATFFPENGVSEFQK;YQDVDSETFISTR;VFCESGASPEEVADKVLNAVK;SLVGATYIER	5	9.80729	7.67303	1.03566
26.94	I3LLA8_PIG	Uncharacterized protein OS=Sus scrofa GN=SSRP1 PE=4 SV=1	81076.2	709	14	LFDFVNAK;ITVPGNFQGHSGAQCITCSYK;AETLEFNDVYQEVK;FDEISFVNFAR;ASSGLLYPLER;YDGFRESEFEK;SFDFEIETK;GWNWGTVK;ADVIQATGDAICIFR;VDNIQAGELTEGIWR;QMFFVISLDPPIK;NMSGSLYEMVSR;LSDFFK;TGKVDNIQAGELTEGIWR	37	7.43947	2.37267	1.03566
58.9	F1SDD5_PIG	Uncharacterized protein OS=Sus scrofa GN=PDZK1 PE=4 SV=2	57019.8	520	30	INGVFVDKK;KLPSVMNGGAQTWTQPR;ECNLSKQEGQSYGFFLR;GVYMTDIKPQGVAMK;SGNSVTLLVLDGDSYEK;GEDGYGFHLNAIR;KGSNGYGFYLR;KIPIVSSMADPLDDAPDSK;ELGQSQESSLNDK;ISPFLYYQSQELPNGSVTEAPAPAPLEVSSPDTTEEVGDHKPK;KAYDYFQAK;LVKGEDGYGFHLNAIR;AGVLADDHLIEVNGENVEDASHEEVVEK;QVDLKELGQSQESSLNDK;GGDQTSLLVVDKETDNMYK;QEGQSYGFFLR;NVTLLVCGK;KGVYMTDIKPQGVAMK;KGGDQTSLLVVDKETDNMYK;LPSVMNGGAQTWTQPR;EHMQVVDLVR;EHMQVVDLVRK;EGSSYGFSLK;SVTLLVLDG…	150	9.49143	3.81664	1.03549
3.21	F1SJ90_PIG	Uncharacterized protein OS=Sus scrofa GN=PEAK1 PE=4 SV=2	192978	1748	2	GLDIESYDSLERPLHK;EVPCLTVADFVR	3	10.2892	5.70856	1.03546
1.82	I3LKW5_PIG	Uncharacterized protein (Fragment) OS=Sus scrofa GN=RBM22 PE=4 SV=1	44775.1	402	2	SDVNKEYYTQNMER;NHFYQFGEIR	2	22.875	7.90923	1.03536
7.59	F1REW5_PIG	Uncharacterized protein (Fragment) OS=Sus scrofa GN=CLIP1 PE=4 SV=2	136804	1204	4	FLGETDFAK;FADASEEAVSVQR;ELMLNNLQENLSEVSQVK;AAQTAEDAMQIMEQMTK	5	6.15121	4.66788	1.03526
28.65	I3LPP1_PIG	Fumarate hydratase, mitochondrial OS=Sus scrofa GN=FH PE=3 SV=1	50014.2	466	3	ATAVELGYLTAEQFDEWVKPK;MPIPVIK;VAALTGLPFVTAPNK	121	18.0284	5.35252	1.03497
6	F1SD70_PIG	Uncharacterized protein OS=Sus scrofa GN=LGMN PE=4 SV=2	30489	270	2	GVLKDYTGEDVTPQNFLAVLR;DYTGEDVTPQNFLAVLR	22	3.14406	21.5722	1.03484
15.36	F1STL4_PIG	Uncharacterized protein OS=Sus scrofa GN=MECR PE=4 SV=2	41364.6	376	8	NLGADHVVTEEELR;GFWMSQWK;ALEASMQPFVSSK;DIPLQSAATLGVNPCTAYR;NLELAAVGGSDVHVK;DHNPDQFKELIFTLCDLIR;QPVVASVSLLIFK;HLAPGGTMVTYGGMAK	11	5.42203	0.701715	1.0348
26.01	F1SPH1_PIG	Uncharacterized protein OS=Sus scrofa GN=LOC100737962 PE=4 SV=2	23881	210	13	TAENATSGETLEENEAGD;RFDAMPFTLR;HELLQPFNVLYEK;TIIQNPTDQQK;MGVVECAKHELLQPFNVLYEK;ITSGPFEPDLYKSEMEVQDAELK;SEMEVQDAELK;ITSGPFEPDLYK;AFFSEVER;FTVLLMPNGPMR;HELLQPFNVLYEKEGEFVAQFK;EGEFVAQFK;FDAMPFTLR	67	6.52385	5.67281	1.03476
28.99	F1SID1_PIG	Promyelocytic leukemia OS=Sus scrofa GN=LOC100621916 PE=2 SV=1	96939.6	874	15	QVVAHVLAQEQELLEGVNAR;TDSFDEFKVR;SQSVGEFLDCTR;DTSDVDLPEEVQR;LQDLVSCITQGTDAAVSR;DYEEIASQLSR;QALHSLSQEEPQK;QIMDSQALCTR;AISGFLAILPLIR;AEGSSSLLTDHSLVER;SPALTSIYCR;TDSFDEFK;CDIGMEIQQR;MLIQPEAFTIR;YASDQEVLDMHSFLR	73	6.26395	5.83583	1.03468
26.05	F1RUX1_PIG	Coronin OS=Sus scrofa GN=CORO1B PE=3 SV=2	55117.1	498	12	KCEPIVMTVPR;AIFLADGK;NGSLFCSACK;HVFGQPVKNDQCYEDIR;YFEITDESPYIHFLNTFTSKEPQR;YFEITDESPYIHFLNTFTSK;VGIITWHPTAR;DANPILISLR;VTWDSTFCAVNPK;NDQCYEDIR;KLEEVMQELR;LDSLHPDLIYNISWNR	66	2.37818	2.00113	1.03464
1.55	F1RZN9_PIG	Sorbin and SH3 domain-containing protein 2 OS=Sus scrofa GN=SORBS2 PE=4 SV=2	17583.4	153	1	SIFEYEPGK	1	24.2057	19.3708	1.03454
6.72	I3LR86_PIG	Uncharacterized protein (Fragment) OS=Sus scrofa PE=3 SV=1	53522.3	492	4	LAALPNVYEVVSK;LQELPDAVPHGEMPR;VLGIQVDTDGSGR;RGDINLLMLGDPGTAK	8	4.99248	6.84833	1.03431
2	F1S687_PIG	Uncharacterized protein OS=Sus scrofa GN=PEX7 PE=4 SV=2	35225.6	315	1	QPVFELLGHTYAIR	1	27.3728	14.9644	1.03425
6.16	I3L818_PIG	Uncharacterized protein (Fragment) OS=Sus scrofa GN=SERPINF2 PE=3 SV=1	48861.2	451	4	YPFWNQK;DLFSLVAR;EQQDSPDSRYPFWNQK;LAQAMMAFTR	9	8.28461	2.57288	1.03425
4.26	I3L679_PIG	Uncharacterized protein OS=Sus scrofa PE=4 SV=1	27634.2	235	2	LSPGGYFIGTTPNSFELIR;TFLEFYEEK	5	3.21092	1.77476	1.03422
8.43	F1RWP0_PIG	Uncharacterized protein OS=Sus scrofa GN=PRPSAP1 PE=4 SV=1	42435	385	4	ASPFLLQYIQEEIPNYR;GQDIFIIQTIPR;NIIGVIPYFPYSK;EIQGFFSFPVDNLR	11	14.9873	8.59686	1.03409
1.58	B7TJ16_PIG	Remodeling and spacing factor 1 OS=Sus scrofa GN=Rsf-1 PE=2 SV=1	162022	1431	2	YGPLLDLPELPFPELER;AQIDPVLLK	2	18.6964	6.09281	1.03401
2.42	F1SI92_PIG	Uncharacterized protein OS=Sus scrofa GN=ARIH1 PE=4 SV=2	40593.1	343	2	YLFYCNR;DISQDSLQDIK	9	7.17323	11.4659	1.03388
7.87	F1RZQ8_PIG	Uncharacterized protein OS=Sus scrofa GN=LEMD2 PE=4 SV=2	57763.1	510	5	AGLSDLELRR;ELQALGFQPGPITDTTR;VAGEDMLVWR;WTKPSAFSDSER;AVEFLASNESR	8	5.23656	11.0839	1.03369
10.13	I3LH70_PIG	Uncharacterized protein OS=Sus scrofa GN=COL18A1 PE=4 SV=1	34747.8	329	5	ALQLEPDAR;QVALVHDPDVGPAYEFDGISGVGQAALSLVPR;GGQQQVQLLYTEPGATR;TAASFTLPALHGR;ADPDKFQGMISELR	11	5.95027	5.29342	1.03363
4	Q767M2_PIG	General transcription factor IIH, polypeptide 4 OS=Sus scrofa GN=TFIIH PE=4 SV=1	52221	463	2	NLQEFLGGLSPVVLDR;ESVQQAIASGITAQQIIHFLR	2	29.8509	5.30382	1.03361
10.15	F1S9A4_PIG	Uncharacterized protein OS=Sus scrofa GN=NUCB2 PE=4 SV=1	50022	419	5	LHDVNGDGFLDEQELEALFTK;QHDQLEAQKLEYHQVVQQMEQK;LVTLEEFLK;IEPPDTGLYYDEYLK;QVIDVLETDNHFR	31	5.94601	4.80504	1.03354
13.77	F1RN05_PIG	Uncharacterized protein OS=Sus scrofa GN=SPTLC1 PE=4 SV=2	51314.7	461	8	RGDIVFVDK;TEEAIIYSYGFATIASAIPAYSK;AASTINEVAQIVLL;LLQEIVTGCMDR;IFLEESLSFGVLGEHGR;EKEELIEEWQPEPLVPPVSK;VAGESISPAFHLQLEESTGSR;LFEHNDMEDLER	24	5.57199	3.77516	1.0335
1.57	K7GN69_PIG	SH2 domain-containing protein 1A OS=Sus scrofa GN=SH2D1A PE=4 SV=1	14049.9	125	1	LLLATGLDGSYLLR	1	12.2234	19.199	1.03347
58.66	F1SLC4_PIG	Annexin OS=Sus scrofa GN=ANXA4 PE=3 SV=1	35800.3	319	32	DIEQSIK;DEGNYLDDALVR;SLYSFIK;VLLILCGGDD;AMKGAGTDEGCLIEILASR;DIEQSIKSETSGSFEDALLAIVK;KAASGFNAAEDAQTLR;GGTVKAASGFNAAEDAQTLRK;AASGFNAAEDAQTLR;SLEDDIRSDTSFMFQR;SGFNAAEDAQTLR;FLTVLCSR;WGTDEVK;SETSGSFEDALLAIVK;AASGFNAAEDAQTLRK;KVLLILCGGDD;VLVSLSAGGRDEGNYLDDALVR;SLEDDIR;QDAQDLYEAGEKK;QDAQDLYEAGEK;VLVSLSAGGR;GAGTDEGCLIEILASR;SDTSFMFQR;GLGTDEDAIISVLAYR;GLGTDDNTLIR;STIGRDLLDDLK;GGTVKAASGFNAAEDAQTLR;SMKGLGT…	530	2.54301	0.628402	1.03334
2	I3L916_PIG	Uncharacterized protein (Fragment) OS=Sus scrofa GN=PTPN11 PE=4 SV=1	62897.7	547	1	VYENVGLMQQQK	7	17.483	22.2506	1.03328
20.69	F1RQT7_PIG	Alanine--tRNA ligase, cytoplasmic OS=Sus scrofa GN=AARS2 PE=3 SV=1	106946	985	11	LRFDVATQAPLTPK;LTDAVDTSVMPQWQR;VGAADEGHIDTAYR;VLQLYAEDGR;TGAIGDLVIVGER;DIWLNLGVPASR;LWVSYFGGDPK;AQQAEPVQEQGLR;SLDEVYPDPVR;TNFYAEQGGQASDR;DAFLSFFR	18	5.72479	5.26182	1.0332
4.06	F1RSQ6_PIG	Uncharacterized protein OS=Sus scrofa GN=EXOSC8 PE=4 SV=2	12167.7	113	2	TVEPLEYYR;LGNTTVICGIK	2	2.39831	23.6208	1.03313
3.74	F1RV94_PIG	Uncharacterized protein OS=Sus scrofa GN=LOC100517166 PE=4 SV=1	11656.7	114	2	LGISVLSKPHP;FMPAGLIAGASLLMVAK	6	2.77785	2.89536	1.03275
2.04	F1SP95_PIG	Uncharacterized protein (Fragment) OS=Sus scrofa GN=GRAMD1C PE=4 SV=2	77062.5	665	2	NSWSSLADYFK;TMTYTIVLNNPLTGK	2	4.62676	17.5968	1.03269
6.1	K9IVC5_PIG	Protein-arginine deiminase type-2 OS=Sus scrofa GN=PADI2 PE=2 SV=1	75516.2	665	3	ILSNESLVQENQYFQR;ILIGSSFPLSGGR;QLLGPDFGYVTR	4	11.2868	3.99994	1.03256
4.14	F1S6C3_PIG	Uncharacterized protein (Fragment) OS=Sus scrofa GN=ACAD8 PE=3 SV=2	16816.9	161	2	AVIFEDCAVPVANR;IGDEGQGFLIALR	6	2.21801	6.26499	1.03241
2.08	F1SCV1_PIG	Uncharacterized protein OS=Sus scrofa GN=TUBGCP2 PE=4 SV=1	102581	906	1	NLDPLVYLLSK	3	21.9593	18.724	1.03236
12.84	F1RNU6_PIG	Uncharacterized protein OS=Sus scrofa GN=UBA2 PE=4 SV=2	25831.3	231	7	QFLFQK;ESVLQFYPK;NTPSEPIHCIVWAK;QFILVMNALDNR;VLVVGAGGIGCELLK;MCLAADVPLIESGTAGYLGQVTTIKK;ANIIAYHDSIMNPDYNVEFFR	15	6.35178	5.98144	1.03213
2	F2Z5P0_PIG	Uncharacterized protein OS=Sus scrofa GN=SEC61B PE=4 SV=1	9974.4	96	1	FYTEDSPGLK	6	13.1838	6.12074	1.0321
13.42	B8Y648_PIG	Ubiquitin-conjugating enzyme E2L 3 OS=Sus scrofa GN=UBE2L3 PE=2 SV=1	17861.4	154	7	TDQVIQSLIALVNDPQPEHPLRADLAEEYSK;ADLAEEYSKDR;IEINFPAEYPFKPPK;NIQVDEANLLTWQGLIVPDNPPYDKGAFR;TDQVIQSLIALVNDPQPEHPLR;GQVCLPVISAENWKPATK;NIQVDEANLLTWQGLIVPDNPPYDK	31	4.52161	2.84822	1.03208
6.01	I3LI99_PIG	Uncharacterized protein (Fragment) OS=Sus scrofa GN=LAMB3 PE=4 SV=1	104629	959	4	QLAEEASEQALSAQE;VAEVQQVLGPAER;IQELGEITNLR;LPNVDLVLSQTK	5	22.4469	13.7852	1.03204
46.05	F1RIU3_PIG	Uncharacterized protein OS=Sus scrofa GN=CCT6A PE=3 SV=1	57969.6	531	23	VATAQDDITGDGTTSNVLIIGELLK;EMDRETLIDVAR;QADLYISEGLHPR;ETLIDVAR;IITEGFEAAK;ALQFLEQVK;AQLGVQAFADALLIIPK;GIDPFSLDALAK;GLQDVLR;EGIVALR;MLVSGAGDIK;TEVNSGFFYK;VLAQNSGFDLQETLVK;AQAALAVNISAAR;DGNVLLHEMQIQHPTASLIAK;VCGDSDKGFVVINQK;FTFIEK;TKVHAELADVLTEAVVDSVLAIK;VHAELADVLTEAVVDSVLAIK;KQDEPIDLFMVEIMEMK;QLLHSCTVIATNILLVDEIMR;NAIDDGCVVPGAGAVEVAMAEALIK;SVTLLIK	167	10.9391	3.47799	1.03197
2.66	F1S4Q6_PIG	Uncharacterized protein OS=Sus scrofa GN=CEBPZ PE=4 SV=1	120712	1049	3	YYAALYR;SLEEVLR;ELLITDLLPDSR	3	8.9347	7.07039	1.03192
1.83	F1RK97_PIG	Uncharacterized protein OS=Sus scrofa GN=LOC100153925 PE=4 SV=1	15900.2	155	1	LNVAPLAVFQMLK	1	23.0564	10.915	1.03187
2.01	F1RY55_PIG	Uncharacterized protein OS=Sus scrofa GN=INTS8 PE=4 SV=2	113303	997	1	AQQGNEALDEICFK	2	12.0431	13.4965	1.03172
7.77	F1SCJ1_PIG	Uncharacterized protein OS=Sus scrofa GN=TRAPPC5 PE=4 SV=1	20766.8	188	4	VLDALVAR;FEEAVIAR;VLGALLFVK;VFSVAELQAR	7	1.5434	6.83237	1.0316
6.6	M3TYQ4_PIG	EFR3-like A OS=Sus scrofa GN=EFR3A PE=2 SV=1	92851.4	821	4	IIPDVADLK;LTFYAVSAPEKLDR;APFEEIAAQCESK;TMEAPYFLPEHIFR	4	4.15441	5.61431	1.0316
4.57	F1RPN4_PIG	Uncharacterized protein OS=Sus scrofa GN=COBLL1 PE=4 SV=2	31471.5	283	3	DYQSQEPLDLTK;ELYAMDVSR;VSPHAPLQELAPIICSK	6	6.44584	2.77932	1.03157
8	RUXE_PIG	Small nuclear ribonucleoprotein E OS=Sus scrofa GN=SNRPE PE=3 SV=1	10817.6	92	4	GDNITLLQSVSN;VMVQPINLIFR;IQVWLYEQVNMR;IMLKGDNITLLQSVSN	22	14.8852	6.04827	1.03152
130.07	F1RUN2_PIG	Serum albumin OS=Sus scrofa GN=ALB PE=4 SV=1	69669.3	607	72	AACLLPK;TVLGNFAAFVQKCCAAPDHEACFAVEGPK;TCVADESAENCDKSIHTLFGDKLCAIPSLR;EHYGDLADCCEKEEPERNECFLQHK;RHPYFYAPELLYYAIIYK;SIHTLFGDKLCAIPSLR;HPYFYAPELLYYAIIYK;DTYKSEIAHR;TCVADESAENCDKSIHTLFGDK;FKDLGEQYFK;RTVLGNFAAFVQK;ECCHGDLLECADDRADLAK;DVFSECCQAADKA;DVFLGTFLYEYSR;SIHTLFGDK;LCAIPSLR;GLVLIAFSQHLQQ;ADFTEISKIVTDLAK;FPKADFTEISK;GLVLIAF;KVPQVSTPTLVEVAR;GLVLIAFSQHLQQCPYEEHVKL;EFVEGTFTFH;RPCFSALTPDETYKPK;VPQVST…	1338	11.3525	2.68649	1.03127
6.82	F1SGD0_PIG	Uncharacterized protein (Fragment) OS=Sus scrofa GN=TBL1XR1 PE=4 SV=2	55609.5	514	5	GPIFALK;IWNLSENSTSGSTQLVLR;HQEPVYSVAFSPDGR;LAQQQAAAAAAAAAATNQQGSAK;DGNLASTLGQHK	8	3.87034	4.76086	1.03126
84.08	G9BFT9_PIG	Signal transducer and activator of transcription OS=Sus scrofa GN=STAT1 PE=2 SV=1	87219.1	749	43	EAPEPMELD;EAPEPMELDGPK;ELSAVTFPDIIR;NYKVMAAENIPENPLK;WSQLSEVLSWQFSSVTK;ALINDELVEWKR;MYLMLDNKR;LQTTDNLLPMSPEEFDEVSR;YTYEHDPITK;TGVQFTVK;SQNGGEPYFHAVEPYTK;FNQTQSGNIQSTVMLDK;TELISVSEV;FLEQVHQLYDDSFPMEIR;LQELNYNLK;FHDLLSQLDDQYSR;MVGPVEFDMMNAV;TLEDLQDEYDFK;TELISVSEVHPSR;SQNGGEPYFHAVEPYTKK;RGLNVDQLNMLGEK;LLGPTAGPDGLIPWTR;MYLMLDNK;NLSFFLNPPCAR;IIELLNVTELTQK;EGAITFTWVER;VLFDKDVSER;GLNVDQLNMLGEK;FSLENNFLL…	344	9.40887	1.83806	1.03117
6.01	F2Z5S6_PIG	Uncharacterized protein OS=Sus scrofa GN=BRK1 PE=4 SV=1	8730.8	75	3	EYIEVITSSIKK;IADFLNSFDMSCR;EYIEVITSSIK	10	3.32704	5.88246	1.03081
17.8	COX5B_PIG	Cytochrome c oxidase subunit 5B, mitochondrial OS=Sus scrofa GN=COX5B PE=2 SV=1	13782.7	129	9	IVGCICEEDNSTVIWFWVHKGETQR;AASGTKEDPNLVPSITNKR;KGLDPYNILAPK;MASGGGVPTDEEQATGLER;EDPNLVPSITNKR;ASGGGVPTDEEQATGLER;EDPNLVPSITNK;GLDPYNILAPK;AASGTKEDPNLVPSITNK	79	9.77395	6.99764	1.03074
16.01	F1SLY7_PIG	Uncharacterized protein OS=Sus scrofa GN=CNPY2 PE=4 SV=1	20665	182	8	MKEYGEQIDPSTHR;ALVDELEWEIAQVDPK;TIQMGSFR;INPDGSQSVVEVPYAR;SEAHLTELLEEVCDR;IDSDISGTLK;EYGEQIDPSTHR;NGESNELDLQGIR	20	4.40037	2.89598	1.03059
2	Q4PJJ8_PIG	Hepatic nuclear factor 1 OS=Sus scrofa GN=HNF1A PE=2 SV=1	67246.8	631	1	AVVETLLQEDPWR	1	34.1105	42.7591	1.03054
9.05	M3V800_PIG	Trafficking protein particle complex 10 OS=Sus scrofa GN=TRAPPC10 PE=2 SV=1	140002	1259	6	QEATLLDLR;VHMEVLPLFAGYLPLPDVR;VQNLSELDFQLADAR;AQESWSAFLTK;SYLAEGWALPVTHTR;LADTADGPDLR	8	10.5392	5.62655	1.03043
2.54	K7GSP8_PIG	Uncharacterized protein OS=Sus scrofa GN=PAK1IP1 PE=4 SV=1	43589.5	395	2	TWNLVEGR;VSPSLLCEVNTNAR	3	5.91302	3.58347	1.03017
1.79	F1S736_PIG	Uncharacterized protein OS=Sus scrofa GN=SHPRH PE=4 SV=1	193086	1688	2	LNIVISPYHLDNSWK;GLWAVSETER	2	18.3799	16.8385	1.03008
2.02	F1RSP8_PIG	Uncharacterized protein OS=Sus scrofa GN=LRRC14 PE=4 SV=1	54845	493	1	TAEPGLAPVPVEVR	1	27.6147	8.80078	1.02981
1.62	F1RXE4_PIG	Uncharacterized protein OS=Sus scrofa GN=TNS4 PE=4 SV=1	76004	716	1	AITTALETDVLPTPTVVHFK	1	22.4234	13.4817	1.0297
8.99	A7KZR2_PIG	Cytochrome P450 OS=Sus scrofa GN=CYP3A46 PE=2 SV=2	57242.2	503	4	GTVMMVPIFALHR;ISSQGLIQPEKPIVLMVVPR;IFPVTPR;SVVNFFTR	24	6.21132	4.14068	1.02967
1.34	F1S5J7_PIG	Palmitoyltransferase OS=Sus scrofa GN=LOC100156349 PE=3 SV=1	47595.2	413	1	YWLYGDK	1	5.09743	4.70386	1.02954
16.57	ITIH1_PIG	Inter-alpha-trypsin inhibitor heavy chain H1 OS=Sus scrofa GN=ITIH1 PE=2 SV=1	100394	902	3	LTQYDIVIK;LDAQASFLSK;AAISGENSGLVR	24	8.29639	4.96325	1.02948
12.83	F1RIJ5_PIG	Uncharacterized protein (Fragment) OS=Sus scrofa GN=DNAJC11 PE=4 SV=2	43280.5	390	7	GWGELEFGAGDLQGPLFGLK;AGFFGTVVEYGAER;GVLHQVMALDSEALR;VLYQFR;AIDVTVPLQCLVR;MGLIIVNAWYGK;WGIQSAMNTSIVR	13	3.09624	3.72549	1.0294
12.37	F1SED4_PIG	Uncharacterized protein OS=Sus scrofa GN=PREB PE=4 SV=2	45399.8	415	7	ATMNLALAGNILAAGQDAR;NGVHFLQLER;AHEGEIEDLAVGPDGK;FNHDATLLATGGTDGYVR;DQLVTQLHWQENGPTFSNTPYR;FGPVPDQPAGLR;APFPLYALQVEPSAGLLIAAGGGGAAK	9	3.66335	5.19925	1.0294
5.77	F1SFK6_PIG	Uncharacterized protein OS=Sus scrofa GN=TMEM87A PE=4 SV=2	63737.7	559	3	NYFSFGK;FAFSPLSEEEEEDEQKEPMLK;AQSFSGEFIHR	4	3.5063	6.60788	1.0294
22.28	F1S833_PIG	Uncharacterized protein OS=Sus scrofa GN=LRRC40 PE=4 SV=2	68567.5	606	12	LSSIPASFSSLSSVVR;SVPDEITLLQSLER;LDLSNNDISSLPCSLGK;TLLLDGNPFR;LLPALTVLDIHDNQLTSLPSAIR;LTFLDLR;GTAAILEYLR;ILPEEITNLR;FLALEGNPLR;LQSLSDDLR;IPTLETILISNNQVGSVDPQK;ELHVGENQIEMLGAEHLK	25	2.0523	2.44651	1.0293
2.3	F1S7K1_PIG	Uncharacterized protein (Fragment) OS=Sus scrofa GN=UHRF1 PE=4 SV=2	91228.5	813	2	MWIQVR;LWTEILK	2	6.2666	10.1223	1.02922
5.43	F1S3H4_PIG	Uncharacterized protein (Fragment) OS=Sus scrofa GN=COQ6 PE=4 SV=1	51339.9	476	4	LYSTSATPLVLLR;TWGLQATNAVSPLKEQIMAFASK;DLGSMSHLTGYETDR;ILLLEAGPK	9	12.2187	6.21967	1.02902
5.31	F1S563_PIG	Uncharacterized protein OS=Sus scrofa GN=DBT PE=3 SV=1	53129	482	4	TIPIPISKPPVFTGK;SYLENPSLMLLDLK;LTFMPFFLK;FSNLWK	10	6.87583	4.59789	1.02885
10.36	F1SUZ5_PIG	Uncharacterized protein (Fragment) OS=Sus scrofa PE=4 SV=2	90281	789	5	YPFESPEAQLLNK;IIDINYYPIPEASLSNKR;EYGPYETYEGSPVSK;TVWEISQK;VLSGEFQIVNPHLLK	8	7.16681	1.4238	1.02877
1.72	F1SUD5_PIG	Uncharacterized protein (Fragment) OS=Sus scrofa GN=PHF2 PE=4 SV=2	114858	1047	1	TFPSAEDVVAR	1	6.2689	5.51936	1.02856
2	F1SSD6_PIG	Uncharacterized protein (Fragment) OS=Sus scrofa PE=4 SV=1	5864.6	53	1	YDDGAVGELLSAGVVTQR	4	12.2491	6.56292	1.02853
10.01	F2Z5R5_PIG	Uncharacterized protein OS=Sus scrofa GN=PDCD10 PE=4 SV=1	24715.4	212	5	ENPGLTQDIIMK;LIHQTNLILQTFK;AEKENPGLTQDIIMK;AINVFISANR;SVEVNFTESLLR	11	2.9893	5.91243	1.0285
7.51	AP4A_PIG	Bis(5'-nucleosyl)-tetraphosphatase [asymmetrical] OS=Sus scrofa GN=NUDT2 PE=2 SV=3	16835.2	147	4	GHVEPGESDLQTALR;VDNTAIEFLLLQASNGIHHWTPPK;WLGLDEACQLAQFK;ACGLIIFR	8	11.4514	5.21919	1.02836
22.63	VATH_PIG	V-type proton ATPase subunit H OS=Sus scrofa GN=ATP6V1H PE=2 SV=1	55849.6	483	11	LLEVSDDPQVLAVAAHDVGEYVR;TFINLMTHISK;LGESVQDLSSFDEYSSELK;GAVDAAVPTNIIAAK;YNIIPVLSDILQESVK;QDLFTVHMAAR;VSIFFDYAK;YNALLAVQK;LMVHNWEYLGK;IILAAFR;QEYALALIQCK	19	8.56041	4.15842	1.02833
29.23	F1RMH7_PIG	Uncharacterized protein OS=Sus scrofa GN=UNC45A PE=4 SV=1	103141	944	15	AIQTVSCLLQGPCDAGNR;LLDTGEPDLMLAALR;LTITSNPEMTFPGER;GAVVVLNMVEASR;TVATLSVLGTR;AVEYGLIKPSQDGE;DNALTLLIK;VFLALVEEVEDRGTVVAQGGGK;ASFITANGVSLLK;ALIPLALEGTDVGQTK;LDQAVLDLQR;EGAIIVDPAR;MSASILLSK;VEQMFQILLDPQEK;SWFEGQGLAGK	40	3.38138	1.50166	1.02821
4.22	F1S1P6_PIG	Uncharacterized protein (Fragment) OS=Sus scrofa GN=CHM PE=4 SV=1	69035.7	614	2	LFTPYTETEIENEEVEKPR;ILENEEAIALSR	3	2.37324	5.84318	1.02814
4	M1FV56_PIG	Leucine-rich repeat interacting protein-1 OS=Sus scrofa PE=2 SV=1	44636.8	393	2	HAHSILQFQFAEVK;EGLLEQIK	5	12.6807	20.2682	1.02804
4.34	I3LT15_PIG	Uncharacterized protein (Fragment) OS=Sus scrofa GN=BMP2K PE=4 SV=1	60292.4	534	2	VLQQLQQGDWR;ITDTIGPTETSIAPR	2	13.219	10.0689	1.02777
7.87	F1SCM9_PIG	Uncharacterized protein OS=Sus scrofa PE=4 SV=1	68375.8	602	5	QGGEGYVPTSYLR;TPQMGDPASLEPR;ITETLNNIER;ATHLGAGYGLLSEAELQVVPIIAK;HTQWGLDLLDR	8	4.97699	7.3121	1.02772
2.69	F1S2G3_PIG	Uncharacterized protein (Fragment) OS=Sus scrofa GN=TBCA PE=4 SV=1	12441.1	104	2	LVLDSVKLEA;AEDGENYAIKK	5	15.8106	7.9438	1.02739
13.88	F1SSG5_PIG	Uncharacterized protein OS=Sus scrofa GN=NANS PE=4 SV=1	40178.1	359	7	IPEGTVLTLDMLTVK;VKIPEGTVLTLDMLTVK;GYPPEDIFSLVGK;VGSGDTNNFPYLEK;GSDHSASLEPGELAELVR;GYPPEDIFSLVGKK;QLLPCEMACNEK	29	4.03132	5.55269	1.0273
4.76	F1SFK5_PIG	Uncharacterized protein OS=Sus scrofa GN=VPS39 PE=4 SV=2	100637	875	3	DYYLIR;LLQIIDTTLLK;QLQYPNPLPVLSGAELEK	3	7.77069	10.7888	1.02704
5.12	F1SDY3_PIG	Deoxyribonuclease-2-alpha OS=Sus scrofa GN=DNASE2 PE=4 SV=1	40243.1	364	3	AGASFQSFAK;SLLPLYR;GGGTLCAQLPALWK	4	2.13465	9.41602	1.02696
6.01	I3LTF5_PIG	Uncharacterized protein OS=Sus scrofa PE=4 SV=1	72319.9	622	3	ELQQALEGQLR;IQELEEMQQR;SLQQAQQQLEEVR	5	5.05845	8.15388	1.02693
6.47	M3UZ93_PIG	Synaptogyrin OS=Sus scrofa GN=SYNGR2 PE=2 SV=1	24664.6	224	3	SGEQYCVFNR;AGGSFDLLR;MESGAYGAAK	8	8.35374	1.69826	1.02684
6.67	F1RNV8_PIG	Uncharacterized protein OS=Sus scrofa PE=4 SV=2	47326.1	430	4	SNPDQPAVILLLR;NDYELIDVLVNNAQTHGDTR;WSLSQAVTSLIDTGR;AVHSNPADPALWSFLSR	8	1.98638	8.93818	1.02683
2	F1S5V7_PIG	Uncharacterized protein OS=Sus scrofa GN=LYPD8 PE=4 SV=1	25427.5	236	1	VVGGVLFQK	6	15.4053	6.45709	1.02681
4.01	F1SAR5_PIG	Uncharacterized protein OS=Sus scrofa GN=GLRX5 PE=4 SV=1	16616.8	154	3	DYAAYNVLDDPQLR;GTPEQPQCGFSNAVVQILR;VVVFLK	7	8.03256	7.84111	1.02676
2.76	F1RS78_PIG	Uncharacterized protein (Fragment) OS=Sus scrofa GN=OXNAD1 PE=4 SV=2	36956.6	327	2	VGGEFFFDPQPADASR;NILDLVNEFPEK	3	8.8894	8.77773	1.02667
6.02	F1RHU3_PIG	Uncharacterized protein OS=Sus scrofa GN=TBC1D17 PE=4 SV=1	72800.6	649	3	YLLLASSPQDSR;LSVEDVLTR;APPVTEEEWAR	6	11.0968	3.39222	1.02665
18.58	F1RHE6_PIG	Uncharacterized protein OS=Sus scrofa GN=KCTD12 PE=4 SV=1	35837.6	326	10	FNFLEQAFDK;CTVVSVPDSLLWR;EAEYFELPELVR;DGFLFR;LGAPQQPGPGPPPPHSR;SGYITIGYR;MFTQQQPQELAR;DLQLVLPDYFPER;SPSGGAAGPLLTPSQSLDGSR;YILDYLR	24	10.6254	2.56084	1.02662
6.52	F1SFF6_PIG	Uncharacterized protein OS=Sus scrofa GN=TMX1 PE=4 SV=1	31588.8	278	5	FIITALPTIYHCK;DFINFISEKEWK;EGTNKDFAQNAIR;DFINFISEK;VDVTEQPGLSGR	9	13.022	8.35671	1.02657
2	I3L8H9_PIG	Uncharacterized protein OS=Sus scrofa GN=CDADC1 PE=4 SV=1	59761.2	527	1	SVSTQTGSMTGEIPR	1	8.04745	14.999	1.02648
7.06	F1SAY0_PIG	Uncharacterized protein (Fragment) OS=Sus scrofa GN=PTGFRN PE=4 SV=2	96962.5	863	4	EGEPFELR;VAAGPQPSPGPSLR;LSVSQALSSDQGSYR;TPDSTLPGPHVLAR	6	7.6263	0.927688	1.02634
6.53	F1SDJ3_PIG	Uncharacterized protein OS=Sus scrofa GN=TP53I3 PE=4 SV=1	35518.1	332	4	EVAKPSPGEGEVLLK;NVNCLALDGR;MAGAIPLVTAGSQHK;GSLITSLLR	6	6.03588	12.3021	1.02629
7.97	I3LJN3_PIG	Uncharacterized protein (Fragment) OS=Sus scrofa GN=STEAP3 PE=4 SV=1	54615.1	488	4	FTLPGDHALAQK;ESNAEYLASLFPTCPVVK;VGILGSGDFAR;EVEAMPLR	4	10.5758	7.51584	1.02624
4.39	F1SD86_PIG	Uncharacterized protein OS=Sus scrofa GN=TRIP11 PE=4 SV=1	226634	1975	4	LVSSSNAMESASHQATLQVESLQEQLNVVSK;ENFELQEHIK;DLEIQALHAR;DQVMLALK	6	10.1047	25.5255	1.02618
4	F1S588_PIG	Uncharacterized protein OS=Sus scrofa GN=C19orf52 PE=4 SV=1	28804.5	260	2	ILDVGFVGR;ALLQDYAEACR	5	6.73275	10.8841	1.02609
15.73	F1SSH7_PIG	Uncharacterized protein (Fragment) OS=Sus scrofa GN=TMED4 PE=3 SV=1	27559.6	241	7	DKLTELQLR;QLLDQVEQIQKEQDYQR;MTLFAGGR;LTELQLR;VHLDIQVGEHANNYPEIAAK;EVFLPSTPGLGMHVEVKDPEGK;QLLDQVEQIQK	24	7.84343	3.48583	1.02579
4.02	F1RK18_PIG	Uncharacterized protein OS=Sus scrofa GN=CAB39L PE=4 SV=2	39183.2	337	4	DVTQIFNNILR;LIEFLSTFQK;TQPIVEILLK;LLGELILDR	36	4.09919	9.31483	1.02562
17.06	F1SJ69_PIG	Uncharacterized protein OS=Sus scrofa GN=SIN3A PE=4 SV=2	139874	1227	9	YMNSDTTSPELR;SQSIDTPGVISR;FQGQPDIYK;AFLEILHTYQK;STEAYENFLR;SLLESTYQR;WSDYVER;HGVGTESLFFDK;LLFSNTAAQK	10	9.81387	9.10314	1.02561
2.03	I3LHJ2_PIG	Uncharacterized protein (Fragment) OS=Sus scrofa PE=4 SV=1	34007.9	309	1	LIIMDNLPPEQER	1	17.9099	12.5855	1.02554
2.05	F1RGE4_PIG	Uncharacterized protein OS=Sus scrofa GN=TMCO6 PE=4 SV=2	54220.4	493	1	GLQHPETQQTFIR	1	2.26246	12.5938	1.02552
4	I3L868_PIG	Uncharacterized protein (Fragment) OS=Sus scrofa GN=LOC100739743 PE=4 SV=1	95293.6	832	2	TVLSAESEELNR;ALILTLAR	2	8.31919	8.11307	1.02534
14.68	F1SNS1_PIG	Uncharacterized protein (Fragment) OS=Sus scrofa GN=UBE3A PE=4 SV=2	98037.6	853	8	VFSSAEALVQSFR;NLHSPEYLEMALPLFCK;NLGLYYDNR;EDYSPLIR;MMETFQQLITYK;FSFMTCPFILNAVTK;LFLQFTTGTDRAPVGGLGK;NLVNDDDAIVAASK	12	4.71445	11.6798	1.0251
7.89	I3LPI5_PIG	Uncharacterized protein OS=Sus scrofa GN=PEX1 PE=3 SV=1	142861	1286	5	ALLYNAQLEALHGR;DFIVLVDR;ITPVEITPK;NMQSEVVPLDNIFR;TIVAAFSEASWR	15	4.90516	1.7812	1.02489
2.05	F1RGD8_PIG	Uncharacterized protein OS=Sus scrofa GN=HARS2 PE=3 SV=1	56889.7	506	1	LLDGIFAVCGVPESK	38	13.794	6.96417	1.02469
4.35	I3LIA4_PIG	Uncharacterized protein OS=Sus scrofa GN=GAMT PE=4 SV=1	26522.1	236	3	YYAFPQMITPLVTK;LQDWAQQQPHK;YYAFPQMITPLVTKQ	4	8.10249	8.28408	1.02455
17.86	DCPS_PIG	m7GpppX diphosphatase OS=Sus scrofa GN=DCPS PE=2 SV=1	38580.3	337	9	QLDDLYLIAICHR;TLTFALR;DLTPEHLPLLR;ADDPLLTLLQEAQRS;AEADRIVFENPDPSDGFVLIPDLK;TTVVYPATEK;YLHQDLHLVR;AHLLAEVIENLEQDPEHYQR;ADDPLLTLLQEAQR	43	5.57293	4.03032	1.0244
2.01	F1SHS4_PIG	Uncharacterized protein OS=Sus scrofa GN=ERC1 PE=4 SV=2	101665	887	1	DLNQLFQQDSSSR	1	22.6588	15.2678	1.0244
10	I3LJM8_PIG	Uncharacterized protein OS=Sus scrofa PE=4 SV=1	14442.5	134	5	MGPNLQLIEGDAK;LSGVPPPPEGVGGGR;SLTELQELEAVYER;QLAGMITFTCNLAENVSSK;ELDALLEQQNTIESK	7	8.27946	7.10248	1.02422
21.49	F1RJ25_PIG	Fructose-bisphosphate aldolase OS=Sus scrofa GN=ALDOC PE=3 SV=2	39376.4	364	13	TVPPAVPGVTFLSGGQSEEEASLNLNAINR;ALTFSYGR;LAILENANVLAR;GILAADESVGSMAKR;ALQASALNAWR;CPLPRPWALTFSYGR;YSPEEIAMATVTALR;IVAPGKGILAADESVGSMAK;VDKGVVPLAGTDGETTTQGLDGLSER;GILAADESVGSMAK;GQQDNAGAATEEFIKR;TPSALAILENANVLAR;GVVPLAGTDGETTTQGLDGLSER	179	0.961069	2.82231	1.02417
4	I3LGE3_PIG	Uncharacterized protein OS=Sus scrofa PE=4 SV=1	10964.1	108	2	QPAEHLQLLEEAAK;IPGIVIAASGVR	2	0.551926	8.72181	1.02402
2.01	K7GNV6_PIG	Tyrosine-protein kinase receptor (Fragment) OS=Sus scrofa GN=INSR PE=3 SV=1	78432.2	696	1	DIYETDYYR	3	6.02952	6.58504	1.02385
2.35	K9IVQ8_PIG	Telomerase protein component 1 OS=Sus scrofa GN=TEP1 PE=2 SV=1	290630	2624	4	SLVWELQQR;VSEWQVELQK;DILSLENR;LWQVPEEADDTHIPR	4	6.37565	5.05712	1.02384
4.02	F1SFZ7_PIG	Uncharacterized protein OS=Sus scrofa GN=SLC5A12 PE=3 SV=1	67956.8	619	2	SGITSTYEYLQLR;QGAESVLQNGLR	3	9.90977	6.77321	1.02379
2.06	I3LMJ3_PIG	Uncharacterized protein (Fragment) OS=Sus scrofa GN=LOC100738291 PE=4 SV=1	57336.2	512	1	LNTGILGSYDPQQIFK	1	15.9162	5.07101	1.02368
[truncated: 3,537 more rows]

## Sheet: DEP
unused ProtScore	UniProtKB accession no.	Name	Protein Mass	Protein Length	#of Unique Peptides	Unique Pep. Seq.	#of Spectra	CV-CON (%)	CV-PL (%)	FC (PL/CON)
[truncated: 202 more rows]

## Sheet: KEGG
Pathway ID	Pathway	p-value
[truncated: 35 more rows]

[truncated: 3 more sheets: GO-BP, GO-MF, GO-CC]
